# Supplementary material for: Epigenomic analysis reveals a dynamic and context-specific macrophage enhancer landscape associated with innate immune activation and tolerance
Source: Genome Biol. 2022 Jun 24;23:136. doi: 10.1186/s13059-022-02702-1 (PMC9229144; doi:10.1186/s13059-022-02702-1)
Supplement: Supplementary file 2 — Additional file 2: Table S1. Context-specific macrophage epigenetic states and eQTLs (related to Figs. 1 and 2). Table S2. Enhancer RNAs identified in MDMs (related to Fig. 3). Table S3. Enrichment of functional annotations in GWAS signals using stratified LD score regression (related to Fig. 4). Table S4. Immune GWAS risk SNPs within differential macrophage enhancers linking differentially expressed genes (related to Fig. 4). Table S5. Pi ratings for immune disease risk genes in macrophages (related to Fig. 5); Table S6: 164,381 ATAC consensus peaks in CD4/CD8/CD14/CD19/MDMs/iPSMs cells (related to Fig. 6). Table S7. Differential MDM ATACs upon HD vs. UT and/or LDHD vs. HD, and their status in iPSMs (related to Fig. S6). Table S8. Oligos sequences used in this study (related to Fig. 7, S7 and S9). [file 13059_2022_2702_MOESM2_ESM.xlsx]

## Sheet: Summary
Additional file 2:
Table S1: Context specific macrophage epigenetic states and eQTLs (related to Fig.1-2)
Table S2: Enhancer RNAs identified in MDMs (related to Fig.3)
Table S3: Enrichment of functional annotations in GWAS signals using stratified LD score regression (related to Fig.4)
Table S4: Immune GWAS risk SNPs within differential macrophage enhancers linking differentially expressed genes (related to Fig.4)
Table S5: Pi ratings for immune disease risk genes in macrophages (related to Fig.5)
Table S6: 164,381 ATAC consensus peaks in CD4/CD8/CD14/CD19/MDMs/iPSMs cells (related to Fig.6)
Table S7: Differential MDM ATACs upon HD vs.UT and/or LDHD vs. HD, and their status in iPSMs (related to Fig.S6)
Table S8: Oligos sequences used in this study (related to Fig.7, S7 and S9)

## Sheet: Table S1
ATAC.id	ATAC_Log2.Fold.change.HDvsUT	ATAC_p.adj.HDvsUT	ATAC_Log2.Fold.change.LDHDvsHD	ATAC_p.adj.LDHDvsHD	H3K27ac.id	H3K27ac_Log2.Fold.change.HDvsUT	H3K27ac_p.adj.HDvsUT	H3K27ac_Log2.Fold.change.LDHDvsHD	H3K27ac_p.adj.LDHDvsHD	H3K4me3.id	H3K4me3_Log2.Fold.change.HDvsUT	H3K4me3_p.adj.HDvsUT	H3K4me3_Log2.Fold.change.LDHDvsHD	H3K4me3_p.adj.LDHDvsHD	snp.chr	snp.pos	rsid		eQTL.datasets	gene_id	gene_name	DE.gene.HDvsUT	DE.gene.LDHDvsHD
chr1:100535315-100536752	1.33006	3.59e-13	-0.290365	0.225104	.	.	.	.	.	.	.	.	.	.	chr1	100535318	rs6688364	1.1634e-07, 3.06764e-06, 1.12336e-10	Alasoo_2018_ge_macrophage_IFNg, Alasoo_2018_ge_macrophage_naive, Fairfax_2014_microarray_monocyte_IFN24	ENSG00000079335	CDC14A	YES	_
chr1:100535315-100536752	1.33006	3.59e-13	-0.290365	0.225104	.	.	.	.	.	.	.	.	.	.	chr1	100535318	rs6688364	2.61985e-06, 5.6474e-08	Fairfax_2014_microarray_monocyte_IFN24	ENSG00000162692	VCAM1	_	_
chr1:100847116-100848629	1.50897	2.94e-08	0.0163535	0.972777	chr1:100847104-100848886	1.37817	2.53e-08	-0.286717	0.388571	.	.	.	.	.	.	-1	.	.	.	.	.	_	_
chr1:1008835-1009909	1.14367	1.1e-08	-0.301569	0.228584	.	.	.	.	.	.	.	.	.	.	chr1	1009716	rs3135457	5.23168e-06, 1.79384e-07	Fairfax_2014_microarray_monocyte_IFN24, Fairfax_2014_microarray_monocyte_naive	ENSG00000187608	ISG15	YES	_
chr1:1008835-1009909	1.14367	1.1e-08	-0.301569	0.228584	.	.	.	.	.	.	.	.	.	.	chr1	1009731	rs13303172	2.3e-07	Fairfax_2014_microarray_monocyte_naive	ENSG00000187608	ISG15	YES	_
chr1:1008835-1009909	1.14367	1.1e-08	-0.301569	0.228584	.	.	.	.	.	.	.	.	.	.	chr1	1009184	rs3128117	5.4679e-06, 6.40401e-06, 4.54857e-07	Alasoo_2018_ge_macrophage_IFNg+Salmonella, Alasoo_2018_ge_macrophage_Salmonella, Nedelec_2016_ge_macrophage_Salmonella	ENSG00000272512	AL645608.7	YES	YES
chr1:101111715-101112907	-1.30162	1.83e-07	0.18494	0.67616	chr1:101111492-101113135	-1.33617	1.37e-06	-0.0294658	0.960673	.	.	.	.	.	.	-1	.	.	.	.	.	_	_
chr1:1012720-1014259	1.40849	2.3e-28	-0.525421	0.000238415	chr1:1011499-1015259	2.58601	8.83e-25	-1.08195	5.59e-05	chr1:1012759-1015807	0.585461	0.000597409	0.319292	0.0840626	chr1	1013041	rs113047134	8.73e-06	Nedelec_2016_ge_macrophage_Salmonella	ENSG00000169972	PUSL1	YES	_
chr1:1012720-1014259	1.40849	2.3e-28	-0.525421	0.000238415	chr1:1011499-1015259	2.58601	8.83e-25	-1.08195	5.59e-05	chr1:1012759-1015807	0.585461	0.000597409	0.319292	0.0840626	chr1	1013312	rs2341365	5.28078e-06, 2.79687e-07	Fairfax_2014_microarray_monocyte_IFN24, Fairfax_2014_microarray_monocyte_naive	ENSG00000187608	ISG15	YES	_
chr1:1012720-1014259	1.40849	2.3e-28	-0.525421	0.000238415	chr1:1011499-1015259	2.58601	8.83e-25	-1.08195	5.59e-05	chr1:1012759-1015807	0.585461	0.000597409	0.319292	0.0840626	chr1	1013490	rs4615788	2.51e-07	Fairfax_2014_microarray_monocyte_naive	ENSG00000187608	ISG15	YES	_
chr1:1012720-1014259	1.40849	2.3e-28	-0.525421	0.000238415	chr1:1011499-1015259	2.58601	8.83e-25	-1.08195	5.59e-05	chr1:1012759-1015807	0.585461	0.000597409	0.319292	0.0840626	chr1	1013541	rs15842	2.51e-07	Fairfax_2014_microarray_monocyte_naive	ENSG00000187608	ISG15	YES	_
chr1:1012720-1014259	1.40849	2.3e-28	-0.525421	0.000238415	chr1:1011499-1015259	2.58601	8.83e-25	-1.08195	5.59e-05	chr1:1012759-1015807	0.585461	0.000597409	0.319292	0.0840626	chr1	1013855	rs2465124	2.82e-07	Fairfax_2014_microarray_monocyte_naive	ENSG00000187608	ISG15	YES	_
chr1:1012720-1014259	1.40849	2.3e-28	-0.525421	0.000238415	chr1:1011499-1015259	2.58601	8.83e-25	-1.08195	5.59e-05	chr1:1012759-1015807	0.585461	0.000597409	0.319292	0.0840626	chr1	1014228	rs1921	4.39e-06	Alasoo_2018_ge_macrophage_IFNg+Salmonella	ENSG00000272512	AL645608.7	YES	YES
chr1:101293257-101294388	1.36494	5.93e-06	-0.517377	0.163036	.	.	.	.	.	.	.	.	.	.	.	-1	.	.	.	.	.	_	_
chr1:1020735-1021764	1.05803	9.58e-09	-0.621361	0.0032487	.	.	.	.	.	chr1:1019190-1021524	0.0155768	0.999824	0.61972	0.000781418	chr1	1021472	rs9777931	5.89e-06	Fairfax_2014_microarray_monocyte_IFN24	ENSG00000188290	HES4	YES	YES
chr1:1020735-1021764	1.05803	9.58e-09	-0.621361	0.0032487	.	.	.	.	.	chr1:1019190-1021524	0.0155768	0.999824	0.61972	0.000781418	chr1	1021592	rs28555183	8.57e-06	Nedelec_2016_ge_macrophage_Salmonella	ENSG00000272512	AL645608.7	YES	YES
chr1:1020735-1021764	1.05803	9.58e-09	-0.621361	0.0032487	.	.	.	.	.	chr1:1019190-1021524	0.0155768	0.999824	0.61972	0.000781418	chr1	1021740	rs3121553	7.04e-07	Nedelec_2016_ge_macrophage_Salmonella	ENSG00000272512	AL645608.7	YES	YES
chr1:10298812-10300035	1.06083	0.000280592	-0.477903	0.182186	.	.	.	.	.	chr1:10299129-10299827	-0.355612	0.999824	1.34523	0.00145328	chr1	10299067	rs139499211	1.08712e-07, 3.4172e-06, 2.29551e-18, 3.12904e-08, 1.46782e-10, 1.28878e-15, 3.49767e-07, 6.06638e-19, 1.39724e-12, 2.31891e-40, 5.82726e-06	Alasoo_2018_ge_macrophage_Salmonella, Fairfax_2014_microarray_monocyte_IFN24, Fairfax_2014_microarray_monocyte_LPS2, Fairfax_2014_microarray_monocyte_LPS24, Fairfax_2014_microarray_monocyte_naive	ENSG00000054523	KIF1B	_	_
chr1:10298812-10300035	1.06083	0.000280592	-0.477903	0.182186	.	.	.	.	.	chr1:10299129-10299827	-0.355612	0.999824	1.34523	0.00145328	chr1	10299241	rs5772407	1.6e-06	Alasoo_2018_ge_macrophage_Salmonella	ENSG00000142657	PGD	_	_
chr1:10298812-10300035	1.06083	0.000280592	-0.477903	0.182186	.	.	.	.	.	chr1:10299129-10299827	-0.355612	0.999824	1.34523	0.00145328	chr1	10299241	rs397823907	1.6e-06	Alasoo_2018_ge_macrophage_Salmonella	ENSG00000142657	PGD	_	_
chr1:10298812-10300035	1.06083	0.000280592	-0.477903	0.182186	.	.	.	.	.	chr1:10299129-10299827	-0.355612	0.999824	1.34523	0.00145328	chr1	10299241	rs397798501	1.6e-06	Alasoo_2018_ge_macrophage_Salmonella	ENSG00000142657	PGD	_	_
chr1:10298812-10300035	1.06083	0.000280592	-0.477903	0.182186	.	.	.	.	.	chr1:10299129-10299827	-0.355612	0.999824	1.34523	0.00145328	chr1	10300034	rs11121537	1.6e-06	Alasoo_2018_ge_macrophage_Salmonella	ENSG00000142657	PGD	_	_
chr1:107534767-107535999	1.02087	4.68e-05	-0.333658	0.302877	.	.	.	.	.	.	.	.	.	.	chr1	107535007	rs17019371	3.43008e-06, 1.61713e-07	Fairfax_2014_microarray_monocyte_IFN24, Fairfax_2014_microarray_monocyte_naive	ENSG00000134215	VAV3	YES	YES
chr1:107534767-107535999	1.02087	4.68e-05	-0.333658	0.302877	.	.	.	.	.	.	.	.	.	.	chr1	107535561	rs11185131	2.94766e-07, 1.97021e-06, 6.76351e-10	Fairfax_2014_microarray_monocyte_IFN24, Fairfax_2014_microarray_monocyte_LPS24, Fairfax_2014_microarray_monocyte_naive	ENSG00000134215	VAV3	YES	YES
chr1:107590605-107591625	-1.4975	1.98e-05	0.0727105	0.919689	.	.	.	.	.	.	.	.	.	.	chr1	107590864	rs56197207	4.85426e-07, 4.43083e-06, 2.61184e-08	Fairfax_2014_microarray_monocyte_IFN24, Fairfax_2014_microarray_monocyte_LPS24, Fairfax_2014_microarray_monocyte_naive	ENSG00000134215	VAV3	YES	YES
chr1:107590605-107591625	-1.4975	1.98e-05	0.0727105	0.919689	.	.	.	.	.	.	.	.	.	.	chr1	107591488	rs7527807	1.24184e-19, 2.99773e-15, 5.2485e-20, 6.80548e-23	Fairfax_2014_microarray_monocyte_IFN24, Fairfax_2014_microarray_monocyte_LPS2, Fairfax_2014_microarray_monocyte_LPS24, Fairfax_2014_microarray_monocyte_naive	ENSG00000134215	VAV3	YES	YES
chr1:107593373-107594741	-1.52432	3.45e-11	0.287045	0.461065	.	.	.	.	.	.	.	.	.	.	chr1	107593644	rs17477334	1.73982e-16, 4.08004e-12, 4.93995e-13, 1.73957e-14	Fairfax_2014_microarray_monocyte_IFN24, Fairfax_2014_microarray_monocyte_LPS2, Fairfax_2014_microarray_monocyte_LPS24, Fairfax_2014_microarray_monocyte_naive	ENSG00000134215	VAV3	YES	YES
chr1:107593373-107594741	-1.52432	3.45e-11	0.287045	0.461065	.	.	.	.	.	.	.	.	.	.	chr1	107594254	rs7537177	3.91012e-18, 6.75249e-13, 4.65831e-16, 4.34153e-20	Fairfax_2014_microarray_monocyte_IFN24, Fairfax_2014_microarray_monocyte_LPS2, Fairfax_2014_microarray_monocyte_LPS24, Fairfax_2014_microarray_monocyte_naive	ENSG00000134215	VAV3	YES	YES
chr1:107809884-107811351	1.03873	0.000125548	-0.655806	0.0414229	.	.	.	.	.	.	.	.	.	.	.	-1	.	.	.	.	.	_	_
chr1:108063198-108064446	0.437582	0.0427039	-1.04942	1.26e-05	.	.	.	.	.	.	.	.	.	.	chr1	108064245	rs11185245	3.03092e-11, 3.9819e-10	Fairfax_2014_microarray_monocyte_IFN24, Fairfax_2014_microarray_monocyte_naive	ENSG00000134215	VAV3	YES	YES
chr1:108063198-108064446	0.437582	0.0427039	-1.04942	1.26e-05	.	.	.	.	.	.	.	.	.	.	chr1	108063281	rs57436519	1.98e-10	Fairfax_2014_microarray_monocyte_naive	ENSG00000134215	VAV3	YES	YES
chr1:108063198-108064446	0.437582	0.0427039	-1.04942	1.26e-05	.	.	.	.	.	.	.	.	.	.	chr1	108063293	rs55917918	1.99e-10	Fairfax_2014_microarray_monocyte_naive	ENSG00000134215	VAV3	YES	YES
chr1:108063198-108064446	0.437582	0.0427039	-1.04942	1.26e-05	.	.	.	.	.	.	.	.	.	.	chr1	108063657	rs76646022	2.01e-10	Fairfax_2014_microarray_monocyte_naive	ENSG00000134215	VAV3	YES	YES
chr1:108063198-108064446	0.437582	0.0427039	-1.04942	1.26e-05	.	.	.	.	.	.	.	.	.	.	chr1	108063953	rs17020833	2.03e-10	Fairfax_2014_microarray_monocyte_naive	ENSG00000134215	VAV3	YES	YES
chr1:108063198-108064446	0.437582	0.0427039	-1.04942	1.26e-05	.	.	.	.	.	.	.	.	.	.	chr1	108064151	rs17020834	2.03e-10	Fairfax_2014_microarray_monocyte_naive	ENSG00000134215	VAV3	YES	YES
chr1:108063198-108064446	0.437582	0.0427039	-1.04942	1.26e-05	.	.	.	.	.	.	.	.	.	.	chr1	108064409	rs141630081	2.03e-10	Fairfax_2014_microarray_monocyte_naive	ENSG00000134215	VAV3	YES	YES
chr1:108063198-108064446	0.437582	0.0427039	-1.04942	1.26e-05	.	.	.	.	.	.	.	.	.	.	chr1	108064409	rs60487826	2.03e-10	Fairfax_2014_microarray_monocyte_naive	ENSG00000134215	VAV3	YES	YES
chr1:108063198-108064446	0.437582	0.0427039	-1.04942	1.26e-05	.	.	.	.	.	.	.	.	.	.	chr1	108064245	rs11185245	1.7114e-09, 4.47453e-09, 1.0141e-13	Nedelec_2016_ge_macrophage_Listeria, Nedelec_2016_ge_macrophage_Salmonella, Nedelec_2016_ge_macrophage_naive	ENSG00000226822	AL390036.1	_	_
chr1:109159717-109160774	1.57774	6.11e-07	-0.325113	0.405035	.	.	.	.	.	.	.	.	.	.	.	-1	.	.	.	.	.	_	_
chr1:109477471-109478535	-1.10418	0.000674102	0.899157	0.0206855	.	.	.	.	.	.	.	.	.	.	.	-1	.	.	.	.	.	_	_
chr1:109927454-109928644	-1.15767	5.89e-06	0.275374	0.492741	.	.	.	.	.	.	.	.	.	.	.	-1	.	.	.	.	.	_	_
chr1:109953503-109954814	-1.67107	2.88e-07	0.791443	0.0755139	.	.	.	.	.	.	.	.	.	.	.	-1	.	.	.	.	.	_	_
chr1:110073814-110074882	1.01067	3.42e-05	-1.10637	7.06e-05	.	.	.	.	.	.	.	.	.	.	.	-1	.	.	.	.	.	_	_
chr1:110503951-110504989	-1.0821	0.000233178	0.111391	0.835837	.	.	.	.	.	.	.	.	.	.	.	-1	.	.	.	.	.	_	_
chr1:110646962-110648637	1.0611	1.74e-05	-0.418875	0.185478	chr1:110638263-110649310	-0.505769	0.132737	-0.24234	0.592538	.	.	.	.	.	.	-1	.	.	.	.	.	_	_
chr1:110722213-110723554	1.10553	4.13e-14	-0.212003	0.261497	.	.	.	.	.	.	.	.	.	.	.	-1	.	.	.	.	.	_	_
chr1:111227325-111228782	1.43837	2.26e-09	0.0133303	0.975803	.	.	.	.	.	.	.	.	.	.	.	-1	.	.	.	.	.	_	_
chr1:111274539-111275861	2.38266	4.7e-29	-0.517707	0.0228475	.	.	.	.	.	.	.	.	.	.	.	-1	.	.	.	.	.	_	_
chr1:112359258-112360827	1.67774	1.09e-13	-0.705259	0.00540191	.	.	.	.	.	.	.	.	.	.	chr1	112360039	rs61818702	5.55e-06	Fairfax_2014_microarray_monocyte_LPS24	ENSG00000171385	KCND3	_	_
chr1:112470582-112471662	0.267186	0.4309	1.1941	1.65e-05	.	.	.	.	.	.	.	.	.	.	.	-1	.	.	.	.	.	_	_
chr1:112668061-112669488	1.43092	3.35e-07	-0.106424	0.804377	chr1:112667784-112669706	2.3682	1.16e-13	-1.45301	6.57e-06	.	.	.	.	.	.	-1	.	.	.	.	.	_	_
chr1:112704241-112705783	1.04178	4.71e-20	-0.54873	1.25e-05	.	.	.	.	.	.	.	.	.	.	chr1	112704505	rs2999156	6.48424e-08, 6.73684e-08, 7.82846e-09, 6.28434e-22, 2.6032e-17, 1.36828e-09, 8.83458e-09, 2.85191e-26, 6.15167e-19, 4.36922e-19	Alasoo_2018_ge_macrophage_IFNg, Alasoo_2018_ge_macrophage_Salmonella, Alasoo_2018_ge_macrophage_naive, Fairfax_2014_microarray_monocyte_IFN24, Fairfax_2014_microarray_monocyte_LPS2, Fairfax_2014_microarray_monocyte_LPS24, Fairfax_2014_microarray_monocyte_naive	ENSG00000007341	ST7L	_	_
chr1:112704241-112705783	1.04178	4.71e-20	-0.54873	1.25e-05	.	.	.	.	.	.	.	.	.	.	chr1	112704941	rs2279499	8.48296e-06, 1.37962e-06, 7.16242e-19, 6.82597e-14, 6.22155e-07, 5.17586e-21, 2.43132e-19, 5.37289e-12, 7.70915e-06	Alasoo_2018_ge_macrophage_IFNg, Alasoo_2018_ge_macrophage_naive, Fairfax_2014_microarray_monocyte_IFN24, Fairfax_2014_microarray_monocyte_LPS2, Fairfax_2014_microarray_monocyte_LPS24, Fairfax_2014_microarray_monocyte_naive	ENSG00000007341	ST7L	_	_
chr1:112704241-112705783	1.04178	4.71e-20	-0.54873	1.25e-05	.	.	.	.	.	.	.	.	.	.	chr1	112705091	rs35221527	9.53986e-06, 8.08762e-07, 3.45643e-06, 2.20662e-10	Fairfax_2014_microarray_monocyte_LPS2, Fairfax_2014_microarray_monocyte_LPS24, Fairfax_2014_microarray_monocyte_naive	ENSG00000007341	ST7L	_	_
chr1:112704241-112705783	1.04178	4.71e-20	-0.54873	1.25e-05	.	.	.	.	.	.	.	.	.	.	chr1	112704941	rs2279499	1.8e-06	Fairfax_2014_microarray_monocyte_naive	ENSG00000155363	MOV10	YES	_
chr1:112704241-112705783	1.04178	4.71e-20	-0.54873	1.25e-05	.	.	.	.	.	.	.	.	.	.	chr1	112705091	rs35221527	5.60676e-07, 8.8315e-08	Fairfax_2014_microarray_monocyte_LPS24	ENSG00000155366	RHOC	_	_
chr1:112704241-112705783	1.04178	4.71e-20	-0.54873	1.25e-05	.	.	.	.	.	.	.	.	.	.	chr1	112705743	rs954679	5.15766e-07, 5.18099e-07, 2.80031e-15, 3.78316e-15, 8.29377e-07, 6.62822e-08, 5.73124e-20, 1.62489e-15, 4.18764e-18	Alasoo_2018_ge_macrophage_IFNg, Alasoo_2018_ge_macrophage_naive, Fairfax_2014_microarray_monocyte_IFN24, Fairfax_2014_microarray_monocyte_LPS2, Fairfax_2014_microarray_monocyte_LPS24, Fairfax_2014_microarray_monocyte_naive	ENSG00000007341	ST7L	_	_
chr1:112905092-112906529	1.16419	0.000351087	-0.321409	0.478133	.	.	.	.	.	.	.	.	.	.	.	-1	.	.	.	.	.	_	_
chr1:113132367-113134138	1.38067	9.72e-08	-0.210718	0.580642	.	.	.	.	.	.	.	.	.	.	.	-1	.	.	.	.	.	_	_
chr1:113940253-113941351	-0.298296	0.412318	1.10833	0.000415236	.	.	.	.	.	.	.	.	.	.	.	-1	.	.	.	.	.	_	_
chr1:114077844-114079100	1.1948	8.48e-10	-0.203429	0.438658	.	.	.	.	.	.	.	.	.	.	.	-1	.	.	.	.	.	_	_
chr1:115469599-115471288	1.18721	9.3e-08	-0.452566	0.097397	.	.	.	.	.	.	.	.	.	.	.	-1	.	.	.	.	.	_	_
chr1:115731988-115733044	-1.1337	1.64e-07	0.104408	0.799211	.	.	.	.	.	.	.	.	.	.	.	-1	.	.	.	.	.	_	_
chr1:115813226-115814756	-1.33252	3.32e-07	0.4666	0.219051	.	.	.	.	.	.	.	.	.	.	chr1	115813435	rs4630128	6.28e-10	Fairfax_2014_microarray_monocyte_IFN24	ENSG00000163393	SLC22A15	YES	_
chr1:115813226-115814756	-1.33252	3.32e-07	0.4666	0.219051	.	.	.	.	.	.	.	.	.	.	chr1	115813897	rs11811188	5.11e-10	Fairfax_2014_microarray_monocyte_IFN24	ENSG00000163393	SLC22A15	YES	_
chr1:116006334-116007375	2.17006	4.74e-14	-0.19573	0.63103	.	.	.	.	.	.	.	.	.	.	chr1	116007275	rs2488452	4.82e-13	Fairfax_2014_microarray_monocyte_IFN24	ENSG00000163393	SLC22A15	YES	_
chr1:116225753-116226979	1.42821	1.33e-05	-0.971245	0.00890269	.	.	.	.	.	.	.	.	.	.	.	-1	.	.	.	.	.	_	_
chr1:116351860-116353466	1.95699	7.78e-13	-0.550899	0.071922	.	.	.	.	.	.	.	.	.	.	.	-1	.	.	.	.	.	_	_
chr1:116375972-116377032	1.13361	1.42e-10	-0.625173	0.00163521	chr1:116372947-116376795	-0.153485	0.532647	0.0394361	0.915118	chr1:116372260-116376729	-0.196686	0.613094	-0.0424798	0.869076	.	-1	.	.	.	.	.	_	_
chr1:116586355-116587405	1.89901	1e-10	-0.740382	0.0242457	.	.	.	.	.	.	.	.	.	.	.	-1	.	.	.	.	.	_	_
chr1:11663929-11665214	1.05524	8.87e-20	-0.159153	0.306135	chr1:11664019-11665285	2.23139	3.57e-10	-0.996929	0.00996988	chr1:11663925-11665370	0.0970075	0.999824	0.470368	0.0851431	chr1	11664035	rs3125813	3.13e-09	Alasoo_2018_ge_macrophage_IFNg	ENSG00000116663	FBXO6	YES	_
chr1:11663929-11665214	1.05524	8.87e-20	-0.159153	0.306135	chr1:11664019-11665285	2.23139	3.57e-10	-0.996929	0.00996988	chr1:11663925-11665370	0.0970075	0.999824	0.470368	0.0851431	chr1	11664881	rs3125812	3.12e-09	Alasoo_2018_ge_macrophage_IFNg	ENSG00000116663	FBXO6	YES	_
chr1:11663929-11665214	1.05524	8.87e-20	-0.159153	0.306135	chr1:11664019-11665285	2.23139	3.57e-10	-0.996929	0.00996988	chr1:11663925-11665370	0.0970075	0.999824	0.470368	0.0851431	chr1	11664891	rs3125811	1.63e-09	Alasoo_2018_ge_macrophage_IFNg	ENSG00000116663	FBXO6	YES	_
chr1:11663929-11665214	1.05524	8.87e-20	-0.159153	0.306135	chr1:11664019-11665285	2.23139	3.57e-10	-0.996929	0.00996988	chr1:11663925-11665370	0.0970075	0.999824	0.470368	0.0851431	chr1	11665042	rs111677821	6.9e-09	Alasoo_2018_ge_macrophage_IFNg	ENSG00000116663	FBXO6	YES	_
chr1:11663929-11665214	1.05524	8.87e-20	-0.159153	0.306135	chr1:11664019-11665285	2.23139	3.57e-10	-0.996929	0.00996988	chr1:11663925-11665370	0.0970075	0.999824	0.470368	0.0851431	chr1	11665149	rs3117064	2.76e-09	Alasoo_2018_ge_macrophage_IFNg	ENSG00000116663	FBXO6	YES	_
chr1:116750800-116752071	-1.02449	3.77e-06	-0.00735225	0.987841	.	.	.	.	.	.	.	.	.	.	.	-1	.	.	.	.	.	_	_
chr1:116874038-116875519	-0.744233	0.00441271	1.24237	2.05e-06	.	.	.	.	.	.	.	.	.	.	.	-1	.	.	.	.	.	_	_
chr1:116888853-116890358	-1.07882	4.16e-05	0.649788	0.0527297	.	.	.	.	.	.	.	.	.	.	chr1	116889244	rs7366080	9.5326e-08, 5.1469e-07, 4.65119e-06	Alasoo_2018_ge_macrophage_IFNg+Salmonella, Fairfax_2014_microarray_monocyte_LPS2, Nedelec_2016_ge_macrophage_Salmonella	ENSG00000134247	PTGFRN	_	YES
chr1:119837860-119839266	1.17731	2.65e-08	0.204687	0.469434	chr1:119838318-119839142	2.00524	1.34e-06	-0.721887	0.114569	.	.	.	.	.	.	-1	.	.	.	.	.	_	_
chr1:119842140-119843561	1.51779	1.46e-09	-0.443654	0.146465	.	.	.	.	.	.	.	.	.	.	.	-1	.	.	.	.	.	_	_
chr1:119987555-119988699	1.33685	2.58e-17	-0.0977169	0.686188	chr1:119986687-119989452	1.01813	1.03e-08	-0.400053	0.0590704	.	.	.	.	.	.	-1	.	.	.	.	.	_	_
chr1:120390936-120392296	1.67887	0.0010251	0.404649	0.524489	chr1:120391378-120392337	0.987438	0.0368761	0.00602043	0.994648	.	.	.	.	.	.	-1	.	.	.	.	.	_	_
chr1:120529251-120530266	1.42343	9.03e-05	0.121019	0.813223	.	.	.	.	.	.	.	.	.	.	.	-1	.	.	.	.	.	_	_
chr1:12053846-12055032	1.1206	0.000188753	0.295879	0.446604	.	.	.	.	.	.	.	.	.	.	.	-1	.	.	.	.	.	_	_
chr1:12087552-12089324	1.41636	1.06e-12	-0.77072	0.000435526	.	.	.	.	.	.	.	.	.	.	.	-1	.	.	.	.	.	_	_
chr1:121079852-121081121	1.8799	3.92e-08	-0.9579	0.0129179	.	.	.	.	.	.	.	.	.	.	.	-1	.	.	.	.	.	_	_
chr1:121263553-121264886	1.36204	1.4e-07	-0.485788	0.109897	.	.	.	.	.	.	.	.	.	.	.	-1	.	.	.	.	.	_	_
chr1:121270574-121271998	1.55341	5.77e-06	-0.75013	0.0588693	.	.	.	.	.	.	.	.	.	.	.	-1	.	.	.	.	.	_	_
chr1:12220474-12221579	-0.794488	0.0418858	1.1448	0.00518256	.	.	.	.	.	.	.	.	.	.	.	-1	.	.	.	.	.	_	_
chr1:12414897-12416843	1.01905	1.06e-08	-1.01717	2.91e-07	.	.	.	.	.	.	.	.	.	.	chr1	12415825	rs76258242	1.34e-06	Fairfax_2014_microarray_monocyte_naive	ENSG00000048707	VPS13D	_	_
chr1:12595556-12596904	-1.06766	2.4e-19	0.478809	0.00089646	chr1:12596086-12596784	-1.48579	5.04e-05	0.729238	0.122464	.	.	.	.	.	.	-1	.	.	.	.	.	_	_
chr1:13604616-13606153	1.09427	4.76e-07	-0.242027	0.426691	chr1:13604040-13606753	0.81188	9.48e-05	0.0738298	0.836959	.	.	.	.	.	.	-1	.	.	.	.	.	_	_
chr1:13645738-13647409	0.157786	0.737305	1.78245	7.2e-08	.	.	.	.	.	.	.	.	.	.	.	-1	.	.	.	.	.	_	_
chr1:13825658-13826944	-1.55413	7.96e-10	0.737779	0.0260396	.	.	.	.	.	.	.	.	.	.	.	-1	.	.	.	.	.	_	_
chr1:143867189-143868250	3.15553	2.7e-09	-1.13917	0.0161542	.	.	.	.	.	.	.	.	.	.	.	-1	.	.	.	.	.	_	_
chr1:14542752-14543758	-0.369819	0.175401	1.18931	6.15e-07	.	.	.	.	.	.	.	.	.	.	.	-1	.	.	.	.	.	_	_
chr1:146445952-146447011	1.51989	0.00147926	0.00143487	0.998547	.	.	.	.	.	.	.	.	.	.	.	-1	.	.	.	.	.	_	_
chr1:14755127-14756573	-1.19665	6.72e-07	0.194549	0.649059	.	.	.	.	.	.	.	.	.	.	.	-1	.	.	.	.	.	_	_
chr1:149125982-149127422	1.00965	0.000283168	-0.152946	0.709032	chr1:149125926-149127877	0.743485	0.100035	-0.172082	0.80364	.	.	.	.	.	.	-1	.	.	.	.	.	_	_
chr1:149200065-149201346	1.43287	2.43e-09	-0.492433	0.0843872	.	.	.	.	.	.	.	.	.	.	.	-1	.	.	.	.	.	_	_
chr1:149762086-149763382	1.5475	6.08e-07	-0.940851	0.0059889	.	.	.	.	.	.	.	.	.	.	.	-1	.	.	.	.	.	_	_
chr1:149775150-149776240	2.87049	4.47e-09	-1.08065	0.0224266	.	.	.	.	.	.	.	.	.	.	.	-1	.	.	.	.	.	_	_
chr1:149781313-149783141	1.67109	1.1e-10	-0.24401	0.482605	.	.	.	.	.	.	.	.	.	.	.	-1	.	.	.	.	.	_	_
chr1:149931077-149932129	1.00022	0.00021833	-0.680611	0.0330758	.	.	.	.	.	.	.	.	.	.	chr1	149931106	rs72692818	3.74e-06	Fairfax_2014_microarray_monocyte_naive	ENSG00000014914	MTMR11	_	_
chr1:149931077-149932129	1.00022	0.00021833	-0.680611	0.0330758	.	.	.	.	.	.	.	.	.	.	chr1	149931230	rs72692819	3.73e-06	Fairfax_2014_microarray_monocyte_naive	ENSG00000014914	MTMR11	_	_
chr1:149931077-149932129	1.00022	0.00021833	-0.680611	0.0330758	.	.	.	.	.	.	.	.	.	.	chr1	149931717	rs12078573	3.81e-06	Fairfax_2014_microarray_monocyte_naive	ENSG00000014914	MTMR11	_	_
chr1:149931077-149932129	1.00022	0.00021833	-0.680611	0.0330758	.	.	.	.	.	.	.	.	.	.	chr1	149931106	rs72692818	1.78877e-08, 1.93728e-12, 4.64523e-09, 1.22957e-06	Fairfax_2014_microarray_monocyte_LPS24, Fairfax_2014_microarray_monocyte_naive	ENSG00000150337	FCGR1A	_	_
chr1:149931077-149932129	1.00022	0.00021833	-0.680611	0.0330758	.	.	.	.	.	.	.	.	.	.	chr1	149931230	rs72692819	1.86508e-08, 2.34778e-12, 5.86743e-09, 1.53334e-06	Fairfax_2014_microarray_monocyte_LPS24, Fairfax_2014_microarray_monocyte_naive	ENSG00000150337	FCGR1A	_	_
chr1:149931077-149932129	1.00022	0.00021833	-0.680611	0.0330758	.	.	.	.	.	.	.	.	.	.	chr1	149931717	rs12078573	3.27542e-08, 1.81008e-12, 4.78079e-09, 1.07952e-06	Fairfax_2014_microarray_monocyte_LPS24, Fairfax_2014_microarray_monocyte_naive	ENSG00000150337	FCGR1A	_	_
chr1:149931077-149932129	1.00022	0.00021833	-0.680611	0.0330758	.	.	.	.	.	.	.	.	.	.	chr1	149931106	rs72692818	1.41e-09	Fairfax_2014_microarray_monocyte_LPS24	ENSG00000270276	HIST2H4B	_	_
chr1:149931077-149932129	1.00022	0.00021833	-0.680611	0.0330758	.	.	.	.	.	.	.	.	.	.	chr1	149931230	rs72692819	1.7e-09	Fairfax_2014_microarray_monocyte_LPS24	ENSG00000270276	HIST2H4B	_	_
chr1:149931077-149932129	1.00022	0.00021833	-0.680611	0.0330758	.	.	.	.	.	.	.	.	.	.	chr1	149931717	rs12078573	1.6e-09	Fairfax_2014_microarray_monocyte_LPS24	ENSG00000270276	HIST2H4B	_	_
chr1:149995550-149996591	1.30847	3.14e-05	-0.692878	0.0599631	.	.	.	.	.	.	.	.	.	.	.	-1	.	.	.	.	.	_	_
chr1:150003440-150004681	1.07988	4.46e-06	-0.365376	0.213174	.	.	.	.	.	.	.	.	.	.	.	-1	.	.	.	.	.	_	_
chr1:150006566-150007600	1.62552	9.4e-08	-0.539903	0.139429	.	.	.	.	.	.	.	.	.	.	chr1	150006576	rs11355336	2.58e-06	Fairfax_2014_microarray_monocyte_naive	ENSG00000014914	MTMR11	_	_
chr1:150006566-150007600	1.62552	9.4e-08	-0.539903	0.139429	.	.	.	.	.	.	.	.	.	.	chr1	150006576	rs371603300	2.58e-06	Fairfax_2014_microarray_monocyte_naive	ENSG00000014914	MTMR11	_	_
chr1:150006566-150007600	1.62552	9.4e-08	-0.539903	0.139429	.	.	.	.	.	.	.	.	.	.	chr1	150006576	rs11355336	5.701e-08, 1.4844e-11, 1.58705e-08, 5.21609e-06	Fairfax_2014_microarray_monocyte_LPS24, Fairfax_2014_microarray_monocyte_naive	ENSG00000150337	FCGR1A	_	_
chr1:150006566-150007600	1.62552	9.4e-08	-0.539903	0.139429	.	.	.	.	.	.	.	.	.	.	chr1	150006576	rs371603300	5.701e-08, 1.4844e-11, 1.58705e-08, 5.21609e-06	Fairfax_2014_microarray_monocyte_LPS24, Fairfax_2014_microarray_monocyte_naive	ENSG00000150337	FCGR1A	_	_
chr1:150006566-150007600	1.62552	9.4e-08	-0.539903	0.139429	.	.	.	.	.	.	.	.	.	.	chr1	150006576	rs11355336	1.7e-09	Fairfax_2014_microarray_monocyte_LPS24	ENSG00000270276	HIST2H4B	_	_
chr1:150006566-150007600	1.62552	9.4e-08	-0.539903	0.139429	.	.	.	.	.	.	.	.	.	.	chr1	150006576	rs371603300	1.7e-09	Fairfax_2014_microarray_monocyte_LPS24	ENSG00000270276	HIST2H4B	_	_
chr1:150141081-150142160	1.10508	1.76e-05	-1.25686	1.72e-05	.	.	.	.	.	.	.	.	.	.	chr1	150141312	rs72694945	3.09914e-06, 1.75098e-07	Fairfax_2014_microarray_monocyte_naive	ENSG00000143382	ADAMTSL4	_	_
chr1:150141081-150142160	1.10508	1.76e-05	-1.25686	1.72e-05	.	.	.	.	.	.	.	.	.	.	chr1	150141312	rs72694945	5.37e-07	Alasoo_2018_ge_macrophage_IFNg	ENSG00000143401	ANP32E	_	_
chr1:150141081-150142160	1.10508	1.76e-05	-1.25686	1.72e-05	.	.	.	.	.	.	.	.	.	.	chr1	150141312	rs72694945	6.69e-07	Fairfax_2014_microarray_monocyte_IFN24	ENSG00000163125	RPRD2	YES	YES
chr1:150567614-150568940	1.56792	2.14e-14	0.0581954	0.870227	chr1:150560322-150571545	2.11298	1.91e-31	-0.636452	0.00218171	.	.	.	.	.	chr1	150567705	rs72700829	8.39e-06	Nedelec_2016_ge_macrophage_Listeria	ENSG00000143409	MINDY1	_	_
chr1:150567614-150568940	1.56792	2.14e-14	0.0581954	0.870227	chr1:150560322-150571545	2.11298	1.91e-31	-0.636452	0.00218171	.	.	.	.	.	chr1	150567705	rs72700829	3.28e-06	Fairfax_2014_microarray_monocyte_naive	ENSG00000150337	FCGR1A	_	_
chr1:150567614-150568940	1.56792	2.14e-14	0.0581954	0.870227	chr1:150560322-150571545	2.11298	1.91e-31	-0.636452	0.00218171	.	.	.	.	.	chr1	150567705	rs72700829	6.38264e-07, 8.01857e-10, 2.36205e-08, 3.73699e-06, 3.24289e-07	Alasoo_2018_ge_macrophage_IFNg+Salmonella, Fairfax_2014_microarray_monocyte_LPS2, Fairfax_2014_microarray_monocyte_naive, Nedelec_2016_ge_macrophage_Listeria, Nedelec_2016_ge_macrophage_naive	ENSG00000163131	CTSS	_	_
chr1:150820659-150821815	0.634131	0.0767651	1.97995	1.61e-13	.	.	.	.	.	.	.	.	.	.	chr1	150820686	rs79064270	1.6e-06	Fairfax_2014_microarray_monocyte_naive	ENSG00000266472	MRPS21	_	_
chr1:150845820-150847232	1.79962	2.56e-12	-0.702217	0.0100186	chr1:150845729-150847401	1.91398	6.53e-14	-1.33012	2.91e-07	.	.	.	.	.	chr1	150846994	rs72704652	4.62668e-15, 1.07314e-14, 4.31255e-10	Fairfax_2014_microarray_monocyte_IFN24, Fairfax_2014_microarray_monocyte_LPS2, Fairfax_2014_microarray_monocyte_LPS24	ENSG00000143387	CTSK	_	_
chr1:150845820-150847232	1.79962	2.56e-12	-0.702217	0.0100186	chr1:150845729-150847401	1.91398	6.53e-14	-1.33012	2.91e-07	.	.	.	.	.	chr1	150847004	rs12728254	6.98e-06	Fairfax_2014_microarray_monocyte_naive	ENSG00000143387	CTSK	_	_
chr1:150845820-150847232	1.79962	2.56e-12	-0.702217	0.0100186	chr1:150845729-150847401	1.91398	6.53e-14	-1.33012	2.91e-07	.	.	.	.	.	chr1	150846994	rs72704652	1.86861e-07, 8.1552e-09, 1.24853e-12, 9.2272e-17, 4.94621e-11, 2.51537e-09, 5.39832e-08	Fairfax_2014_microarray_monocyte_IFN24, Fairfax_2014_microarray_monocyte_LPS2, Fairfax_2014_microarray_monocyte_LPS24, Fairfax_2014_microarray_monocyte_naive	ENSG00000143418	CERS2	_	_
chr1:150845820-150847232	1.79962	2.56e-12	-0.702217	0.0100186	chr1:150845729-150847401	1.91398	6.53e-14	-1.33012	2.91e-07	.	.	.	.	.	chr1	150846994	rs72704652	1.45851e-33, 3.60031e-14, 2.42763e-33, 4.86517e-10, 7.89924e-30	Fairfax_2014_microarray_monocyte_IFN24, Fairfax_2014_microarray_monocyte_LPS2, Fairfax_2014_microarray_monocyte_LPS24, Fairfax_2014_microarray_monocyte_naive	ENSG00000143437	ARNT	_	_
chr1:150845820-150847232	1.79962	2.56e-12	-0.702217	0.0100186	chr1:150845729-150847401	1.91398	6.53e-14	-1.33012	2.91e-07	.	.	.	.	.	chr1	150846994	rs72704652	3.57e-08	Fairfax_2014_microarray_monocyte_IFN24	ENSG00000143452	HORMAD1	YES	_
chr1:150845820-150847232	1.79962	2.56e-12	-0.702217	0.0100186	chr1:150845729-150847401	1.91398	6.53e-14	-1.33012	2.91e-07	.	.	.	.	.	chr1	150846994	rs72704652	6.66e-07	Fairfax_2014_microarray_monocyte_IFN24	ENSG00000143457	GOLPH3L	_	_
chr1:150845820-150847232	1.79962	2.56e-12	-0.702217	0.0100186	chr1:150845729-150847401	1.91398	6.53e-14	-1.33012	2.91e-07	.	.	.	.	.	chr1	150846994	rs72704652	3.75431e-08, 1.06992e-09, 1.10992e-16	Fairfax_2014_microarray_monocyte_IFN24, Fairfax_2014_microarray_monocyte_LPS24, Fairfax_2014_microarray_monocyte_naive	ENSG00000163131	CTSS	_	_
chr1:15106135-15107317	-1.4212	1.07e-08	0.371505	0.333881	.	.	.	.	.	.	.	.	.	.	chr1	15107142	rs545416	9.05359e-06, 5.57982e-08	Fairfax_2014_microarray_monocyte_LPS2, Fairfax_2014_microarray_monocyte_naive	ENSG00000171729	TMEM51	_	_
chr1:15106135-15107317	-1.4212	1.07e-08	0.371505	0.333881	.	.	.	.	.	.	.	.	.	.	chr1	15107160	rs6429710	1.06e-07	Fairfax_2014_microarray_monocyte_LPS2	ENSG00000171729	TMEM51	_	_
chr1:15106135-15107317	-1.4212	1.07e-08	0.371505	0.333881	.	.	.	.	.	.	.	.	.	.	chr1	15106368	rs7515649	8.18e-12	Fairfax_2014_microarray_monocyte_naive	ENSG00000171729	TMEM51	_	_
chr1:151237614-151238854	1.17388	1.6e-06	-0.469973	0.110273	.	.	.	.	.	.	.	.	.	.	chr1	151238313	rs7532935	4.35401e-08, 1.54675e-06, 4.65886e-06, 2.77225e-06, 3.65483e-06	Fairfax_2014_microarray_monocyte_LPS2, Fairfax_2014_microarray_monocyte_LPS24	ENSG00000159352	PSMD4	_	_
chr1:151512724-151514164	1.09006	1.47e-06	-0.39424	0.163649	.	.	.	.	.	.	.	.	.	.	.	-1	.	.	.	.	.	_	_
chr1:151976487-151977524	1.09816	0.000352876	-0.751425	0.0382348	.	.	.	.	.	.	.	.	.	.	.	-1	.	.	.	.	.	_	_
chr1:153364935-153365999	-0.017794	0.961906	1.12924	1.56e-06	.	.	.	.	.	.	.	.	.	.	chr1	153365034	rs114095633	1.97e-06	Fairfax_2014_microarray_monocyte_naive	ENSG00000163221	S100A12	_	YES
chr1:153364935-153365999	-0.017794	0.961906	1.12924	1.56e-06	.	.	.	.	.	.	.	.	.	.	chr1	153365467	rs3014874	3.82e-12	Fairfax_2014_microarray_monocyte_naive	ENSG00000163221	S100A12	_	YES
chr1:153364935-153365999	-0.017794	0.961906	1.12924	1.56e-06	.	.	.	.	.	.	.	.	.	.	chr1	153365873	rs141270229	5.34e-06	Nedelec_2016_ge_macrophage_naive	ENSG00000189171	S100A13	_	_
chr1:153364935-153365999	-0.017794	0.961906	1.12924	1.56e-06	.	.	.	.	.	.	.	.	.	.	chr1	153365876	rs113704661	5.48e-06	Nedelec_2016_ge_macrophage_naive	ENSG00000189171	S100A13	_	_
chr1:153384605-153385671	1.1522	5.02e-05	-0.636277	0.0631404	chr1:153384918-153388185	-0.529962	0.06531	0.406297	0.233742	.	.	.	.	.	chr1	153385221	rs34944983	1.22e-23	Fairfax_2014_microarray_monocyte_naive	ENSG00000163221	S100A12	_	YES
chr1:153384605-153385671	1.1522	5.02e-05	-0.636277	0.0631404	chr1:153384918-153388185	-0.529962	0.06531	0.406297	0.233742	.	.	.	.	.	chr1	153385221	rs397862320	1.22e-23	Fairfax_2014_microarray_monocyte_naive	ENSG00000163221	S100A12	_	YES
chr1:153572204-153573871	1.48056	1.55e-21	-0.812444	1.39e-06	.	.	.	.	.	.	.	.	.	.	chr1	153573830	rs28636749	2.42079e-08, 6.69771e-06	Fairfax_2014_microarray_monocyte_LPS2, Nedelec_2016_ge_macrophage_Salmonella	ENSG00000188015	S100A3	YES	YES
chr1:153596764-153597855	0.948768	7.22e-06	-1.11921	2.52e-06	.	.	.	.	.	.	.	.	.	.	.	-1	.	.	.	.	.	_	_
chr1:153697707-153699083	1.29529	2.47e-09	-0.544075	0.0310465	.	.	.	.	.	.	.	.	.	.	chr1	153697837	rs7543790	2.56e-08	Fairfax_2014_microarray_monocyte_naive	ENSG00000143554	SLC27A3	YES	_
chr1:153697707-153699083	1.29529	2.47e-09	-0.544075	0.0310465	.	.	.	.	.	.	.	.	.	.	chr1	153698877	rs541335660	2.11962e-15, 5.57619e-07, 7.44378e-20, 4.84005e-15, 7.08662e-08, 6.21755e-20, 1.89168e-06	Fairfax_2014_microarray_monocyte_IFN24, Fairfax_2014_microarray_monocyte_LPS2, Fairfax_2014_microarray_monocyte_LPS24, Fairfax_2014_microarray_monocyte_naive	ENSG00000189171	S100A13	_	_
chr1:153697707-153699083	1.29529	2.47e-09	-0.544075	0.0310465	.	.	.	.	.	.	.	.	.	.	chr1	153698877	rs11420193	2.11962e-15, 5.57619e-07, 7.44378e-20, 4.84005e-15, 7.08662e-08, 6.21755e-20, 1.89168e-06	Fairfax_2014_microarray_monocyte_IFN24, Fairfax_2014_microarray_monocyte_LPS2, Fairfax_2014_microarray_monocyte_LPS24, Fairfax_2014_microarray_monocyte_naive	ENSG00000189171	S100A13	_	_
chr1:153697707-153699083	1.29529	2.47e-09	-0.544075	0.0310465	.	.	.	.	.	.	.	.	.	.	chr1	153698877	rs397693169	2.11962e-15, 5.57619e-07, 7.44378e-20, 4.84005e-15, 7.08662e-08, 6.21755e-20, 1.89168e-06	Fairfax_2014_microarray_monocyte_IFN24, Fairfax_2014_microarray_monocyte_LPS2, Fairfax_2014_microarray_monocyte_LPS24, Fairfax_2014_microarray_monocyte_naive	ENSG00000189171	S100A13	_	_
chr1:153697707-153699083	1.29529	2.47e-09	-0.544075	0.0310465	.	.	.	.	.	.	.	.	.	.	chr1	153698877	rs541335660	7.05e-14	Fairfax_2014_microarray_monocyte_naive	ENSG00000271853	AL162258.1	_	_
chr1:153697707-153699083	1.29529	2.47e-09	-0.544075	0.0310465	.	.	.	.	.	.	.	.	.	.	chr1	153698877	rs11420193	7.05e-14	Fairfax_2014_microarray_monocyte_naive	ENSG00000271853	AL162258.1	_	_
chr1:153697707-153699083	1.29529	2.47e-09	-0.544075	0.0310465	.	.	.	.	.	.	.	.	.	.	chr1	153698877	rs397693169	7.05e-14	Fairfax_2014_microarray_monocyte_naive	ENSG00000271853	AL162258.1	_	_
chr1:153734150-153735492	1.08963	1.84e-16	-0.256767	0.121788	chr1:153733980-153736487	1.66344	1.58e-09	-0.865141	0.00398696	.	.	.	.	.	chr1	153734223	rs6427183	6.30684e-11, 1.67109e-10, 2.72749e-09, 2.55875e-11	Fairfax_2014_microarray_monocyte_IFN24, Fairfax_2014_microarray_monocyte_LPS2, Fairfax_2014_microarray_monocyte_LPS24, Fairfax_2014_microarray_monocyte_naive	ENSG00000189171	S100A13	_	_
chr1:153734150-153735492	1.08963	1.84e-16	-0.256767	0.121788	chr1:153733980-153736487	1.66344	1.58e-09	-0.865141	0.00398696	.	.	.	.	.	chr1	153734223	rs6427183	1.2e-08	Fairfax_2014_microarray_monocyte_naive	ENSG00000271853	AL162258.1	_	_
chr1:154439493-154440784	1.12303	3.99e-11	0.0831037	0.763271	chr1:154438497-154441713	1.26027	2.76e-07	-0.161495	0.680367	.	.	.	.	.	.	-1	.	.	.	.	.	_	_
chr1:155478861-155479906	-0.0583937	0.913251	1.59998	2.59e-06	.	.	.	.	.	.	.	.	.	.	.	-1	.	.	.	.	.	_	_
chr1:155702891-155704106	-1.00495	0.000440249	1.51053	1.73e-07	.	.	.	.	.	.	.	.	.	.	.	-1	.	.	.	.	.	_	_
chr1:156515618-156517057	-1.16731	1.53e-08	0.66213	0.0106299	.	.	.	.	.	.	.	.	.	.	chr1	156515783	rs74116864	3.12264e-07, 1.02448e-06	Fairfax_2014_microarray_monocyte_IFN24, Fairfax_2014_microarray_monocyte_naive	ENSG00000160818	GPATCH4	_	YES
chr1:156515618-156517057	-1.16731	1.53e-08	0.66213	0.0106299	.	.	.	.	.	.	.	.	.	.	chr1	156516217	rs6685228	4.38e-06	Fairfax_2014_microarray_monocyte_IFN24	ENSG00000160818	GPATCH4	_	YES
chr1:156515618-156517057	-1.16731	1.53e-08	0.66213	0.0106299	.	.	.	.	.	.	.	.	.	.	chr1	156516269	rs6674079	5.23e-06	Fairfax_2014_microarray_monocyte_naive	ENSG00000160818	GPATCH4	_	YES
chr1:156515618-156517057	-1.16731	1.53e-08	0.66213	0.0106299	.	.	.	.	.	.	.	.	.	.	chr1	156516817	rs12569286	3.27e-09	Fairfax_2014_microarray_monocyte_naive	ENSG00000163382	NAXE	_	_
chr1:15675670-15676710	-1.23028	1.67e-10	0.60289	0.0151041	chr1:15674010-15677083	-0.656322	0.000986527	-0.162295	0.599498	.	.	.	.	.	chr1	15676483	rs12747696	3.1861e-06, 1.41704e-06, 8.12132e-08	Alasoo_2018_ge_macrophage_naive, Fairfax_2014_microarray_monocyte_IFN24, Fairfax_2014_microarray_monocyte_naive	ENSG00000116786	PLEKHM2	_	_
chr1:15675670-15676710	-1.23028	1.67e-10	0.60289	0.0151041	chr1:15674010-15677083	-0.656322	0.000986527	-0.162295	0.599498	.	.	.	.	.	chr1	15676557	rs10803396	3.07263e-06, 3.47562e-08	Fairfax_2014_microarray_monocyte_IFN24, Fairfax_2014_microarray_monocyte_naive	ENSG00000116786	PLEKHM2	_	_
chr1:15675670-15676710	-1.23028	1.67e-10	0.60289	0.0151041	chr1:15674010-15677083	-0.656322	0.000986527	-0.162295	0.599498	.	.	.	.	.	chr1	15676508	rs74590381	2.56e-06	Fairfax_2014_microarray_monocyte_naive	ENSG00000116786	PLEKHM2	_	_
chr1:15675670-15676710	-1.23028	1.67e-10	0.60289	0.0151041	chr1:15674010-15677083	-0.656322	0.000986527	-0.162295	0.599498	.	.	.	.	.	chr1	15676483	rs12747696	4.66518e-10, 1.97514e-06	Fairfax_2014_microarray_monocyte_LPS24, Fairfax_2014_microarray_monocyte_naive	ENSG00000132906	CASP9	_	YES
chr1:15675670-15676710	-1.23028	1.67e-10	0.60289	0.0151041	chr1:15674010-15677083	-0.656322	0.000986527	-0.162295	0.599498	.	.	.	.	.	chr1	15676483	rs12747696	3.8e-08	Nedelec_2016_ge_macrophage_Salmonella	ENSG00000162461	SLC25A34	_	_
chr1:15675670-15676710	-1.23028	1.67e-10	0.60289	0.0151041	chr1:15674010-15677083	-0.656322	0.000986527	-0.162295	0.599498	.	.	.	.	.	chr1	15676483	rs12747696	1.9422e-11, 2.70161e-08, 1.39143e-13, 6.66477e-06	Fairfax_2014_microarray_monocyte_IFN24, Fairfax_2014_microarray_monocyte_LPS2, Fairfax_2014_microarray_monocyte_LPS24, Nedelec_2016_ge_macrophage_Listeria	ENSG00000197312	DDI2	YES	_
chr1:156931037-156932456	1.03371	1.65e-10	0.0555515	0.834358	.	.	.	.	.	.	.	.	.	.	chr1	156931465	rs115820071	1.36e-08	Fairfax_2014_microarray_monocyte_LPS24	ENSG00000253831	ETV3L	YES	_
chr1:157359030-157360063	1.10348	0.000337015	0.335916	0.373585	.	.	.	.	.	.	.	.	.	.	.	-1	.	.	.	.	.	_	_
chr1:157399390-157400725	1.15051	4.28e-05	-0.0202478	0.967355	.	.	.	.	.	.	.	.	.	.	.	-1	.	.	.	.	.	_	_
chr1:157429078-157430301	1.24346	6.12e-05	-0.0356375	0.945094	.	.	.	.	.	.	.	.	.	.	.	-1	.	.	.	.	.	_	_
chr1:157916368-157917752	1.12379	2.81e-06	0.334139	0.268414	chr1:157916822-157917726	1.20139	0.00357803	0.620476	0.160499	.	.	.	.	.	.	-1	.	.	.	.	.	_	_
chr1:157961724-157963022	1.14644	1.39e-10	0.175413	0.477478	.	.	.	.	.	.	.	.	.	.	.	-1	.	.	.	.	.	_	_
chr1:158153382-158154583	2.25388	1.51e-16	-0.500856	0.118567	chr1:158153136-158154349	2.70675	4.79e-18	-1.25814	1.43e-05	.	.	.	.	.	.	-1	.	.	.	.	.	_	_
chr1:158162521-158164251	0.756351	0.00010409	-1.33447	1.18e-09	.	.	.	.	.	.	.	.	.	.	.	-1	.	.	.	.	.	_	_
chr1:159076426-159078031	1.15543	2.04e-18	-0.0818469	0.69885	chr1:159075412-159078530	2.55918	4.29e-48	-0.955088	6.8e-08	.	.	.	.	.	chr1	159076588	rs41264457	4.69781e-06, 1.65575e-12, 2.46164e-07	Fairfax_2014_microarray_monocyte_LPS2, Fairfax_2014_microarray_monocyte_naive, Nedelec_2016_ge_macrophage_Salmonella	ENSG00000163568	AIM2	YES	_
chr1:159076426-159078031	1.15543	2.04e-18	-0.0818469	0.69885	chr1:159075412-159078530	2.55918	4.29e-48	-0.955088	6.8e-08	.	.	.	.	.	chr1	159076640	rs2298803	4.69781e-06, 1.65575e-12, 2.47094e-07	Fairfax_2014_microarray_monocyte_LPS2, Fairfax_2014_microarray_monocyte_naive, Nedelec_2016_ge_macrophage_Salmonella	ENSG00000163568	AIM2	YES	_
chr1:159076426-159078031	1.15543	2.04e-18	-0.0818469	0.69885	chr1:159075412-159078530	2.55918	4.29e-48	-0.955088	6.8e-08	.	.	.	.	.	chr1	159077008	rs16841642	4.69781e-06, 1.63267e-12, 2.47094e-07	Fairfax_2014_microarray_monocyte_LPS2, Fairfax_2014_microarray_monocyte_naive, Nedelec_2016_ge_macrophage_Salmonella	ENSG00000163568	AIM2	YES	_
chr1:159076426-159078031	1.15543	2.04e-18	-0.0818469	0.69885	chr1:159075412-159078530	2.55918	4.29e-48	-0.955088	6.8e-08	.	.	.	.	.	chr1	159077218	rs3834102	4.69199e-06, 1.63273e-12, 2.47094e-07	Fairfax_2014_microarray_monocyte_LPS2, Fairfax_2014_microarray_monocyte_naive, Nedelec_2016_ge_macrophage_Salmonella	ENSG00000163568	AIM2	YES	_
chr1:159079266-159080294	2.07783	9.15e-16	-1.15925	6.91e-06	.	.	.	.	.	.	.	.	.	.	chr1	159079526	rs55786327	4.90137e-06, 1.71765e-12, 2.89014e-07	Fairfax_2014_microarray_monocyte_LPS2, Fairfax_2014_microarray_monocyte_naive, Nedelec_2016_ge_macrophage_Salmonella	ENSG00000163568	AIM2	YES	_
chr1:159079266-159080294	2.07783	9.15e-16	-1.15925	6.91e-06	.	.	.	.	.	.	.	.	.	.	chr1	159079526	rs796790514	4.90137e-06, 1.71765e-12, 2.89014e-07	Fairfax_2014_microarray_monocyte_LPS2, Fairfax_2014_microarray_monocyte_naive, Nedelec_2016_ge_macrophage_Salmonella	ENSG00000163568	AIM2	YES	_
chr1:159079266-159080294	2.07783	9.15e-16	-1.15925	6.91e-06	.	.	.	.	.	.	.	.	.	.	chr1	159079678	rs55719948	4.95704e-06, 1.52108e-12, 2.33588e-07	Fairfax_2014_microarray_monocyte_LPS2, Fairfax_2014_microarray_monocyte_naive, Nedelec_2016_ge_macrophage_Salmonella	ENSG00000163568	AIM2	YES	_
chr1:159113455-159114717	2.80697	3.6e-16	-0.43	0.359081	chr1:159112974-159114723	3.64558	1.65e-57	-1.10978	1.7e-08	.	.	.	.	.	.	-1	.	.	.	.	.	_	_
chr1:15985433-15986486	1.39571	4.59e-10	-0.0533736	0.884228	.	.	.	.	.	.	.	.	.	.	chr1	15985588	rs34764449	9.71e-06	Fairfax_2014_microarray_monocyte_LPS2	ENSG00000065526	SPEN	_	_
chr1:15985433-15986486	1.39571	4.59e-10	-0.0533736	0.884228	.	.	.	.	.	.	.	.	.	.	chr1	15985588	rs397776897	9.71e-06	Fairfax_2014_microarray_monocyte_LPS2	ENSG00000065526	SPEN	_	_
chr1:15985433-15986486	1.39571	4.59e-10	-0.0533736	0.884228	.	.	.	.	.	.	.	.	.	.	chr1	15985588	rs34764449	1.06281e-09, 7.22435e-11, 1.23401e-08, 3.28078e-11	Alasoo_2018_ge_macrophage_IFNg+Salmonella, Alasoo_2018_ge_macrophage_IFNg, Alasoo_2018_ge_macrophage_Salmonella, Alasoo_2018_ge_macrophage_naive	ENSG00000173641	HSPB7	_	_
chr1:15985433-15986486	1.39571	4.59e-10	-0.0533736	0.884228	.	.	.	.	.	.	.	.	.	.	chr1	15985588	rs397776897	1.06281e-09, 7.22435e-11, 1.23401e-08, 3.28078e-11	Alasoo_2018_ge_macrophage_IFNg+Salmonella, Alasoo_2018_ge_macrophage_IFNg, Alasoo_2018_ge_macrophage_Salmonella, Alasoo_2018_ge_macrophage_naive	ENSG00000173641	HSPB7	_	_
chr1:159895811-159897069	-1.27184	9.01e-09	0.0521121	0.905801	.	.	.	.	.	.	.	.	.	.	.	-1	.	.	.	.	.	_	_
chr1:160095970-160097156	1.52534	3.53e-22	-0.154415	0.494634	chr1:160095874-160097230	1.55796	2.51e-07	-0.529417	0.132339	.	.	.	.	.	chr1	160096755	rs71842036	1.58e-06	Fairfax_2014_microarray_monocyte_IFN24	ENSG00000177807	KCNJ10	_	YES
chr1:160095970-160097156	1.52534	3.53e-22	-0.154415	0.494634	chr1:160095874-160097230	1.55796	2.51e-07	-0.529417	0.132339	.	.	.	.	.	chr1	160096755	rs577903615	1.58e-06	Fairfax_2014_microarray_monocyte_IFN24	ENSG00000177807	KCNJ10	_	YES
chr1:160432046-160433185	1.06185	1.62e-06	-0.257356	0.400204	chr1:160428727-160433556	1.23722	5e-08	-0.512055	0.0600604	.	.	.	.	.	chr1	160432794	rs6658093	1.08e-06	Fairfax_2014_microarray_monocyte_IFN24	ENSG00000066294	CD84	_	_
chr1:160432046-160433185	1.06185	1.62e-06	-0.257356	0.400204	chr1:160428727-160433556	1.23722	5e-08	-0.512055	0.0600604	.	.	.	.	.	chr1	160432794	rs6658093	1.77e-06	Fairfax_2014_microarray_monocyte_LPS24	ENSG00000162736	NCSTN	_	_
chr1:160466644-160467977	1.70403	6.2e-12	-0.151648	0.681579	chr1:160467088-160468723	2.17637	9.03e-12	-1.23055	0.000134636	.	.	.	.	.	chr1	160467147	rs571389734	1.36511e-08, 1.14027e-07	Alasoo_2018_ge_macrophage_IFNg, Alasoo_2018_ge_macrophage_naive	ENSG00000143252	SDHC	_	_
chr1:160576259-160577369	1.06729	1.04e-09	-0.208769	0.397951	chr1:160573955-160580508	0.504358	0.0455639	-0.405544	0.165105	chr1:160576104-160580509	-0.0855904	0.999824	-0.408419	0.00291314	.	-1	.	.	.	.	.	_	_
chr1:160610219-160611289	1.06537	7.51e-06	-0.579143	0.0401213	.	.	.	.	.	.	.	.	.	.	.	-1	.	.	.	.	.	_	_
chr1:160621208-160622291	2.34199	5.08e-09	-1.20372	0.00811296	.	.	.	.	.	.	.	.	.	.	.	-1	.	.	.	.	.	_	_
chr1:160641042-160642351	1.34624	1.04e-09	-0.623919	0.012937	.	.	.	.	.	.	.	.	.	.	.	-1	.	.	.	.	.	_	_
chr1:160664789-160666535	2.11626	5.09e-13	-0.730186	0.0392303	chr1:160664667-160667296	2.63772	4.57e-28	-0.912341	0.000209424	.	.	.	.	.	chr1	160665479	rs11807714	1.7e-06	Alasoo_2018_ge_macrophage_Salmonella	ENSG00000143222	UFC1	_	_
chr1:160671477-160674112	1.68438	4.61e-08	-0.328144	0.457619	chr1:160671321-160675879	2.73232	1.06e-56	-0.964529	1.95e-08	.	.	.	.	.	chr1	160671964	rs35860180	8.63e-07	Alasoo_2018_ge_macrophage_Salmonella	ENSG00000143222	UFC1	_	_
chr1:160682432-160683956	1.38654	4.79e-06	0.317822	0.453123	chr1:160682416-160685007	1.18853	8.1e-09	0.333665	0.190693	.	.	.	.	.	chr1	160682686	rs10489637	8.14e-21	Fairfax_2014_microarray_monocyte_naive	ENSG00000117090	SLAMF1	YES	YES
chr1:160682432-160683956	1.38654	4.79e-06	0.317822	0.453123	chr1:160682416-160685007	1.18853	8.1e-09	0.333665	0.190693	.	.	.	.	.	chr1	160682940	rs3796502	3.56e-23	Fairfax_2014_microarray_monocyte_naive	ENSG00000117090	SLAMF1	YES	YES
chr1:160682432-160683956	1.38654	4.79e-06	0.317822	0.453123	chr1:160682416-160685007	1.18853	8.1e-09	0.333665	0.190693	.	.	.	.	.	chr1	160683509	rs66994511	5.46e-25	Fairfax_2014_microarray_monocyte_naive	ENSG00000117090	SLAMF1	YES	YES
chr1:160682432-160683956	1.38654	4.79e-06	0.317822	0.453123	chr1:160682416-160685007	1.18853	8.1e-09	0.333665	0.190693	.	.	.	.	.	chr1	160682686	rs10489637	4.18e-11	Fairfax_2014_microarray_monocyte_naive	ENSG00000117091	CD48	YES	_
chr1:160682432-160683956	1.38654	4.79e-06	0.317822	0.453123	chr1:160682416-160685007	1.18853	8.1e-09	0.333665	0.190693	.	.	.	.	.	chr1	160682940	rs3796502	2.37e-10	Fairfax_2014_microarray_monocyte_naive	ENSG00000117091	CD48	YES	_
chr1:160682432-160683956	1.38654	4.79e-06	0.317822	0.453123	chr1:160682416-160685007	1.18853	8.1e-09	0.333665	0.190693	.	.	.	.	.	chr1	160683509	rs66994511	4.67e-13	Fairfax_2014_microarray_monocyte_naive	ENSG00000117091	CD48	YES	_
chr1:160682432-160683956	1.38654	4.79e-06	0.317822	0.453123	chr1:160682416-160685007	1.18853	8.1e-09	0.333665	0.190693	.	.	.	.	.	chr1	160683508	rs79281455	4.53e-08	Alasoo_2018_ge_macrophage_IFNg	ENSG00000143252	SDHC	_	_
chr1:160731738-160732842	1.70633	9.68e-08	-0.410723	0.346631	chr1:160731560-160735688	2.85524	6.09e-69	-1.47128	9.55e-21	.	.	.	.	.	.	-1	.	.	.	.	.	_	_
chr1:160733621-160734809	2.34229	5.35e-07	-0.859762	0.137951	chr1:160731560-160735688	2.85524	6.09e-69	-1.47128	9.55e-21	.	.	.	.	.	chr1	160734175	rs983494	1.63047e-06, 1.29289e-10	Alasoo_2018_ge_macrophage_IFNg+Salmonella, Fairfax_2014_microarray_monocyte_IFN24	ENSG00000026751	SLAMF7	YES	_
chr1:160741812-160743507	1.5146	1.02e-13	-0.539845	0.0265414	chr1:160737702-160746040	1.35195	3.45e-14	-0.550124	0.00744598	chr1:160738487-160742985	2.31026	1.03e-59	0.816887	1.23e-12	chr1	160742014	rs35967351	6.46024e-06, 6.13528e-06, 2.03008e-07	Alasoo_2018_ge_macrophage_IFNg+Salmonella, Alasoo_2018_ge_macrophage_IFNg, Fairfax_2014_microarray_monocyte_IFN24	ENSG00000026751	SLAMF7	YES	_
chr1:160743931-160745343	1.65012	3.78e-17	-0.64013	0.00338954	chr1:160737702-160746040	1.35195	3.45e-14	-0.550124	0.00744598	.	.	.	.	.	chr1	160744058	rs17313034	2.1e-07	Fairfax_2014_microarray_monocyte_IFN24	ENSG00000026751	SLAMF7	YES	_
chr1:160743931-160745343	1.65012	3.78e-17	-0.64013	0.00338954	chr1:160737702-160746040	1.35195	3.45e-14	-0.550124	0.00744598	.	.	.	.	.	chr1	160744934	rs3766373	2.13e-07	Fairfax_2014_microarray_monocyte_IFN24	ENSG00000026751	SLAMF7	YES	_
chr1:160767288-160768495	1.3104	1.33e-15	-0.287351	0.184331	chr1:160765948-160768646	2.47043	3.6e-45	-1.4183	1.32e-16	.	.	.	.	.	chr1	160768217	rs522112	3.65e-06	Fairfax_2014_microarray_monocyte_IFN24	ENSG00000026751	SLAMF7	YES	_
chr1:160767288-160768495	1.3104	1.33e-15	-0.287351	0.184331	chr1:160765948-160768646	2.47043	3.6e-45	-1.4183	1.32e-16	.	.	.	.	.	chr1	160767772	rs148927539	2.63242e-07, 1.50077e-08, 2.95071e-09, 1.19062e-11, 2.77533e-06	Fairfax_2014_microarray_monocyte_IFN24, Fairfax_2014_microarray_monocyte_LPS24, Fairfax_2014_microarray_monocyte_naive	ENSG00000158773	USF1	_	_
chr1:161350748-161351824	1.05776	3.18e-07	-0.406934	0.107496	chr1:161350944-161352424	0.28953	0.379054	-0.0605241	0.905274	.	.	.	.	.	chr1	161350817	rs55694670	1.16618e-23, 2.36206e-23, 8.9197e-23, 1.43517e-10	Fairfax_2014_microarray_monocyte_IFN24, Fairfax_2014_microarray_monocyte_LPS2, Fairfax_2014_microarray_monocyte_LPS24, Fairfax_2014_microarray_monocyte_naive	ENSG00000143252	SDHC	_	_
chr1:161350748-161351824	1.05776	3.18e-07	-0.406934	0.107496	chr1:161350944-161352424	0.28953	0.379054	-0.0605241	0.905274	.	.	.	.	.	chr1	161350888	rs56295395	1.74102e-09, 1.95163e-14, 3.83565e-12	Fairfax_2014_microarray_monocyte_IFN24, Fairfax_2014_microarray_monocyte_LPS2, Fairfax_2014_microarray_monocyte_LPS24	ENSG00000143252	SDHC	_	_
chr1:161350748-161351824	1.05776	3.18e-07	-0.406934	0.107496	chr1:161350944-161352424	0.28953	0.379054	-0.0605241	0.905274	.	.	.	.	.	chr1	161351777	rs4481873	1.75893e-29, 8.89075e-29, 1.65535e-29, 2.17987e-13	Fairfax_2014_microarray_monocyte_IFN24, Fairfax_2014_microarray_monocyte_LPS2, Fairfax_2014_microarray_monocyte_LPS24, Fairfax_2014_microarray_monocyte_naive	ENSG00000143252	SDHC	_	_
chr1:161486707-161487946	1.15442	4.37e-11	-0.534487	0.00778952	.	.	.	.	.	.	.	.	.	.	chr1	161487232	rs147609040	9.75185e-07, 1.96044e-06	Fairfax_2014_microarray_monocyte_naive	ENSG00000072694	FCGR2B	_	_
chr1:161486707-161487946	1.15442	4.37e-11	-0.534487	0.00778952	.	.	.	.	.	.	.	.	.	.	chr1	161487232	rs147609040	4.98e-07	Fairfax_2014_microarray_monocyte_IFN24	ENSG00000143226	FCGR2A	YES	_
chr1:161486707-161487946	1.15442	4.37e-11	-0.534487	0.00778952	.	.	.	.	.	.	.	.	.	.	chr1	161487847	rs2165090	4.49e-08	Fairfax_2014_microarray_monocyte_IFN24	ENSG00000143252	SDHC	_	_
chr1:161542819-161543860	1.28644	3.18e-05	-0.327398	0.416801	.	.	.	.	.	.	.	.	.	.	chr1	161542941	rs7539036	1.95e-06	Fairfax_2014_microarray_monocyte_IFN24	ENSG00000072694	FCGR2B	_	_
chr1:161542819-161543860	1.28644	3.18e-05	-0.327398	0.416801	.	.	.	.	.	.	.	.	.	.	chr1	161543616	rs56150752	1.96093e-06, 9.48131e-06	Fairfax_2014_microarray_monocyte_IFN24, Fairfax_2014_microarray_monocyte_naive	ENSG00000072694	FCGR2B	_	_
chr1:161542819-161543860	1.28644	3.18e-05	-0.327398	0.416801	.	.	.	.	.	.	.	.	.	.	chr1	161543587	rs426615	1.60766e-06, 3.25888e-08, 4.29371e-06, 2.56802e-08	Alasoo_2018_ge_macrophage_Salmonella, Nedelec_2016_ge_macrophage_Listeria, Nedelec_2016_ge_macrophage_Salmonella, Nedelec_2016_ge_macrophage_naive	ENSG00000162747	FCGR3B	_	YES
chr1:161542819-161543860	1.28644	3.18e-05	-0.327398	0.416801	.	.	.	.	.	.	.	.	.	.	chr1	161543587	rs426615	9.58e-06	Fairfax_2014_microarray_monocyte_LPS2	ENSG00000173110	HSPA6	YES	YES
chr1:161728383-161729411	1.20319	4.89e-07	-0.498302	0.0882711	.	.	.	.	.	.	.	.	.	.	chr1	161728870	rs12139524	2.28689e-06, 1.88267e-06, 2.73074e-06, 1.61617e-07, 1.20358e-06, 9.0519e-07	Fairfax_2014_microarray_monocyte_IFN24, Fairfax_2014_microarray_monocyte_naive	ENSG00000072694	FCGR2B	_	_
chr1:161728383-161729411	1.20319	4.89e-07	-0.498302	0.0882711	.	.	.	.	.	.	.	.	.	.	chr1	161729020	rs12136661	2.29001e-06, 1.89726e-06, 2.74178e-06, 1.63841e-07, 1.25355e-06, 9.1915e-07	Fairfax_2014_microarray_monocyte_IFN24, Fairfax_2014_microarray_monocyte_naive	ENSG00000072694	FCGR2B	_	_
chr1:161728383-161729411	1.20319	4.89e-07	-0.498302	0.0882711	.	.	.	.	.	.	.	.	.	.	chr1	161728404	rs2000104	2.47729e-07, 5.28546e-06, 2.53642e-06	Fairfax_2014_microarray_monocyte_naive	ENSG00000072694	FCGR2B	_	_
chr1:161728383-161729411	1.20319	4.89e-07	-0.498302	0.0882711	.	.	.	.	.	.	.	.	.	.	chr1	161728404	rs2000104	1.93263e-07, 2.09556e-09, 1.3901e-06, 3.90037e-14	Alasoo_2018_ge_macrophage_IFNg+Salmonella, Alasoo_2018_ge_macrophage_IFNg, Alasoo_2018_ge_macrophage_naive, Fairfax_2014_microarray_monocyte_naive	ENSG00000162746	FCRLB	_	_
chr1:161728383-161729411	1.20319	4.89e-07	-0.498302	0.0882711	.	.	.	.	.	.	.	.	.	.	chr1	161728897	rs35749721	8.43471e-06, 7.6621e-09, 6.25043e-06	Alasoo_2018_ge_macrophage_IFNg, Fairfax_2014_microarray_monocyte_LPS24, Nedelec_2016_ge_macrophage_Listeria	ENSG00000162746	FCRLB	_	_
chr1:161728383-161729411	1.20319	4.89e-07	-0.498302	0.0882711	.	.	.	.	.	.	.	.	.	.	chr1	161729022	rs11586479	8.58899e-06, 8.23357e-09, 6.18425e-06	Alasoo_2018_ge_macrophage_IFNg, Fairfax_2014_microarray_monocyte_LPS24, Nedelec_2016_ge_macrophage_Listeria	ENSG00000162746	FCRLB	_	_
chr1:161728383-161729411	1.20319	4.89e-07	-0.498302	0.0882711	.	.	.	.	.	.	.	.	.	.	chr1	161729270	rs7522783	7.69397e-09, 1.31633e-07	Fairfax_2014_microarray_monocyte_LPS24, Nedelec_2016_ge_macrophage_Listeria	ENSG00000162746	FCRLB	_	_
chr1:161728383-161729411	1.20319	4.89e-07	-0.498302	0.0882711	.	.	.	.	.	.	.	.	.	.	chr1	161728460	rs201052733	1.2e-06	Fairfax_2014_microarray_monocyte_naive	ENSG00000162746	FCRLB	_	_
chr1:161728383-161729411	1.20319	4.89e-07	-0.498302	0.0882711	.	.	.	.	.	.	.	.	.	.	chr1	161728870	rs12139524	1.26e-13	Fairfax_2014_microarray_monocyte_naive	ENSG00000162746	FCRLB	_	_
chr1:161728383-161729411	1.20319	4.89e-07	-0.498302	0.0882711	.	.	.	.	.	.	.	.	.	.	chr1	161729020	rs12136661	1.35e-13	Fairfax_2014_microarray_monocyte_naive	ENSG00000162746	FCRLB	_	_
chr1:161728383-161729411	1.20319	4.89e-07	-0.498302	0.0882711	.	.	.	.	.	.	.	.	.	.	chr1	161729270	rs7522783	4.4e-06	Alasoo_2018_ge_macrophage_naive	ENSG00000162747	FCGR3B	_	YES
chr1:161961594-161962976	1.66721	5.41e-17	-0.538401	0.0165166	chr1:161962010-161962808	1.36447	0.000277164	-1.31988	0.000957309	.	.	.	.	.	chr1	161961712	rs73021203	5.1e-06	Fairfax_2014_microarray_monocyte_LPS2	ENSG00000118217	ATF6	_	_
chr1:161961594-161962976	1.66721	5.41e-17	-0.538401	0.0165166	chr1:161962010-161962808	1.36447	0.000277164	-1.31988	0.000957309	.	.	.	.	.	chr1	161962358	rs41271955	5.17e-06	Fairfax_2014_microarray_monocyte_LPS2	ENSG00000118217	ATF6	_	_
chr1:161961594-161962976	1.66721	5.41e-17	-0.538401	0.0165166	chr1:161962010-161962808	1.36447	0.000277164	-1.31988	0.000957309	.	.	.	.	.	chr1	161961748	rs2499850	1.82e-09	Fairfax_2014_microarray_monocyte_naive	ENSG00000162746	FCRLB	_	_
chr1:161961594-161962976	1.66721	5.41e-17	-0.538401	0.0165166	chr1:161962010-161962808	1.36447	0.000277164	-1.31988	0.000957309	.	.	.	.	.	chr1	161961838	rs2499849	1.8e-09	Fairfax_2014_microarray_monocyte_naive	ENSG00000162746	FCRLB	_	_
chr1:161961594-161962976	1.66721	5.41e-17	-0.538401	0.0165166	chr1:161962010-161962808	1.36447	0.000277164	-1.31988	0.000957309	.	.	.	.	.	chr1	161962012	rs2499848	1.78e-09	Fairfax_2014_microarray_monocyte_naive	ENSG00000162746	FCRLB	_	_
chr1:161961594-161962976	1.66721	5.41e-17	-0.538401	0.0165166	chr1:161962010-161962808	1.36447	0.000277164	-1.31988	0.000957309	.	.	.	.	.	chr1	161962125	rs3839007	2.05e-09	Fairfax_2014_microarray_monocyte_naive	ENSG00000162746	FCRLB	_	_
chr1:161961594-161962976	1.66721	5.41e-17	-0.538401	0.0165166	chr1:161962010-161962808	1.36447	0.000277164	-1.31988	0.000957309	.	.	.	.	.	chr1	161962125	rs398074367	2.05e-09	Fairfax_2014_microarray_monocyte_naive	ENSG00000162746	FCRLB	_	_
chr1:161961594-161962976	1.66721	5.41e-17	-0.538401	0.0165166	chr1:161962010-161962808	1.36447	0.000277164	-1.31988	0.000957309	.	.	.	.	.	chr1	161962125	rs796826068	2.05e-09	Fairfax_2014_microarray_monocyte_naive	ENSG00000162746	FCRLB	_	_
chr1:161961594-161962976	1.66721	5.41e-17	-0.538401	0.0165166	chr1:161962010-161962808	1.36447	0.000277164	-1.31988	0.000957309	.	.	.	.	.	chr1	161962534	rs2499847	1.74e-09	Fairfax_2014_microarray_monocyte_naive	ENSG00000162746	FCRLB	_	_
chr1:162026537-162027610	-0.68867	0.00117577	1.38307	2.59e-11	chr1:162025559-162029114	-1.13315	1.23e-07	1.52986	9.98e-13	.	.	.	.	.	.	-1	.	.	.	.	.	_	_
chr1:16293171-16294542	0.60488	1.2e-05	-1.21767	1.63e-15	chr1:16292802-16295450	1.38007	1.61e-13	-1.40836	4.14e-13	.	.	.	.	.	chr1	16293665	rs2994142	4.58491e-06, 2.25991e-07, 3.41163e-10, 8.02438e-08, 8.57761e-11, 2.58519e-06, 2.47365e-06	Alasoo_2018_ge_macrophage_IFNg, Alasoo_2018_ge_macrophage_Salmonella, Fairfax_2014_microarray_monocyte_IFN24, Fairfax_2014_microarray_monocyte_LPS24, Fairfax_2014_microarray_monocyte_naive, Nedelec_2016_ge_macrophage_Listeria, Nedelec_2016_ge_macrophage_naive	ENSG00000132881	CPLANE2	_	_
chr1:16293171-16294542	0.60488	1.2e-05	-1.21767	1.63e-15	chr1:16292802-16295450	1.38007	1.61e-13	-1.40836	4.14e-13	.	.	.	.	.	chr1	16293356	rs12117111	4.98908e-14, 2.86187e-16	Fairfax_2014_microarray_monocyte_IFN24, Fairfax_2014_microarray_monocyte_naive	ENSG00000142632	ARHGEF19	_	_
chr1:16293171-16294542	0.60488	1.2e-05	-1.21767	1.63e-15	chr1:16292802-16295450	1.38007	1.61e-13	-1.40836	4.14e-13	.	.	.	.	.	chr1	16294094	rs11260720	1.57364e-13, 2.05505e-16	Fairfax_2014_microarray_monocyte_IFN24, Fairfax_2014_microarray_monocyte_naive	ENSG00000142632	ARHGEF19	_	_
chr1:164708765-164710522	1.12115	1.05e-08	0.171162	0.546879	chr1:164709012-164710326	1.3827	0.000185988	-0.131191	0.831124	.	.	.	.	.	.	-1	.	.	.	.	.	_	_
chr1:165424085-165425278	1.11243	3.83e-08	-0.120058	0.687319	.	.	.	.	.	.	.	.	.	.	chr1	165424516	rs3753896	8.61e-06	Fairfax_2014_microarray_monocyte_IFN24	ENSG00000143183	TMCO1	_	_
chr1:165671126-165672377	-0.407933	0.0722018	1.13178	3.43e-08	.	.	.	.	.	.	.	.	.	.	chr1	165671688	rs2050619	2.31e-06	Fairfax_2014_microarray_monocyte_naive	ENSG00000143198	MGST3	_	_
chr1:16683839-16685135	1.49861	0.00111343	-0.0909621	0.897468	.	.	.	.	.	.	.	.	.	.	.	-1	.	.	.	.	.	_	_
chr1:167681367-167682407	0.356361	0.442285	1.1583	0.00395812	chr1:167678705-167682194	1.15921	7.36e-07	-0.278437	0.388162	.	.	.	.	.	.	-1	.	.	.	.	.	_	_
chr1:167688099-167689579	1.6766	1.12e-14	0.188571	0.551957	chr1:167687885-167690798	1.8424	1.07e-20	0.533752	0.00966673	.	.	.	.	.	chr1	167688969	rs73033858	3.27e-07	Nedelec_2016_ge_macrophage_Salmonella	ENSG00000143164	DCAF6	_	_
chr1:167688099-167689579	1.6766	1.12e-14	0.188571	0.551957	chr1:167687885-167690798	1.8424	1.07e-20	0.533752	0.00966673	.	.	.	.	.	chr1	167689078	rs67631316	3.31e-07	Nedelec_2016_ge_macrophage_Salmonella	ENSG00000143164	DCAF6	_	_
chr1:167688099-167689579	1.6766	1.12e-14	0.188571	0.551957	chr1:167687885-167690798	1.8424	1.07e-20	0.533752	0.00966673	.	.	.	.	.	chr1	167688969	rs73033858	6.48898e-10, 4.23375e-16	Nedelec_2016_ge_macrophage_Listeria, Nedelec_2016_ge_macrophage_Salmonella	ENSG00000197965	MPZL1	YES	_
chr1:167688099-167689579	1.6766	1.12e-14	0.188571	0.551957	chr1:167687885-167690798	1.8424	1.07e-20	0.533752	0.00966673	.	.	.	.	.	chr1	167689078	rs67631316	6.68741e-10, 4.46221e-16	Nedelec_2016_ge_macrophage_Listeria, Nedelec_2016_ge_macrophage_Salmonella	ENSG00000197965	MPZL1	YES	_
chr1:167688099-167689579	1.6766	1.12e-14	0.188571	0.551957	chr1:167687885-167690798	1.8424	1.07e-20	0.533752	0.00966673	.	.	.	.	.	chr1	167688969	rs73033858	3.41718e-06, 5.28585e-06, 6.95683e-06, 2.7175e-10	Fairfax_2014_microarray_monocyte_LPS2, Fairfax_2014_microarray_monocyte_naive, Nedelec_2016_ge_macrophage_Listeria, Nedelec_2016_ge_macrophage_Salmonella	ENSG00000198771	RCSD1	YES	_
chr1:167688099-167689579	1.6766	1.12e-14	0.188571	0.551957	chr1:167687885-167690798	1.8424	1.07e-20	0.533752	0.00966673	.	.	.	.	.	chr1	167689078	rs67631316	3.62136e-06, 4.84336e-06, 6.98197e-06, 2.73097e-10	Fairfax_2014_microarray_monocyte_LPS2, Fairfax_2014_microarray_monocyte_naive, Nedelec_2016_ge_macrophage_Listeria, Nedelec_2016_ge_macrophage_Salmonella	ENSG00000198771	RCSD1	YES	_
chr1:167694800-167696069	-0.759743	0.013691	1.06461	0.000976652	.	.	.	.	.	.	.	.	.	.	chr1	167695674	rs7513380	5.23515e-06, 1.80625e-06	Fairfax_2014_microarray_monocyte_IFN24, Nedelec_2016_ge_macrophage_Salmonella	ENSG00000198771	RCSD1	YES	_
chr1:167694800-167696069	-0.759743	0.013691	1.06461	0.000976652	.	.	.	.	.	.	.	.	.	.	chr1	167695827	rs7548083	5.45081e-06, 2.27277e-06	Fairfax_2014_microarray_monocyte_IFN24, Nedelec_2016_ge_macrophage_Salmonella	ENSG00000198771	RCSD1	YES	_
chr1:167694800-167696069	-0.759743	0.013691	1.06461	0.000976652	.	.	.	.	.	.	.	.	.	.	chr1	167695538	rs34867466	2.51e-06	Fairfax_2014_microarray_monocyte_LPS2	ENSG00000198771	RCSD1	YES	_
chr1:167694800-167696069	-0.759743	0.013691	1.06461	0.000976652	.	.	.	.	.	.	.	.	.	.	chr1	167695538	rs557778609	2.51e-06	Fairfax_2014_microarray_monocyte_LPS2	ENSG00000198771	RCSD1	YES	_
chr1:167694800-167696069	-0.759743	0.013691	1.06461	0.000976652	.	.	.	.	.	.	.	.	.	.	chr1	167695538	rs398049685	2.51e-06	Fairfax_2014_microarray_monocyte_LPS2	ENSG00000198771	RCSD1	YES	_
chr1:167694800-167696069	-0.759743	0.013691	1.06461	0.000976652	.	.	.	.	.	.	.	.	.	.	chr1	167694810	rs17539040	4.34e-06	Fairfax_2014_microarray_monocyte_naive	ENSG00000198771	RCSD1	YES	_
chr1:167694800-167696069	-0.759743	0.013691	1.06461	0.000976652	.	.	.	.	.	.	.	.	.	.	chr1	167695075	rs544957396	3.5e-06	Fairfax_2014_microarray_monocyte_naive	ENSG00000198771	RCSD1	YES	_
chr1:167694800-167696069	-0.759743	0.013691	1.06461	0.000976652	.	.	.	.	.	.	.	.	.	.	chr1	167695075	rs112979220	3.5e-06	Fairfax_2014_microarray_monocyte_naive	ENSG00000198771	RCSD1	YES	_
chr1:167694800-167696069	-0.759743	0.013691	1.06461	0.000976652	.	.	.	.	.	.	.	.	.	.	chr1	167695271	rs72697735	2.84e-06	Fairfax_2014_microarray_monocyte_naive	ENSG00000198771	RCSD1	YES	_
chr1:167774129-167775650	1.5953	1.29e-10	0.0112826	0.979262	.	.	.	.	.	.	.	.	.	.	chr1	167775150	rs4145460	2.05912e-07, 2.87194e-13, 4.50843e-12, 6.1667e-19, 6.72715e-19, 7.77406e-17, 7.00709e-10	Fairfax_2014_microarray_monocyte_IFN24, Fairfax_2014_microarray_monocyte_LPS2, Fairfax_2014_microarray_monocyte_LPS24, Fairfax_2014_microarray_monocyte_naive	ENSG00000197965	MPZL1	YES	_
chr1:167784843-167785948	0.144374	0.676655	1.13629	8.94e-06	.	.	.	.	.	.	.	.	.	.	.	-1	.	.	.	.	.	_	_
chr1:168148584-168149610	1.34232	3.79e-07	-0.595928	0.0524234	chr1:168148203-168149755	1.72301	1.09e-09	-0.959172	0.00117146	.	.	.	.	.	chr1	168148628	rs2902569	7.2554e-08, 5.06297e-08, 5.06053e-11	Fairfax_2014_microarray_monocyte_IFN24, Nedelec_2016_ge_macrophage_Salmonella, Nedelec_2016_ge_macrophage_naive	ENSG00000143147	GPR161	YES	_
chr1:168148584-168149610	1.34232	3.79e-07	-0.595928	0.0524234	chr1:168148203-168149755	1.72301	1.09e-09	-0.959172	0.00117146	.	.	.	.	.	chr1	168148628	rs2902569	6.68903e-34, 2.37918e-48, 9.80779e-09, 1.24777e-13, 3.1198e-23, 6.21866e-11, 5.70132e-15, 5.06356e-43, 1.0589e-16, 3.67597e-29, 6.44257e-35	Fairfax_2014_microarray_monocyte_IFN24, Fairfax_2014_microarray_monocyte_LPS2, Fairfax_2014_microarray_monocyte_LPS24, Fairfax_2014_microarray_monocyte_naive	ENSG00000143155	TIPRL	YES	_
chr1:168148584-168149610	1.34232	3.79e-07	-0.595928	0.0524234	chr1:168148203-168149755	1.72301	1.09e-09	-0.959172	0.00117146	.	.	.	.	.	chr1	168149054	rs2902570	2.40259e-08, 1.5393e-07, 1.21853e-17, 4.30568e-13	Fairfax_2014_microarray_monocyte_IFN24, Nedelec_2016_ge_macrophage_Listeria, Nedelec_2016_ge_macrophage_Salmonella, Nedelec_2016_ge_macrophage_naive	ENSG00000143147	GPR161	YES	_
chr1:168148584-168149610	1.34232	3.79e-07	-0.595928	0.0524234	chr1:168148203-168149755	1.72301	1.09e-09	-0.959172	0.00117146	.	.	.	.	.	chr1	168149444	rs57449062	1.67667e-09, 2.18278e-06, 2.66027e-14, 1.97065e-12	Fairfax_2014_microarray_monocyte_IFN24, Nedelec_2016_ge_macrophage_Listeria, Nedelec_2016_ge_macrophage_Salmonella, Nedelec_2016_ge_macrophage_naive	ENSG00000143147	GPR161	YES	_
chr1:168148584-168149610	1.34232	3.79e-07	-0.595928	0.0524234	chr1:168148203-168149755	1.72301	1.09e-09	-0.959172	0.00117146	.	.	.	.	.	chr1	168149459	rs58271245	1.67568e-09, 2.19258e-06, 2.67611e-14, 1.975e-12	Fairfax_2014_microarray_monocyte_IFN24, Nedelec_2016_ge_macrophage_Listeria, Nedelec_2016_ge_macrophage_Salmonella, Nedelec_2016_ge_macrophage_naive	ENSG00000143147	GPR161	YES	_
chr1:168148584-168149610	1.34232	3.79e-07	-0.595928	0.0524234	chr1:168148203-168149755	1.72301	1.09e-09	-0.959172	0.00117146	.	.	.	.	.	chr1	168149481	rs9887781	5.08252e-07, 1.77669e-08, 7.65433e-15, 9.28253e-15	Fairfax_2014_microarray_monocyte_IFN24, Nedelec_2016_ge_macrophage_Listeria, Nedelec_2016_ge_macrophage_Salmonella, Nedelec_2016_ge_macrophage_naive	ENSG00000143147	GPR161	YES	_
chr1:168148584-168149610	1.34232	3.79e-07	-0.595928	0.0524234	chr1:168148203-168149755	1.72301	1.09e-09	-0.959172	0.00117146	.	.	.	.	.	chr1	168149510	rs58093910	5.59396e-08, 2.65718e-07, 1.63504e-17, 9.89982e-13	Fairfax_2014_microarray_monocyte_IFN24, Nedelec_2016_ge_macrophage_Listeria, Nedelec_2016_ge_macrophage_Salmonella, Nedelec_2016_ge_macrophage_naive	ENSG00000143147	GPR161	YES	_
chr1:168148584-168149610	1.34232	3.79e-07	-0.595928	0.0524234	chr1:168148203-168149755	1.72301	1.09e-09	-0.959172	0.00117146	.	.	.	.	.	chr1	168149510	rs398049691	5.59396e-08, 2.65718e-07, 1.63504e-17, 9.89982e-13	Fairfax_2014_microarray_monocyte_IFN24, Nedelec_2016_ge_macrophage_Listeria, Nedelec_2016_ge_macrophage_Salmonella, Nedelec_2016_ge_macrophage_naive	ENSG00000143147	GPR161	YES	_
chr1:168148584-168149610	1.34232	3.79e-07	-0.595928	0.0524234	chr1:168148203-168149755	1.72301	1.09e-09	-0.959172	0.00117146	.	.	.	.	.	chr1	168149054	rs2902570	3.28307e-22, 6.84476e-30, 2.2637e-06, 1.24474e-09, 8.447e-19, 4.31739e-08, 3.86989e-11, 2.32891e-27, 9.16346e-10, 2.6199e-27, 9.08736e-14, 1.61246e-09	Fairfax_2014_microarray_monocyte_IFN24, Fairfax_2014_microarray_monocyte_LPS2, Fairfax_2014_microarray_monocyte_LPS24, Fairfax_2014_microarray_monocyte_naive, Nedelec_2016_ge_macrophage_Salmonella	ENSG00000143155	TIPRL	YES	_
chr1:168148584-168149610	1.34232	3.79e-07	-0.595928	0.0524234	chr1:168148203-168149755	1.72301	1.09e-09	-0.959172	0.00117146	.	.	.	.	.	chr1	168149444	rs57449062	2.14464e-24, 1.30231e-35, 5.49536e-07, 8.35205e-11, 6.90569e-19, 7.36835e-09, 5.33381e-14, 2.01362e-32, 8.56705e-13, 1.36362e-29, 9.31233e-18, 2.00385e-09	Fairfax_2014_microarray_monocyte_IFN24, Fairfax_2014_microarray_monocyte_LPS2, Fairfax_2014_microarray_monocyte_LPS24, Fairfax_2014_microarray_monocyte_naive, Nedelec_2016_ge_macrophage_Salmonella	ENSG00000143155	TIPRL	YES	_
chr1:168148584-168149610	1.34232	3.79e-07	-0.595928	0.0524234	chr1:168148203-168149755	1.72301	1.09e-09	-0.959172	0.00117146	.	.	.	.	.	chr1	168149459	rs58271245	2.13951e-24, 1.30692e-35, 5.50121e-07, 8.36352e-11, 6.90007e-19, 7.38353e-09, 5.34516e-14, 2.015e-32, 8.53674e-13, 1.36583e-29, 9.32779e-18, 2.02451e-09	Fairfax_2014_microarray_monocyte_IFN24, Fairfax_2014_microarray_monocyte_LPS2, Fairfax_2014_microarray_monocyte_LPS24, Fairfax_2014_microarray_monocyte_naive, Nedelec_2016_ge_macrophage_Salmonella	ENSG00000143155	TIPRL	YES	_
chr1:168148584-168149610	1.34232	3.79e-07	-0.595928	0.0524234	chr1:168148203-168149755	1.72301	1.09e-09	-0.959172	0.00117146	.	.	.	.	.	chr1	168149481	rs9887781	1.09249e-16, 2.52996e-11, 5.84296e-06, 1.50897e-10, 1.30302e-09, 5.87295e-06, 3.73163e-17, 7.00746e-06	Fairfax_2014_microarray_monocyte_IFN24, Fairfax_2014_microarray_monocyte_LPS2, Fairfax_2014_microarray_monocyte_LPS24, Fairfax_2014_microarray_monocyte_naive, Nedelec_2016_ge_macrophage_Salmonella	ENSG00000143155	TIPRL	YES	_
chr1:168148584-168149610	1.34232	3.79e-07	-0.595928	0.0524234	chr1:168148203-168149755	1.72301	1.09e-09	-0.959172	0.00117146	.	.	.	.	.	chr1	168149510	rs58093910	6.53941e-22, 7.15466e-30, 5.91255e-06, 1.61103e-09, 1.20037e-18, 5.88435e-08, 4.6862e-11, 7.09117e-27, 1.52763e-09, 9.85601e-27, 6.78376e-14, 1.73997e-09	Fairfax_2014_microarray_monocyte_IFN24, Fairfax_2014_microarray_monocyte_LPS2, Fairfax_2014_microarray_monocyte_LPS24, Fairfax_2014_microarray_monocyte_naive, Nedelec_2016_ge_macrophage_Salmonella	ENSG00000143155	TIPRL	YES	_
chr1:168148584-168149610	1.34232	3.79e-07	-0.595928	0.0524234	chr1:168148203-168149755	1.72301	1.09e-09	-0.959172	0.00117146	.	.	.	.	.	chr1	168149510	rs398049691	6.53941e-22, 7.15466e-30, 5.91255e-06, 1.61103e-09, 1.20037e-18, 5.88435e-08, 4.6862e-11, 7.09117e-27, 1.52763e-09, 9.85601e-27, 6.78376e-14, 1.73997e-09	Fairfax_2014_microarray_monocyte_IFN24, Fairfax_2014_microarray_monocyte_LPS2, Fairfax_2014_microarray_monocyte_LPS24, Fairfax_2014_microarray_monocyte_naive, Nedelec_2016_ge_macrophage_Salmonella	ENSG00000143155	TIPRL	YES	_
chr1:168470649-168471844	1.67727	5.95e-11	-0.45023	0.155656	chr1:168470807-168471511	1.77592	6.44e-05	-0.99855	0.0410353	.	.	.	.	.	.	-1	.	.	.	.	.	_	_
chr1:169043616-169045356	-1.03443	1.8e-07	0.0167843	0.967597	.	.	.	.	.	.	.	.	.	.	.	-1	.	.	.	.	.	_	_
chr1:169666942-169668224	1.24617	6.93e-10	-0.00693303	0.984809	.	.	.	.	.	.	.	.	.	.	chr1	169667135	rs11484820	7.57e-06	Nedelec_2016_ge_macrophage_Listeria	ENSG00000171806	METTL18	_	_
chr1:169666942-169668224	1.24617	6.93e-10	-0.00693303	0.984809	.	.	.	.	.	.	.	.	.	.	chr1	169667503	rs148699373	3.59e-08	Fairfax_2014_microarray_monocyte_IFN24	ENSG00000188404	SELL	_	_
chr1:169666942-169668224	1.24617	6.93e-10	-0.00693303	0.984809	.	.	.	.	.	.	.	.	.	.	chr1	169667503	rs371984637	3.59e-08	Fairfax_2014_microarray_monocyte_IFN24	ENSG00000188404	SELL	_	_
chr1:169666942-169668224	1.24617	6.93e-10	-0.00693303	0.984809	.	.	.	.	.	.	.	.	.	.	chr1	169667616	rs201148623	4.77e-09	Fairfax_2014_microarray_monocyte_IFN24	ENSG00000188404	SELL	_	_
chr1:169666942-169668224	1.24617	6.93e-10	-0.00693303	0.984809	.	.	.	.	.	.	.	.	.	.	chr1	169667840	rs35979431	1.3e-06	Fairfax_2014_microarray_monocyte_IFN24	ENSG00000188404	SELL	_	_
chr1:169666942-169668224	1.24617	6.93e-10	-0.00693303	0.984809	.	.	.	.	.	.	.	.	.	.	chr1	169668125	rs56390476	3.72e-08	Fairfax_2014_microarray_monocyte_IFN24	ENSG00000188404	SELL	_	_
chr1:169666942-169668224	1.24617	6.93e-10	-0.00693303	0.984809	.	.	.	.	.	.	.	.	.	.	chr1	169668149	rs55776109	4e-08	Fairfax_2014_microarray_monocyte_IFN24	ENSG00000188404	SELL	_	_
chr1:169692226-169693398	1.0594	0.000140225	-0.408116	0.250877	.	.	.	.	.	.	.	.	.	.	chr1	169692414	rs4987375	1.43834e-06, 2.51602e-09	Fairfax_2014_microarray_monocyte_LPS24, Fairfax_2014_microarray_monocyte_naive	ENSG00000000460	C1orf112	_	_
chr1:169692226-169693398	1.0594	0.000140225	-0.408116	0.250877	.	.	.	.	.	.	.	.	.	.	chr1	169692414	rs4987375	1.68427e-06, 4.8529e-07, 2.36359e-10, 3.43349e-12, 1.04062e-06, 1.10633e-09, 9.89775e-14, 3.74626e-10	Alasoo_2018_ge_macrophage_IFNg, Alasoo_2018_ge_macrophage_Salmonella, Alasoo_2018_ge_macrophage_naive, Fairfax_2014_microarray_monocyte_IFN24, Fairfax_2014_microarray_monocyte_LPS24, Fairfax_2014_microarray_monocyte_naive, Nedelec_2016_ge_macrophage_Listeria, Nedelec_2016_ge_macrophage_naive	ENSG00000171806	METTL18	_	_
chr1:169692226-169693398	1.0594	0.000140225	-0.408116	0.250877	.	.	.	.	.	.	.	.	.	.	chr1	169692414	rs4987375	1.85695e-06, 6.76481e-08	Fairfax_2014_microarray_monocyte_IFN24, Fairfax_2014_microarray_monocyte_naive	ENSG00000188404	SELL	_	_
chr1:169692226-169693398	1.0594	0.000140225	-0.408116	0.250877	.	.	.	.	.	.	.	.	.	.	chr1	169693266	rs4987372	6.55101e-06, 1.29135e-07	Fairfax_2014_microarray_monocyte_IFN24, Fairfax_2014_microarray_monocyte_naive	ENSG00000188404	SELL	_	_
chr1:170586290-170587611	1.6962	1.38e-09	-0.873975	0.00390077	.	.	.	.	.	.	.	.	.	.	.	-1	.	.	.	.	.	_	_
chr1:170871926-170873428	0.403073	0.170669	-1.03527	0.000953354	chr1:170872085-170873556	0.847054	0.0041399	-1.697	6.75e-08	.	.	.	.	.	.	-1	.	.	.	.	.	_	_
chr1:171850353-171851450	-1.30157	6.15e-06	0.233561	0.638993	.	.	.	.	.	.	.	.	.	.	chr1	171851440	rs10913856	5.5067e-06, 6.62131e-12, 2.34136e-06, 5.69202e-07	Alasoo_2018_ge_macrophage_IFNg+Salmonella, Fairfax_2014_microarray_monocyte_IFN24, Fairfax_2014_microarray_monocyte_LPS2, Fairfax_2014_microarray_monocyte_naive	ENSG00000117533	VAMP4	_	_
chr1:171850353-171851450	-1.30157	6.15e-06	0.233561	0.638993	.	.	.	.	.	.	.	.	.	.	chr1	171850878	rs10798706	6.45e-06	Fairfax_2014_microarray_monocyte_IFN24	ENSG00000117533	VAMP4	_	_
chr1:171850353-171851450	-1.30157	6.15e-06	0.233561	0.638993	.	.	.	.	.	.	.	.	.	.	chr1	171851274	rs2421915	6.45e-06	Fairfax_2014_microarray_monocyte_IFN24	ENSG00000117533	VAMP4	_	_
chr1:172339867-172341248	1.01301	2.75e-06	-0.274652	0.338289	.	.	.	.	.	.	.	.	.	.	.	-1	.	.	.	.	.	_	_
chr1:17275824-17277325	-1.12785	9.3e-07	0.50902	0.101053	.	.	.	.	.	.	.	.	.	.	chr1	17276112	rs28504120	1.9e-12	Fairfax_2014_microarray_monocyte_LPS24	ENSG00000159339	PADI4	_	_
chr1:17275824-17277325	-1.12785	9.3e-07	0.50902	0.101053	.	.	.	.	.	.	.	.	.	.	chr1	17277288	rs3003436	1.57e-12	Fairfax_2014_microarray_monocyte_LPS24	ENSG00000159339	PADI4	_	_
chr1:17275824-17277325	-1.12785	9.3e-07	0.50902	0.101053	.	.	.	.	.	.	.	.	.	.	chr1	17276047	rs79270532	1.14e-22	Fairfax_2014_microarray_monocyte_naive	ENSG00000159339	PADI4	_	_
chr1:17275824-17277325	-1.12785	9.3e-07	0.50902	0.101053	.	.	.	.	.	.	.	.	.	.	chr1	17276941	rs80012763	1.29e-22	Fairfax_2014_microarray_monocyte_naive	ENSG00000159339	PADI4	_	_
chr1:172969937-172971013	1.03962	0.00706777	0.686222	0.0752732	.	.	.	.	.	.	.	.	.	.	.	-1	.	.	.	.	.	_	_
chr1:173093094-173094721	0.730706	0.00129739	-1.1602	6e-06	.	.	.	.	.	.	.	.	.	.	.	-1	.	.	.	.	.	_	_
chr1:173333278-173334327	1.09876	0.00083609	0.307799	0.448924	.	.	.	.	.	.	.	.	.	.	.	-1	.	.	.	.	.	_	_
chr1:174171850-174173087	1.04328	0.000216191	-1.11346	0.000558806	.	.	.	.	.	.	.	.	.	.	chr1	174172218	rs56889120	2.01e-06	Fairfax_2014_microarray_monocyte_naive	ENSG00000152061	RABGAP1L	YES	_
chr1:174874088-174875597	1.00741	3.99e-06	-0.746651	0.00270076	chr1:174873880-174875376	2.24437	1.42e-14	-0.988106	0.000781835	chr1:174873813-174876817	1.17353	0.000515487	1.48102	1.55e-07	.	-1	.	.	.	.	.	_	_
chr1:17535999-17537126	0.726442	0.000137054	-1.08168	6.26e-07	.	.	.	.	.	.	.	.	.	.	.	-1	.	.	.	.	.	_	_
chr1:17551227-17552516	1.33516	1.2e-20	-0.656687	3.3e-05	.	.	.	.	.	.	.	.	.	.	.	-1	.	.	.	.	.	_	_
chr1:17553742-17555194	1.06649	2.54e-11	0.0465243	0.866613	chr1:17552567-17555327	0.661095	0.00586518	-0.117669	0.757556	.	.	.	.	.	.	-1	.	.	.	.	.	_	_
chr1:175737120-175738195	-1.21724	0.000265904	-0.0802963	0.906552	.	.	.	.	.	.	.	.	.	.	.	-1	.	.	.	.	.	_	_
chr1:176183354-176184416	1.4787	2.23e-07	-0.533887	0.110497	chr1:176183405-176184791	0.566928	0.115907	0.255665	0.585579	chr1:176183403-176184212	0.108422	0.999824	1.04719	0.0132717	chr1	176184306	rs791743	9.45e-07	Nedelec_2016_ge_macrophage_Salmonella	ENSG00000143207	COP1	_	_
chr1:178121894-178123014	1.24694	1.51e-07	-0.702225	0.00884902	.	.	.	.	.	.	.	.	.	.	.	-1	.	.	.	.	.	_	_
chr1:178143458-178144812	1.71958	6.51e-21	-0.126118	0.624334	chr1:178143057-178145003	2.68917	2.13e-26	-1.37174	2.48e-08	.	.	.	.	.	.	-1	.	.	.	.	.	_	_
chr1:178343984-178345355	1.38066	1.48e-16	-1.55864	4.69e-17	.	.	.	.	.	.	.	.	.	.	chr1	178344506	rs74131329	3.31654e-10, 7.41617e-08, 6.16169e-06	Nedelec_2016_ge_macrophage_Listeria, Nedelec_2016_ge_macrophage_Salmonella, Nedelec_2016_ge_macrophage_naive	ENSG00000224687	RASAL2-AS1	_	_
chr1:179034383-179035496	1.01399	0.0011814	-0.2778	0.526241	.	.	.	.	.	.	.	.	.	.	.	-1	.	.	.	.	.	_	_
chr1:179190258-179191655	1.24271	4.66e-10	0.0251682	0.94085	chr1:179190533-179191557	0.72225	0.0586196	0.459672	0.289823	.	.	.	.	.	chr1	179190329	rs72709479	2.47655e-20, 1.18747e-13, 5.29247e-12, 4.79456e-16	Fairfax_2014_microarray_monocyte_IFN24, Fairfax_2014_microarray_monocyte_LPS2, Fairfax_2014_microarray_monocyte_LPS24, Fairfax_2014_microarray_monocyte_naive	ENSG00000057252	SOAT1	_	_
chr1:179190258-179191655	1.24271	4.66e-10	0.0251682	0.94085	chr1:179190533-179191557	0.72225	0.0586196	0.459672	0.289823	.	.	.	.	.	chr1	179190264	rs2793812	3.47315e-07, 6.05409e-06, 2.29366e-09	Fairfax_2014_microarray_monocyte_IFN24, Fairfax_2014_microarray_monocyte_LPS24, Fairfax_2014_microarray_monocyte_naive	ENSG00000186283	TOR3A	_	_
chr1:179190258-179191655	1.24271	4.66e-10	0.0251682	0.94085	chr1:179190533-179191557	0.72225	0.0586196	0.459672	0.289823	.	.	.	.	.	chr1	179191482	rs2816200	1.79167e-06, 4.65214e-09	Fairfax_2014_microarray_monocyte_IFN24, Fairfax_2014_microarray_monocyte_naive	ENSG00000186283	TOR3A	_	_
chr1:179321984-179323356	1.0553	0.000199272	0.271626	0.464916	chr1:179322365-179323080	0.958178	0.0481718	0.0707628	0.929693	.	.	.	.	.	chr1	179322667	rs6698438	2.06e-06	Fairfax_2014_microarray_monocyte_IFN24	ENSG00000057252	SOAT1	_	_
chr1:179321984-179323356	1.0553	0.000199272	0.271626	0.464916	chr1:179322365-179323080	0.958178	0.0481718	0.0707628	0.929693	.	.	.	.	.	chr1	179323307	rs2902277	2.07e-06	Fairfax_2014_microarray_monocyte_IFN24	ENSG00000057252	SOAT1	_	_
chr1:179321984-179323356	1.0553	0.000199272	0.271626	0.464916	chr1:179322365-179323080	0.958178	0.0481718	0.0707628	0.929693	.	.	.	.	.	chr1	179323045	rs36045111	4.92e-06	Fairfax_2014_microarray_monocyte_LPS24	ENSG00000143322	ABL2	YES	_
chr1:179823482-179824921	-1.00911	0.00177015	0.847658	0.0275223	.	.	.	.	.	.	.	.	.	.	.	-1	.	.	.	.	.	_	_
chr1:180039736-180040793	1.12548	0.00506185	0.136839	0.813135	.	.	.	.	.	.	.	.	.	.	chr1	180040645	rs113256141	2.91e-06	Fairfax_2014_microarray_monocyte_naive	ENSG00000135837	CEP350	_	_
chr1:180108194-180109539	-0.2666	0.563363	1.46468	6.26e-05	.	.	.	.	.	.	.	.	.	.	chr1	180108841	rs12134536	4.92e-06	Fairfax_2014_microarray_monocyte_naive	ENSG00000135837	CEP350	_	_
chr1:180805015-180806045	1.48084	1.39e-05	-0.903964	0.0186428	.	.	.	.	.	.	.	.	.	.	.	-1	.	.	.	.	.	_	_
chr1:180993917-180995372	1.05631	0.000839435	0.440887	0.218921	.	.	.	.	.	.	.	.	.	.	chr1	180994942	rs58609840	6.68009e-06, 8.82156e-09	Nedelec_2016_ge_macrophage_Listeria, Nedelec_2016_ge_macrophage_Salmonella	ENSG00000135823	STX6	_	_
chr1:180993917-180995372	1.05631	0.000839435	0.440887	0.218921	.	.	.	.	.	.	.	.	.	.	chr1	180994942	rs397738858	6.68009e-06, 8.82156e-09	Nedelec_2016_ge_macrophage_Listeria, Nedelec_2016_ge_macrophage_Salmonella	ENSG00000135823	STX6	_	_
chr1:181036058-181037078	1.61789	4.77e-14	-0.464429	0.0695248	chr1:181035155-181036709	1.29724	1.48e-06	-0.952489	0.000903522	.	.	.	.	.	chr1	181036798	rs2183424	3.76361e-06, 2.9972e-07, 8.87123e-11, 1.33879e-10	Fairfax_2014_microarray_monocyte_IFN24, Fairfax_2014_microarray_monocyte_naive	ENSG00000135823	STX6	_	_
chr1:182303488-182304578	1.83477	1.5e-13	-1.08383	3.96e-05	.	.	.	.	.	.	.	.	.	.	.	-1	.	.	.	.	.	_	_
chr1:182520172-182521451	1.09548	0.00100889	-0.547377	0.179969	.	.	.	.	.	.	.	.	.	.	chr1	182521402	rs140088713	4.6e-06	Fairfax_2014_microarray_monocyte_LPS24	ENSG00000135821	GLUL	_	YES
chr1:182607005-182608256	2.09576	2.66e-17	-0.54351	0.0596105	.	.	.	.	.	.	.	.	.	.	.	-1	.	.	.	.	.	_	_
chr1:182608565-182609617	1.41747	1.19e-12	-0.404646	0.0830688	.	.	.	.	.	.	.	.	.	.	.	-1	.	.	.	.	.	_	_
chr1:182622534-182624017	1.55907	3.17e-10	-0.547355	0.0600125	.	.	.	.	.	.	.	.	.	.	chr1	182623201	rs528846	2.6603e-07, 1.53769e-06, 1.86036e-12	Fairfax_2014_microarray_monocyte_LPS2, Nedelec_2016_ge_macrophage_Listeria, Nedelec_2016_ge_macrophage_naive	ENSG00000143333	RGS16	YES	YES
chr1:183180238-183181645	1.18788	0.00618182	0.694163	0.176384	.	.	.	.	.	.	.	.	.	.	chr1	183180986	rs112586527	1.64202e-06, 4.43794e-06, 8.02706e-07, 2.34095e-07, 3.7954e-06, 1.3945e-09	Fairfax_2014_microarray_monocyte_IFN24, Fairfax_2014_microarray_monocyte_LPS2, Fairfax_2014_microarray_monocyte_naive	ENSG00000135838	NPL	_	_
chr1:183180238-183181645	1.18788	0.00618182	0.694163	0.176384	.	.	.	.	.	.	.	.	.	.	chr1	183181004	rs73040653	1.65261e-06, 4.46522e-06, 8.15903e-07, 2.39066e-07, 3.80514e-06, 1.40596e-09	Fairfax_2014_microarray_monocyte_IFN24, Fairfax_2014_microarray_monocyte_LPS2, Fairfax_2014_microarray_monocyte_naive	ENSG00000135838	NPL	_	_
chr1:183180238-183181645	1.18788	0.00618182	0.694163	0.176384	.	.	.	.	.	.	.	.	.	.	chr1	183181247	rs73047817	1.66282e-06, 4.48367e-06, 8.36417e-07, 2.45894e-07, 3.79854e-06, 1.40973e-09	Fairfax_2014_microarray_monocyte_IFN24, Fairfax_2014_microarray_monocyte_LPS2, Fairfax_2014_microarray_monocyte_naive	ENSG00000135838	NPL	_	_
chr1:183180238-183181645	1.18788	0.00618182	0.694163	0.176384	.	.	.	.	.	.	.	.	.	.	chr1	183181249	rs79754359	4.92919e-07, 1.87073e-06, 9.57154e-08, 3.55436e-08, 1.1834e-06, 3.62686e-10	Fairfax_2014_microarray_monocyte_IFN24, Fairfax_2014_microarray_monocyte_LPS2, Fairfax_2014_microarray_monocyte_naive	ENSG00000135838	NPL	_	_
chr1:183180238-183181645	1.18788	0.00618182	0.694163	0.176384	.	.	.	.	.	.	.	.	.	.	chr1	183181348	rs17538742	1.66653e-06, 4.48637e-06, 8.43465e-07, 2.48537e-07, 3.79433e-06, 1.40859e-09	Fairfax_2014_microarray_monocyte_IFN24, Fairfax_2014_microarray_monocyte_LPS2, Fairfax_2014_microarray_monocyte_naive	ENSG00000135838	NPL	_	_
chr1:183180238-183181645	1.18788	0.00618182	0.694163	0.176384	.	.	.	.	.	.	.	.	.	.	chr1	183181397	rs10494559	1.66071e-06, 4.47464e-06, 8.4121e-07, 2.48306e-07, 3.77619e-06, 1.40318e-09	Fairfax_2014_microarray_monocyte_IFN24, Fairfax_2014_microarray_monocyte_LPS2, Fairfax_2014_microarray_monocyte_naive	ENSG00000135838	NPL	_	_
chr1:183243388-183244809	-0.60538	0.0316383	1.24965	4.09e-06	.	.	.	.	.	.	.	.	.	.	.	-1	.	.	.	.	.	_	_
chr1:183514631-183515803	1.02733	0.00551694	0.901068	0.00916399	.	.	.	.	.	.	.	.	.	.	.	-1	.	.	.	.	.	_	_
chr1:183598163-183599193	1.33989	5.2e-08	-0.223813	0.515532	chr1:183598629-183599283	-0.156361	0.795486	0.678581	0.189949	.	.	.	.	.	chr1	183598541	rs61685359	5.6881e-07, 4.18294e-08, 1.10569e-06, 4.48751e-08	Alasoo_2018_ge_macrophage_IFNg+Salmonella, Fairfax_2014_microarray_monocyte_LPS2, Nedelec_2016_ge_macrophage_Listeria, Nedelec_2016_ge_macrophage_Salmonella	ENSG00000116701	NCF2	YES	YES
chr1:183598163-183599193	1.33989	5.2e-08	-0.223813	0.515532	chr1:183598629-183599283	-0.156361	0.795486	0.678581	0.189949	.	.	.	.	.	chr1	183599163	rs59591433	5.20833e-08, 6.05764e-07, 7.57718e-08, 9.13076e-08, 3.12343e-08, 7.9451e-17	Alasoo_2018_ge_macrophage_IFNg+Salmonella, Alasoo_2018_ge_macrophage_IFNg, Alasoo_2018_ge_macrophage_Salmonella, Fairfax_2014_microarray_monocyte_IFN24, Fairfax_2014_microarray_monocyte_LPS2, Fairfax_2014_microarray_monocyte_naive	ENSG00000162704	ARPC5	_	_
chr1:183734347-183735766	1.1252	2.07e-05	-0.304561	0.383847	.	.	.	.	.	.	.	.	.	.	chr1	183734880	rs4146996	9.75621e-06, 2.12068e-06, 2.44244e-08, 2.23484e-16	Alasoo_2018_ge_macrophage_IFNg+Salmonella, Fairfax_2014_microarray_monocyte_IFN24, Fairfax_2014_microarray_monocyte_LPS2, Fairfax_2014_microarray_monocyte_naive	ENSG00000162704	ARPC5	_	_
chr1:183734347-183735766	1.1252	2.07e-05	-0.304561	0.383847	.	.	.	.	.	.	.	.	.	.	chr1	183734969	rs7530552	2.8529e-06, 2.88963e-06, 6.13886e-07, 2.04283e-07, 6.83156e-06, 1.7577e-15	Alasoo_2018_ge_macrophage_IFNg+Salmonella, Alasoo_2018_ge_macrophage_IFNg, Alasoo_2018_ge_macrophage_Salmonella, Fairfax_2014_microarray_monocyte_IFN24, Fairfax_2014_microarray_monocyte_LPS2, Fairfax_2014_microarray_monocyte_naive	ENSG00000162704	ARPC5	_	_
chr1:183734347-183735766	1.1252	2.07e-05	-0.304561	0.383847	.	.	.	.	.	.	.	.	.	.	chr1	183735068	rs71130632	2.59642e-06, 2.72201e-06, 5.64265e-07, 2.26249e-07, 8.10609e-06, 1.33634e-15	Alasoo_2018_ge_macrophage_IFNg+Salmonella, Alasoo_2018_ge_macrophage_IFNg, Alasoo_2018_ge_macrophage_Salmonella, Fairfax_2014_microarray_monocyte_IFN24, Fairfax_2014_microarray_monocyte_LPS2, Fairfax_2014_microarray_monocyte_naive	ENSG00000162704	ARPC5	_	_
chr1:183734347-183735766	1.1252	2.07e-05	-0.304561	0.383847	.	.	.	.	.	.	.	.	.	.	chr1	183735068	rs398103440	2.59642e-06, 2.72201e-06, 5.64265e-07, 2.26249e-07, 8.10609e-06, 1.33634e-15	Alasoo_2018_ge_macrophage_IFNg+Salmonella, Alasoo_2018_ge_macrophage_IFNg, Alasoo_2018_ge_macrophage_Salmonella, Fairfax_2014_microarray_monocyte_IFN24, Fairfax_2014_microarray_monocyte_LPS2, Fairfax_2014_microarray_monocyte_naive	ENSG00000162704	ARPC5	_	_
chr1:183734347-183735766	1.1252	2.07e-05	-0.304561	0.383847	.	.	.	.	.	.	.	.	.	.	chr1	183735265	rs12734523	3.28112e-06, 4.00586e-06, 6.11682e-07, 3.04671e-07, 6.23314e-06, 1.63842e-15	Alasoo_2018_ge_macrophage_IFNg+Salmonella, Alasoo_2018_ge_macrophage_IFNg, Alasoo_2018_ge_macrophage_Salmonella, Fairfax_2014_microarray_monocyte_IFN24, Fairfax_2014_microarray_monocyte_LPS2, Fairfax_2014_microarray_monocyte_naive	ENSG00000162704	ARPC5	_	_
chr1:183734347-183735766	1.1252	2.07e-05	-0.304561	0.383847	.	.	.	.	.	.	.	.	.	.	chr1	183735633	rs12119590	2.3913e-06, 2.96501e-06, 5.24751e-07, 2.44524e-07, 7.07742e-06, 1.32946e-15	Alasoo_2018_ge_macrophage_IFNg+Salmonella, Alasoo_2018_ge_macrophage_IFNg, Alasoo_2018_ge_macrophage_Salmonella, Fairfax_2014_microarray_monocyte_IFN24, Fairfax_2014_microarray_monocyte_LPS2, Fairfax_2014_microarray_monocyte_naive	ENSG00000162704	ARPC5	_	_
chr1:183872044-183873132	1.96951	2.13e-16	-0.604196	0.0287505	chr1:183866747-183875676	1.28903	3.68e-18	-0.960235	6.5e-10	.	.	.	.	.	.	-1	.	.	.	.	.	_	_
chr1:183899270-183900309	1.44728	1.79e-09	0.172915	0.60617	chr1:183875702-183916474	0.78108	0.000587281	-0.139749	0.702362	.	.	.	.	.	.	-1	.	.	.	.	.	_	_
chr1:184158716-184161987	1.05582	0.000187071	0.0775347	0.87277	chr1:184156967-184164591	0.321747	0.114329	0.666063	0.000468095	.	.	.	.	.	chr1	184159974	rs76676983	9.01e-06	Nedelec_2016_ge_macrophage_Salmonella	ENSG00000116701	NCF2	YES	YES
chr1:184158716-184161987	1.05582	0.000187071	0.0775347	0.87277	chr1:184156967-184164591	0.321747	0.114329	0.666063	0.000468095	.	.	.	.	.	chr1	184159130	rs6424925	6.84437e-07, 8.4032e-08	Fairfax_2014_microarray_monocyte_IFN24, Fairfax_2014_microarray_monocyte_naive	ENSG00000198860	TSEN15	_	_
chr1:184158716-184161987	1.05582	0.000187071	0.0775347	0.87277	chr1:184156967-184164591	0.321747	0.114329	0.666063	0.000468095	.	.	.	.	.	chr1	184159928	rs10752933	6.58362e-07, 7.28991e-08	Fairfax_2014_microarray_monocyte_IFN24, Fairfax_2014_microarray_monocyte_naive	ENSG00000198860	TSEN15	_	_
chr1:184192473-184195157	1.32215	0.00309396	0.303651	0.640744	chr1:184192474-184195368	2.08266	4.22e-13	-0.00822738	0.987785	.	.	.	.	.	.	-1	.	.	.	.	.	_	_
chr1:184212424-184213685	1.77953	9.31e-12	-0.968468	0.000645259	.	.	.	.	.	.	.	.	.	.	chr1	184212976	rs997343	1.69e-06	Nedelec_2016_ge_macrophage_Listeria	ENSG00000116667	C1orf21	YES	_
chr1:184212424-184213685	1.77953	9.31e-12	-0.968468	0.000645259	.	.	.	.	.	.	.	.	.	.	chr1	184213247	rs116262214	6.93e-06	Nedelec_2016_ge_macrophage_Salmonella	ENSG00000116701	NCF2	YES	YES
chr1:184395583-184396975	2.3729	1.29e-08	-1.36358	0.00355089	.	.	.	.	.	.	.	.	.	.	chr1	184396063	rs16823101	3.68985e-07, 8.78315e-10, 4.40442e-08, 1.44789e-09, 1.77446e-06, 5.33517e-07	Alasoo_2018_ge_macrophage_IFNg+Salmonella, Alasoo_2018_ge_macrophage_IFNg, Alasoo_2018_ge_macrophage_naive, Nedelec_2016_ge_macrophage_Listeria, Nedelec_2016_ge_macrophage_Salmonella, Nedelec_2016_ge_macrophage_naive	ENSG00000116667	C1orf21	YES	_
chr1:184395583-184396975	2.3729	1.29e-08	-1.36358	0.00355089	.	.	.	.	.	.	.	.	.	.	chr1	184396836	rs61823501	2.77986e-07, 1.14445e-09, 5.44104e-08, 3.84253e-08, 3.19303e-09, 7.61345e-08	Alasoo_2018_ge_macrophage_IFNg+Salmonella, Alasoo_2018_ge_macrophage_IFNg, Alasoo_2018_ge_macrophage_naive, Nedelec_2016_ge_macrophage_Listeria, Nedelec_2016_ge_macrophage_Salmonella, Nedelec_2016_ge_macrophage_naive	ENSG00000116667	C1orf21	YES	_
chr1:184625223-184627023	0.547101	0.0651936	1.05243	0.000160693	.	.	.	.	.	.	.	.	.	.	.	-1	.	.	.	.	.	_	_
chr1:184953271-184954798	1.09173	1.26e-08	-0.146552	0.596898	chr1:184953511-184954778	1.50889	1.55e-07	-0.838225	0.00699876	.	.	.	.	.	chr1	184953712	rs4651242	1.38e-06	Nedelec_2016_ge_macrophage_Salmonella	ENSG00000116679	IVNS1ABP	_	_
chr1:184953271-184954798	1.09173	1.26e-08	-0.146552	0.596898	chr1:184953511-184954778	1.50889	1.55e-07	-0.838225	0.00699876	.	.	.	.	.	chr1	184953731	rs4651243	7.24e-06	Nedelec_2016_ge_macrophage_Salmonella	ENSG00000116679	IVNS1ABP	_	_
chr1:184953271-184954798	1.09173	1.26e-08	-0.146552	0.596898	chr1:184953511-184954778	1.50889	1.55e-07	-0.838225	0.00699876	.	.	.	.	.	chr1	184953712	rs4651242	1.2e-06	Nedelec_2016_ge_macrophage_Salmonella	ENSG00000135842	FAM129A	YES	YES
chr1:184953271-184954798	1.09173	1.26e-08	-0.146552	0.596898	chr1:184953511-184954778	1.50889	1.55e-07	-0.838225	0.00699876	.	.	.	.	.	chr1	184953731	rs4651243	1.72e-06	Nedelec_2016_ge_macrophage_Salmonella	ENSG00000135842	FAM129A	YES	YES
chr1:184953271-184954798	1.09173	1.26e-08	-0.146552	0.596898	chr1:184953511-184954778	1.50889	1.55e-07	-0.838225	0.00699876	.	.	.	.	.	chr1	184953929	rs7355169	7.97e-06	Nedelec_2016_ge_macrophage_Salmonella	ENSG00000135842	FAM129A	YES	YES
chr1:184970485-184971850	1.29547	1.39e-06	-0.010021	0.983427	chr1:184970326-184975180	1.14763	8.51e-07	-0.469582	0.0997521	.	.	.	.	.	.	-1	.	.	.	.	.	_	_
chr1:185062640-185063932	1.10159	5.33e-05	-0.74974	0.0183445	.	.	.	.	.	.	.	.	.	.	.	-1	.	.	.	.	.	_	_
chr1:185406152-185407316	1.71677	0.00241434	0.179645	0.840102	chr1:185405449-185407007	2.6955	5.55e-14	-0.431914	0.335588	.	.	.	.	.	chr1	185406834	rs9803977	2.14e-09	Nedelec_2016_ge_macrophage_Salmonella	ENSG00000116679	IVNS1ABP	_	_
chr1:185406152-185407316	1.71677	0.00241434	0.179645	0.840102	chr1:185405449-185407007	2.6955	5.55e-14	-0.431914	0.335588	.	.	.	.	.	chr1	185407297	rs12030274	2.02e-06	Nedelec_2016_ge_macrophage_Salmonella	ENSG00000116679	IVNS1ABP	_	_
chr1:185408346-185409457	1.10952	1.7e-06	-0.332077	0.262364	chr1:185408110-185410105	1.26138	1.21e-06	-0.315118	0.358582	.	.	.	.	.	chr1	185408578	rs73056060	1.65898e-06, 3.68186e-07	Fairfax_2014_microarray_monocyte_LPS24	ENSG00000116679	IVNS1ABP	_	_
chr1:185550664-185552142	-1.04523	0.000353258	0.1084	0.83934	.	.	.	.	.	.	.	.	.	.	.	-1	.	.	.	.	.	_	_
chr1:185568203-185569400	1.12546	1.71e-05	0.220221	0.525474	.	.	.	.	.	.	.	.	.	.	.	-1	.	.	.	.	.	_	_
chr1:185600809-185601939	2.51959	5.54e-15	-1.21713	0.000238313	chr1:185600125-185602395	3.06639	7.15e-29	-2.74566	1.01e-23	.	.	.	.	.	.	-1	.	.	.	.	.	_	_
chr1:186620438-186621780	1.10783	5.3e-06	-0.0839538	0.83474	chr1:186619779-186621273	1.16151	6.25e-06	-0.286465	0.406039	.	.	.	.	.	chr1	186621649	rs57018240	4.35917e-06, 7.98731e-09, 1.80028e-07	Alasoo_2018_ge_macrophage_IFNg, Fairfax_2014_microarray_monocyte_IFN24, Fairfax_2014_microarray_monocyte_LPS24	ENSG00000073756	PTGS2	YES	_
chr1:186620438-186621780	1.10783	5.3e-06	-0.0839538	0.83474	chr1:186619779-186621273	1.16151	6.25e-06	-0.286465	0.406039	.	.	.	.	.	chr1	186621649	rs397779389	4.35917e-06, 7.98731e-09, 1.80028e-07	Alasoo_2018_ge_macrophage_IFNg, Fairfax_2014_microarray_monocyte_IFN24, Fairfax_2014_microarray_monocyte_LPS24	ENSG00000073756	PTGS2	YES	_
chr1:186749911-186751025	1.26701	0.0017441	1.61693	1.47e-06	.	.	.	.	.	.	.	.	.	.	.	-1	.	.	.	.	.	_	_
chr1:186844917-186846316	2.3633	1.91e-22	-1.03392	8.34e-05	chr1:186845062-186846746	1.67228	1.71e-09	-1.04471	0.000376113	.	.	.	.	.	.	-1	.	.	.	.	.	_	_
chr1:186948322-186949378	1.01947	0.0233377	0.198076	0.751156	.	.	.	.	.	.	.	.	.	.	chr1	186949301	rs12720634	7.89e-06	Fairfax_2014_microarray_monocyte_LPS24	ENSG00000073756	PTGS2	YES	_
chr1:186958131-186959242	1.38277	0.00193367	0.893566	0.0564876	.	.	.	.	.	.	.	.	.	.	.	-1	.	.	.	.	.	_	_
chr1:186960438-186962057	1.37884	0.0346959	1.13925	0.115505	.	.	.	.	.	.	.	.	.	.	.	-1	.	.	.	.	.	_	_
chr1:186974319-186975904	1.11475	5.52e-05	-0.03063	0.951217	chr1:186974369-186975800	1.40006	0.000538455	-0.558825	0.275178	.	.	.	.	.	.	-1	.	.	.	.	.	_	_
chr1:192789554-192790596	1.27719	7.03e-08	-1.18024	8.93e-06	.	.	.	.	.	.	.	.	.	.	chr1	192790514	rs10921266	8.60862e-06, 9.86228e-12	Fairfax_2014_microarray_monocyte_IFN24, Fairfax_2014_microarray_monocyte_naive	ENSG00000116741	RGS2	YES	_
chr1:192789554-192790596	1.27719	7.03e-08	-1.18024	8.93e-06	.	.	.	.	.	.	.	.	.	.	chr1	192789711	rs6670801	8.87e-09	Fairfax_2014_microarray_monocyte_naive	ENSG00000116741	RGS2	YES	_
chr1:192789554-192790596	1.27719	7.03e-08	-1.18024	8.93e-06	.	.	.	.	.	.	.	.	.	.	chr1	192789737	rs6670806	8.54e-09	Fairfax_2014_microarray_monocyte_naive	ENSG00000116741	RGS2	YES	_
chr1:192789554-192790596	1.27719	7.03e-08	-1.18024	8.93e-06	.	.	.	.	.	.	.	.	.	.	chr1	192790487	rs10921265	6.96e-09	Fairfax_2014_microarray_monocyte_naive	ENSG00000116741	RGS2	YES	_
chr1:193111547-193112835	0.140361	0.692268	1.04564	8e-05	.	.	.	.	.	.	.	.	.	.	.	-1	.	.	.	.	.	_	_
chr1:193211168-193212270	2.55626	1.83e-11	-0.629161	0.187322	chr1:193211061-193211822	1.06413	0.0108521	-0.288823	0.618592	.	.	.	.	.	.	-1	.	.	.	.	.	_	_
chr1:19370213-19371500	-0.921889	0.000264276	1.4092	4.18e-08	.	.	.	.	.	.	.	.	.	.	chr1	19370635	rs6690981	1.51e-12	Fairfax_2014_microarray_monocyte_LPS24	ENSG00000040487	PQLC2	YES	_
chr1:19370213-19371500	-0.921889	0.000264276	1.4092	4.18e-08	.	.	.	.	.	.	.	.	.	.	chr1	19371421	rs10753558	7.39821e-06, 1.73187e-20	Alasoo_2018_ge_macrophage_naive, Fairfax_2014_microarray_monocyte_LPS24	ENSG00000077549	CAPZB	_	_
chr1:19370213-19371500	-0.921889	0.000264276	1.4092	4.18e-08	.	.	.	.	.	.	.	.	.	.	chr1	19370884	rs937608	6.51192e-06, 3.87184e-07	Fairfax_2014_microarray_monocyte_LPS2, Fairfax_2014_microarray_monocyte_LPS24	ENSG00000077549	CAPZB	_	_
chr1:19370213-19371500	-0.921889	0.000264276	1.4092	4.18e-08	.	.	.	.	.	.	.	.	.	.	chr1	19371421	rs10753558	8.12121e-06, 3.75265e-10, 5.62349e-10, 2.91727e-15, 4.29683e-13, 1.31849e-12, 1.35965e-06, 4.36127e-10	Alasoo_2018_ge_macrophage_naive, Fairfax_2014_microarray_monocyte_LPS2, Fairfax_2014_microarray_monocyte_LPS24, Nedelec_2016_ge_macrophage_Listeria, Nedelec_2016_ge_macrophage_Salmonella, Nedelec_2016_ge_macrophage_naive	ENSG00000158747	NBL1	_	YES
chr1:194223308-194224353	-1.30669	7.76e-05	0.0470452	0.947567	.	.	.	.	.	.	.	.	.	.	.	-1	.	.	.	.	.	_	_
chr1:19579500-19580579	-1.1389	0.000209658	0.73755	0.0596381	.	.	.	.	.	.	.	.	.	.	.	-1	.	.	.	.	.	_	_
chr1:196152234-196153653	1.037	0.000999579	0.380027	0.303305	.	.	.	.	.	.	.	.	.	.	.	-1	.	.	.	.	.	_	_
chr1:197520783-197521796	1.23051	0.00136739	-0.535901	0.264347	.	.	.	.	.	.	.	.	.	.	.	-1	.	.	.	.	.	_	_
chr1:197974605-197975736	1.26627	2.35e-06	0.271922	0.44742	.	.	.	.	.	.	.	.	.	.	.	-1	.	.	.	.	.	_	_
chr1:197981213-197982293	1.58568	2.63e-05	0.504297	0.201655	.	.	.	.	.	.	.	.	.	.	.	-1	.	.	.	.	.	_	_
chr1:198234336-198235367	1.64695	8.75e-13	-0.533497	0.0394745	.	.	.	.	.	.	.	.	.	.	.	-1	.	.	.	.	.	_	_
chr1:198258161-198259223	2.25313	1.13e-09	-0.68063	0.0639852	.	.	.	.	.	.	.	.	.	.	.	-1	.	.	.	.	.	_	_
chr1:198499764-198501087	-0.562208	0.00613336	-1.22475	1.19e-06	chr1:198499319-198500995	-0.0558226	0.895484	-0.800523	0.0159341	.	.	.	.	.	.	-1	.	.	.	.	.	_	_
chr1:199225865-199227087	2.10022	3.54e-12	-0.234293	0.569847	chr1:199225806-199226991	1.45603	0.000352343	-0.280284	0.6333	.	.	.	.	.	.	-1	.	.	.	.	.	_	_
chr1:199460589-199461740	-1.26145	1.3e-06	-0.478391	0.22857	.	.	.	.	.	.	.	.	.	.	.	-1	.	.	.	.	.	_	_
chr1:199793714-199795117	1.31801	7.52e-07	0.302169	0.349577	.	.	.	.	.	.	.	.	.	.	.	-1	.	.	.	.	.	_	_
chr1:199976324-199977873	1.16562	1.17e-05	0.0131483	0.9785	.	.	.	.	.	.	.	.	.	.	.	-1	.	.	.	.	.	_	_
chr1:200152989-200154422	1.16806	4.73e-05	0.345582	0.357633	.	.	.	.	.	.	.	.	.	.	.	-1	.	.	.	.	.	_	_
chr1:200306495-200307923	1.18309	4.65e-07	-0.553225	0.0478124	chr1:200306947-200307895	2.70495	9.89e-13	-1.96517	5.58e-08	.	.	.	.	.	.	-1	.	.	.	.	.	_	_
chr1:20063586-20064672	1.03253	2.29e-05	-0.51618	0.0784084	.	.	.	.	.	.	.	.	.	.	.	-1	.	.	.	.	.	_	_
chr1:20102494-20103792	1.1161	7.66e-05	0.312654	0.365267	.	.	.	.	.	.	.	.	.	.	.	-1	.	.	.	.	.	_	_
chr1:201172820-201173891	-1.21112	1.21e-06	1.07338	0.000129621	.	.	.	.	.	.	.	.	.	.	.	-1	.	.	.	.	.	_	_
chr1:201185378-201186909	-0.024764	0.948543	1.08399	1.39e-05	.	.	.	.	.	.	.	.	.	.	.	-1	.	.	.	.	.	_	_
chr1:201306792-201308276	1.07901	0.000229848	-0.303758	0.450789	.	.	.	.	.	.	.	.	.	.	.	-1	.	.	.	.	.	_	_
chr1:201403313-201404768	1.15032	3.87e-10	-0.0460596	0.887187	chr1:201401342-201405110	0.239559	0.50451	1.15354	6.17e-05	.	.	.	.	.	.	-1	.	.	.	.	.	_	_
chr1:201450480-201451835	-1.01363	2.05e-07	0.241794	0.428786	.	.	.	.	.	.	.	.	.	.	chr1	201451745	rs6427906	4.707e-10, 5.76829e-08, 6.50507e-06	Fairfax_2014_microarray_monocyte_LPS2, Fairfax_2014_microarray_monocyte_LPS24, Nedelec_2016_ge_macrophage_naive	ENSG00000174307	PHLDA3	_	_
chr1:201476118-201477287	1.24099	2.15e-06	-0.136856	0.733025	.	.	.	.	.	.	.	.	.	.	chr1	201476275	rs67132062	4.69e-06	Fairfax_2014_microarray_monocyte_naive	ENSG00000159176	CSRP1	YES	YES
chr1:201524684-201525864	-1.11647	0.000877571	0.874981	0.032374	.	.	.	.	.	.	.	.	.	.	chr1	201524802	rs56391813	2.54941e-07, 1.28204e-07, 5.19861e-18, 1.25508e-13, 1.67501e-22, 1.49257e-07	Alasoo_2018_ge_macrophage_naive, Fairfax_2014_microarray_monocyte_IFN24, Fairfax_2014_microarray_monocyte_LPS2, Fairfax_2014_microarray_monocyte_LPS24, Fairfax_2014_microarray_monocyte_naive, Nedelec_2016_ge_macrophage_naive	ENSG00000134369	NAV1	_	_
chr1:201524684-201525864	-1.11647	0.000877571	0.874981	0.032374	.	.	.	.	.	.	.	.	.	.	chr1	201524843	rs56082263	2.54376e-07, 1.29277e-07, 5.0856e-18, 1.22824e-13, 1.68824e-22, 1.56526e-07	Alasoo_2018_ge_macrophage_naive, Fairfax_2014_microarray_monocyte_IFN24, Fairfax_2014_microarray_monocyte_LPS2, Fairfax_2014_microarray_monocyte_LPS24, Fairfax_2014_microarray_monocyte_naive, Nedelec_2016_ge_macrophage_naive	ENSG00000134369	NAV1	_	_
chr1:201524684-201525864	-1.11647	0.000877571	0.874981	0.032374	.	.	.	.	.	.	.	.	.	.	chr1	201525023	rs6687117	2.79097e-07, 1.31034e-07, 5.00025e-18, 1.16603e-13, 1.77812e-22, 1.36025e-08	Alasoo_2018_ge_macrophage_naive, Fairfax_2014_microarray_monocyte_IFN24, Fairfax_2014_microarray_monocyte_LPS2, Fairfax_2014_microarray_monocyte_LPS24, Fairfax_2014_microarray_monocyte_naive, Nedelec_2016_ge_macrophage_naive	ENSG00000134369	NAV1	_	_
chr1:201524684-201525864	-1.11647	0.000877571	0.874981	0.032374	.	.	.	.	.	.	.	.	.	.	chr1	201525236	rs6687159	2.5879e-07, 1.33861e-07, 4.75907e-18, 1.13681e-13, 1.75835e-22, 1.86608e-07	Alasoo_2018_ge_macrophage_naive, Fairfax_2014_microarray_monocyte_IFN24, Fairfax_2014_microarray_monocyte_LPS2, Fairfax_2014_microarray_monocyte_LPS24, Fairfax_2014_microarray_monocyte_naive, Nedelec_2016_ge_macrophage_naive	ENSG00000134369	NAV1	_	_
chr1:201524684-201525864	-1.11647	0.000877571	0.874981	0.032374	.	.	.	.	.	.	.	.	.	.	chr1	201525495	rs6687457	2.56304e-07, 1.49631e-07, 4.61158e-18, 1.21855e-13, 1.87323e-22, 2.07668e-07	Alasoo_2018_ge_macrophage_naive, Fairfax_2014_microarray_monocyte_IFN24, Fairfax_2014_microarray_monocyte_LPS2, Fairfax_2014_microarray_monocyte_LPS24, Fairfax_2014_microarray_monocyte_naive, Nedelec_2016_ge_macrophage_naive	ENSG00000134369	NAV1	_	_
chr1:201524684-201525864	-1.11647	0.000877571	0.874981	0.032374	.	.	.	.	.	.	.	.	.	.	chr1	201525762	rs6663271	2.60726e-07, 1.38946e-07, 4.48976e-18, 1.04819e-13, 1.86439e-22, 1.87078e-07	Alasoo_2018_ge_macrophage_naive, Fairfax_2014_microarray_monocyte_IFN24, Fairfax_2014_microarray_monocyte_LPS2, Fairfax_2014_microarray_monocyte_LPS24, Fairfax_2014_microarray_monocyte_naive, Nedelec_2016_ge_macrophage_naive	ENSG00000134369	NAV1	_	_
chr1:201524684-201525864	-1.11647	0.000877571	0.874981	0.032374	.	.	.	.	.	.	.	.	.	.	chr1	201525772	rs11577226	2.61523e-07, 1.39247e-07, 4.46695e-18, 1.03816e-13, 1.86308e-22, 1.8988e-07	Alasoo_2018_ge_macrophage_naive, Fairfax_2014_microarray_monocyte_IFN24, Fairfax_2014_microarray_monocyte_LPS2, Fairfax_2014_microarray_monocyte_LPS24, Fairfax_2014_microarray_monocyte_naive, Nedelec_2016_ge_macrophage_naive	ENSG00000134369	NAV1	_	_
chr1:201524684-201525864	-1.11647	0.000877571	0.874981	0.032374	.	.	.	.	.	.	.	.	.	.	chr1	201525821	rs11581119	2.59371e-07, 1.40384e-07, 4.41149e-18, 1.02525e-13, 1.89385e-22, 2.37401e-07	Alasoo_2018_ge_macrophage_naive, Fairfax_2014_microarray_monocyte_IFN24, Fairfax_2014_microarray_monocyte_LPS2, Fairfax_2014_microarray_monocyte_LPS24, Fairfax_2014_microarray_monocyte_naive, Nedelec_2016_ge_macrophage_naive	ENSG00000134369	NAV1	_	_
chr1:201524684-201525864	-1.11647	0.000877571	0.874981	0.032374	.	.	.	.	.	.	.	.	.	.	chr1	201524698	rs34940675	5.98e-07	Fairfax_2014_microarray_monocyte_naive	ENSG00000134369	NAV1	_	_
chr1:201524684-201525864	-1.11647	0.000877571	0.874981	0.032374	.	.	.	.	.	.	.	.	.	.	chr1	201524802	rs56391813	4.11754e-13, 2.81339e-09, 7.12321e-08, 6.58874e-06	Fairfax_2014_microarray_monocyte_IFN24, Fairfax_2014_microarray_monocyte_LPS2, Fairfax_2014_microarray_monocyte_LPS24, Fairfax_2014_microarray_monocyte_naive	ENSG00000159176	CSRP1	YES	YES
chr1:201524684-201525864	-1.11647	0.000877571	0.874981	0.032374	.	.	.	.	.	.	.	.	.	.	chr1	201524843	rs56082263	4.12127e-13, 2.79156e-09, 7.1121e-08, 6.70175e-06	Fairfax_2014_microarray_monocyte_IFN24, Fairfax_2014_microarray_monocyte_LPS2, Fairfax_2014_microarray_monocyte_LPS24, Fairfax_2014_microarray_monocyte_naive	ENSG00000159176	CSRP1	YES	YES
chr1:201524684-201525864	-1.11647	0.000877571	0.874981	0.032374	.	.	.	.	.	.	.	.	.	.	chr1	201525023	rs6687117	3.99091e-13, 2.78176e-09, 7.06635e-08, 6.92969e-06	Fairfax_2014_microarray_monocyte_IFN24, Fairfax_2014_microarray_monocyte_LPS2, Fairfax_2014_microarray_monocyte_LPS24, Fairfax_2014_microarray_monocyte_naive	ENSG00000159176	CSRP1	YES	YES
chr1:201524684-201525864	-1.11647	0.000877571	0.874981	0.032374	.	.	.	.	.	.	.	.	.	.	chr1	201525236	rs6687159	4.12586e-13, 2.71637e-09, 7.11383e-08, 7.10026e-06	Fairfax_2014_microarray_monocyte_IFN24, Fairfax_2014_microarray_monocyte_LPS2, Fairfax_2014_microarray_monocyte_LPS24, Fairfax_2014_microarray_monocyte_naive	ENSG00000159176	CSRP1	YES	YES
chr1:201524684-201525864	-1.11647	0.000877571	0.874981	0.032374	.	.	.	.	.	.	.	.	.	.	chr1	201525495	rs6687457	4.47767e-13, 2.68983e-09, 6.98649e-08, 7.16482e-06	Fairfax_2014_microarray_monocyte_IFN24, Fairfax_2014_microarray_monocyte_LPS2, Fairfax_2014_microarray_monocyte_LPS24, Fairfax_2014_microarray_monocyte_naive	ENSG00000159176	CSRP1	YES	YES
chr1:201524684-201525864	-1.11647	0.000877571	0.874981	0.032374	.	.	.	.	.	.	.	.	.	.	chr1	201525762	rs6663271	4.14591e-13, 2.65263e-09, 7.13316e-08, 7.5646e-06	Fairfax_2014_microarray_monocyte_IFN24, Fairfax_2014_microarray_monocyte_LPS2, Fairfax_2014_microarray_monocyte_LPS24, Fairfax_2014_microarray_monocyte_naive	ENSG00000159176	CSRP1	YES	YES
chr1:201524684-201525864	-1.11647	0.000877571	0.874981	0.032374	.	.	.	.	.	.	.	.	.	.	chr1	201525772	rs11577226	4.14548e-13, 2.64963e-09, 7.13175e-08, 7.60291e-06	Fairfax_2014_microarray_monocyte_IFN24, Fairfax_2014_microarray_monocyte_LPS2, Fairfax_2014_microarray_monocyte_LPS24, Fairfax_2014_microarray_monocyte_naive	ENSG00000159176	CSRP1	YES	YES
chr1:201524684-201525864	-1.11647	0.000877571	0.874981	0.032374	.	.	.	.	.	.	.	.	.	.	chr1	201525821	rs11581119	4.15605e-13, 2.63252e-09, 7.12914e-08, 7.67842e-06	Fairfax_2014_microarray_monocyte_IFN24, Fairfax_2014_microarray_monocyte_LPS2, Fairfax_2014_microarray_monocyte_LPS24, Fairfax_2014_microarray_monocyte_naive	ENSG00000159176	CSRP1	YES	YES
chr1:201543796-201545094	1.1307	1.16e-05	-0.106683	0.799948	chr1:201543489-201544677	1.14364	0.000104601	-0.639214	0.0576333	.	.	.	.	.	chr1	201543868	rs11579478	8.93684e-07, 1.92245e-17, 2.03656e-12, 7.0876e-20, 4.48106e-08	Fairfax_2014_microarray_monocyte_IFN24, Fairfax_2014_microarray_monocyte_LPS2, Fairfax_2014_microarray_monocyte_LPS24, Fairfax_2014_microarray_monocyte_naive, Nedelec_2016_ge_macrophage_naive	ENSG00000134369	NAV1	_	_
chr1:201543796-201545094	1.1307	1.16e-05	-0.106683	0.799948	chr1:201543489-201544677	1.14364	0.000104601	-0.639214	0.0576333	.	.	.	.	.	chr1	201544060	rs35578983	5.22096e-07, 3.58755e-17, 1.53093e-12, 2.62513e-20, 8.38811e-06, 6.06591e-09	Fairfax_2014_microarray_monocyte_IFN24, Fairfax_2014_microarray_monocyte_LPS2, Fairfax_2014_microarray_monocyte_LPS24, Fairfax_2014_microarray_monocyte_naive, Nedelec_2016_ge_macrophage_Salmonella, Nedelec_2016_ge_macrophage_naive	ENSG00000134369	NAV1	_	_
chr1:201543796-201545094	1.1307	1.16e-05	-0.106683	0.799948	chr1:201543489-201544677	1.14364	0.000104601	-0.639214	0.0576333	.	.	.	.	.	chr1	201544094	rs12740361	5.2597e-07, 3.60929e-17, 1.53275e-12, 2.74798e-20, 8.39216e-06, 6.05035e-09	Fairfax_2014_microarray_monocyte_IFN24, Fairfax_2014_microarray_monocyte_LPS2, Fairfax_2014_microarray_monocyte_LPS24, Fairfax_2014_microarray_monocyte_naive, Nedelec_2016_ge_macrophage_Salmonella, Nedelec_2016_ge_macrophage_naive	ENSG00000134369	NAV1	_	_
chr1:201543796-201545094	1.1307	1.16e-05	-0.106683	0.799948	chr1:201543489-201544677	1.14364	0.000104601	-0.639214	0.0576333	.	.	.	.	.	chr1	201543940	rs603763	7.4158e-14, 8.4914e-10, 4.20912e-13, 4.06918e-07	Fairfax_2014_microarray_monocyte_LPS2, Fairfax_2014_microarray_monocyte_LPS24, Fairfax_2014_microarray_monocyte_naive, Nedelec_2016_ge_macrophage_naive	ENSG00000134369	NAV1	_	_
chr1:201543796-201545094	1.1307	1.16e-05	-0.106683	0.799948	chr1:201543489-201544677	1.14364	0.000104601	-0.639214	0.0576333	.	.	.	.	.	chr1	201545005	rs115407775	1.7e-06	Fairfax_2014_microarray_monocyte_naive	ENSG00000159166	LAD1	YES	YES
chr1:201543796-201545094	1.1307	1.16e-05	-0.106683	0.799948	chr1:201543489-201544677	1.14364	0.000104601	-0.639214	0.0576333	.	.	.	.	.	chr1	201543868	rs11579478	7.44073e-12, 3.89673e-08, 6.00559e-06, 4.39259e-06	Fairfax_2014_microarray_monocyte_IFN24, Fairfax_2014_microarray_monocyte_LPS2, Fairfax_2014_microarray_monocyte_LPS24, Fairfax_2014_microarray_monocyte_naive	ENSG00000159176	CSRP1	YES	YES
chr1:201543796-201545094	1.1307	1.16e-05	-0.106683	0.799948	chr1:201543489-201544677	1.14364	0.000104601	-0.639214	0.0576333	.	.	.	.	.	chr1	201543940	rs603763	8.15208e-08, 7.51883e-08, 8.54137e-08	Fairfax_2014_microarray_monocyte_IFN24, Fairfax_2014_microarray_monocyte_LPS2, Fairfax_2014_microarray_monocyte_naive	ENSG00000159176	CSRP1	YES	YES
chr1:201543796-201545094	1.1307	1.16e-05	-0.106683	0.799948	chr1:201543489-201544677	1.14364	0.000104601	-0.639214	0.0576333	.	.	.	.	.	chr1	201544060	rs35578983	5.5556e-11, 1.72891e-07, 4.75812e-06, 6.01829e-06	Fairfax_2014_microarray_monocyte_IFN24, Fairfax_2014_microarray_monocyte_LPS2, Fairfax_2014_microarray_monocyte_LPS24, Fairfax_2014_microarray_monocyte_naive	ENSG00000159176	CSRP1	YES	YES
chr1:201543796-201545094	1.1307	1.16e-05	-0.106683	0.799948	chr1:201543489-201544677	1.14364	0.000104601	-0.639214	0.0576333	.	.	.	.	.	chr1	201544094	rs12740361	5.65143e-11, 1.74375e-07, 4.82377e-06, 6.05623e-06	Fairfax_2014_microarray_monocyte_IFN24, Fairfax_2014_microarray_monocyte_LPS2, Fairfax_2014_microarray_monocyte_LPS24, Fairfax_2014_microarray_monocyte_naive	ENSG00000159176	CSRP1	YES	YES
chr1:202249085-202250535	1.12278	4.89e-07	-0.286801	0.329248	.	.	.	.	.	.	.	.	.	.	.	-1	.	.	.	.	.	_	_
chr1:202538950-202540149	0.291502	0.26587	-1.12761	5.54e-05	.	.	.	.	.	.	.	.	.	.	.	-1	.	.	.	.	.	_	_
chr1:203186552-203187773	1.02693	4.61e-06	-0.100889	0.778617	.	.	.	.	.	.	.	.	.	.	chr1	203186575	rs7515776	9.8427e-11, 1.25729e-09	Fairfax_2014_microarray_monocyte_IFN24, Fairfax_2014_microarray_monocyte_LPS24	ENSG00000133048	CHI3L1	_	_
chr1:203186552-203187773	1.02693	4.61e-06	-0.100889	0.778617	.	.	.	.	.	.	.	.	.	.	chr1	203186754	rs4950928	7.44404e-22, 4.20214e-18, 9.98342e-39, 1.43131e-08, 9.0942e-09	Fairfax_2014_microarray_monocyte_IFN24, Fairfax_2014_microarray_monocyte_LPS2, Fairfax_2014_microarray_monocyte_LPS24, Nedelec_2016_ge_macrophage_Listeria, Nedelec_2016_ge_macrophage_Salmonella	ENSG00000133048	CHI3L1	_	_
chr1:203186552-203187773	1.02693	4.61e-06	-0.100889	0.778617	.	.	.	.	.	.	.	.	.	.	chr1	203186870	rs10399805	1.67807e-10, 6.16421e-10	Fairfax_2014_microarray_monocyte_IFN24, Fairfax_2014_microarray_monocyte_LPS24	ENSG00000133048	CHI3L1	_	_
chr1:203186552-203187773	1.02693	4.61e-06	-0.100889	0.778617	.	.	.	.	.	.	.	.	.	.	chr1	203186952	rs10399931	2.81341e-22, 5.18865e-18, 3.62549e-45, 8.45491e-10, 2.17877e-09	Fairfax_2014_microarray_monocyte_IFN24, Fairfax_2014_microarray_monocyte_LPS2, Fairfax_2014_microarray_monocyte_LPS24, Nedelec_2016_ge_macrophage_Listeria, Nedelec_2016_ge_macrophage_Salmonella	ENSG00000133048	CHI3L1	_	_
chr1:203186552-203187773	1.02693	4.61e-06	-0.100889	0.778617	.	.	.	.	.	.	.	.	.	.	chr1	203187301	rs565141292	4.35398e-15, 9.27137e-11, 5.53861e-20, 3.12169e-06	Fairfax_2014_microarray_monocyte_IFN24, Fairfax_2014_microarray_monocyte_LPS2, Fairfax_2014_microarray_monocyte_LPS24, Nedelec_2016_ge_macrophage_Salmonella	ENSG00000133048	CHI3L1	_	_
chr1:203186552-203187773	1.02693	4.61e-06	-0.100889	0.778617	.	.	.	.	.	.	.	.	.	.	chr1	203186575	rs7515776	1.10543e-07, 2.22051e-06	Alasoo_2018_ge_macrophage_IFNg+Salmonella, Nedelec_2016_ge_macrophage_Salmonella	ENSG00000133055	MYBPH	_	_
chr1:203186552-203187773	1.02693	4.61e-06	-0.100889	0.778617	.	.	.	.	.	.	.	.	.	.	chr1	203186870	rs10399805	1.46843e-07, 7.15031e-07, 1.0491e-08	Alasoo_2018_ge_macrophage_IFNg+Salmonella, Nedelec_2016_ge_macrophage_Listeria, Nedelec_2016_ge_macrophage_Salmonella	ENSG00000133055	MYBPH	_	_
chr1:203186552-203187773	1.02693	4.61e-06	-0.100889	0.778617	.	.	.	.	.	.	.	.	.	.	chr1	203186754	rs4950928	4.62986e-16, 1.95166e-07	Fairfax_2014_microarray_monocyte_LPS24, Nedelec_2016_ge_macrophage_Listeria	ENSG00000133055	MYBPH	_	_
chr1:203186552-203187773	1.02693	4.61e-06	-0.100889	0.778617	.	.	.	.	.	.	.	.	.	.	chr1	203186952	rs10399931	3.63025e-13, 5.96685e-10, 8.92192e-07	Fairfax_2014_microarray_monocyte_LPS24, Nedelec_2016_ge_macrophage_Listeria, Nedelec_2016_ge_macrophage_Salmonella	ENSG00000133055	MYBPH	_	_
chr1:203186552-203187773	1.02693	4.61e-06	-0.100889	0.778617	.	.	.	.	.	.	.	.	.	.	chr1	203187301	rs565141292	9.12549e-12, 7.89315e-06	Fairfax_2014_microarray_monocyte_LPS24, Nedelec_2016_ge_macrophage_Listeria	ENSG00000133055	MYBPH	_	_
chr1:203642945-203643989	1.29863	0.00021137	-0.802238	0.0516505	.	.	.	.	.	.	.	.	.	.	.	-1	.	.	.	.	.	_	_
chr1:203651951-203653411	1.30121	2.72e-08	0.159102	0.637445	chr1:203652457-203653673	1.26953	2.94e-05	-0.415928	0.272795	.	.	.	.	.	.	-1	.	.	.	.	.	_	_
chr1:203656821-203657875	1.48721	1.57e-06	-0.868847	0.0141984	.	.	.	.	.	.	.	.	.	.	.	-1	.	.	.	.	.	_	_
chr1:204319730-204321097	1.27784	1.31e-06	0.204732	0.588927	.	.	.	.	.	.	.	.	.	.	.	-1	.	.	.	.	.	_	_
chr1:204420274-204421310	2.28805	3.95e-06	-0.352209	0.637161	chr1:204415791-204420955	0.381477	0.0421981	-0.11517	0.677919	.	.	.	.	.	.	-1	.	.	.	.	.	_	_
chr1:204578431-204579730	1.80045	1.51e-12	-0.36097	0.269386	.	.	.	.	.	.	.	.	.	.	chr1	204579288	rs35270244	2.57236e-06, 7.5576e-07	Alasoo_2018_ge_macrophage_naive, Nedelec_2016_ge_macrophage_naive	ENSG00000133056	PIK3C2B	YES	_
chr1:204578431-204579730	1.80045	1.51e-12	-0.36097	0.269386	.	.	.	.	.	.	.	.	.	.	chr1	204579288	rs35270244	7.09e-12	Fairfax_2014_microarray_monocyte_naive	ENSG00000198625	MDM4	_	_
chr1:205293984-205295329	1.41281	0.00253141	-0.224133	0.757444	.	.	.	.	.	.	.	.	.	.	chr1	205293994	rs17345837	5.38633e-83, 1.70248e-26, 1.80932e-71, 8.37618e-13, 5.4198e-18, 2.58479e-83, 7.99164e-06	Fairfax_2014_microarray_monocyte_IFN24, Fairfax_2014_microarray_monocyte_LPS2, Fairfax_2014_microarray_monocyte_LPS24, Fairfax_2014_microarray_monocyte_naive	ENSG00000133059	DSTYK	_	_
chr1:205293984-205295329	1.41281	0.00253141	-0.224133	0.757444	.	.	.	.	.	.	.	.	.	.	chr1	205294176	rs4951191	1.43288e-09, 3.32998e-09, 5.97451e-10	Fairfax_2014_microarray_monocyte_IFN24, Fairfax_2014_microarray_monocyte_LPS24, Fairfax_2014_microarray_monocyte_naive	ENSG00000133059	DSTYK	_	_
chr1:205293984-205295329	1.41281	0.00253141	-0.224133	0.757444	.	.	.	.	.	.	.	.	.	.	chr1	205293994	rs17345837	5.34e-06	Alasoo_2018_ge_macrophage_IFNg	ENSG00000163545	NUAK2	YES	_
chr1:205315750-205316856	1.01533	6.37e-05	0.177835	0.631409	.	.	.	.	.	.	.	.	.	.	.	-1	.	.	.	.	.	_	_
chr1:205772291-205773387	2.05301	0.000125503	-0.610847	0.393372	.	.	.	.	.	.	.	.	.	.	chr1	205772298	rs823141	8.42752e-19, 3.54807e-07, 1.92338e-08, 1.90616e-17, 1.55504e-07, 1.28377e-12, 2.73935e-06	Fairfax_2014_microarray_monocyte_IFN24, Fairfax_2014_microarray_monocyte_LPS2, Fairfax_2014_microarray_monocyte_LPS24, Fairfax_2014_microarray_monocyte_naive	ENSG00000069275	NUCKS1	_	_
chr1:205772291-205773387	2.05301	0.000125503	-0.610847	0.393372	.	.	.	.	.	.	.	.	.	.	chr1	205772298	rs823141	3.72141e-09, 8.39316e-08, 1.72672e-19, 7.76013e-27, 2.49952e-20, 5.95916e-11, 7.32818e-12, 1.93432e-11, 1.49889e-06	Alasoo_2018_ge_macrophage_IFNg+Salmonella, Alasoo_2018_ge_macrophage_Salmonella, Fairfax_2014_microarray_monocyte_IFN24, Fairfax_2014_microarray_monocyte_LPS2, Fairfax_2014_microarray_monocyte_LPS24, Fairfax_2014_microarray_monocyte_naive, Nedelec_2016_ge_macrophage_Listeria, Nedelec_2016_ge_macrophage_Salmonella, Nedelec_2016_ge_macrophage_naive	ENSG00000117280	RAB29	_	_
chr1:205772291-205773387	2.05301	0.000125503	-0.610847	0.393372	.	.	.	.	.	.	.	.	.	.	chr1	205772298	rs823141	1.5532e-13, 4.9466e-08, 6.84153e-10, 4.40663e-13, 7.85771e-07, 5.03869e-09	Alasoo_2018_ge_macrophage_IFNg+Salmonella, Alasoo_2018_ge_macrophage_Salmonella, Fairfax_2014_microarray_monocyte_IFN24, Fairfax_2014_microarray_monocyte_LPS24, Fairfax_2014_microarray_monocyte_naive, Nedelec_2016_ge_macrophage_Salmonella	ENSG00000133065	SLC41A1	YES	YES
chr1:205793488-205794946	0.065041	0.905626	1.71538	2.23e-06	.	.	.	.	.	.	.	.	.	.	chr1	205793818	rs823155	6.12612e-09, 9.74687e-06	Fairfax_2014_microarray_monocyte_LPS24, Fairfax_2014_microarray_monocyte_naive	ENSG00000069275	NUCKS1	_	_
chr1:205793488-205794946	0.065041	0.905626	1.71538	2.23e-06	.	.	.	.	.	.	.	.	.	.	chr1	205793818	rs823155	4.39576e-06, 6.36439e-15, 2.61007e-10, 1.49713e-07, 1.8067e-09, 6.30256e-08, 8.12505e-09	Alasoo_2018_ge_macrophage_IFNg, Fairfax_2014_microarray_monocyte_IFN24, Fairfax_2014_microarray_monocyte_LPS2, Fairfax_2014_microarray_monocyte_LPS24, Fairfax_2014_microarray_monocyte_naive, Nedelec_2016_ge_macrophage_Listeria, Nedelec_2016_ge_macrophage_naive	ENSG00000117280	RAB29	_	_
chr1:205793488-205794946	0.065041	0.905626	1.71538	2.23e-06	.	.	.	.	.	.	.	.	.	.	chr1	205794159	rs34271133	8.02e-08	Nedelec_2016_ge_macrophage_Listeria	ENSG00000117280	RAB29	_	_
chr1:205793488-205794946	0.065041	0.905626	1.71538	2.23e-06	.	.	.	.	.	.	.	.	.	.	chr1	205794090	rs115595420	3.5e-06	Fairfax_2014_microarray_monocyte_LPS24	ENSG00000276600	RAB7B	_	YES
chr1:205929168-205930226	1.62373	1.05e-10	-0.193362	0.589164	.	.	.	.	.	.	.	.	.	.	chr1	205930183	rs9438405	9.61e-07	Fairfax_2014_microarray_monocyte_LPS24	ENSG00000117280	RAB29	_	_
chr1:205929168-205930226	1.62373	1.05e-10	-0.193362	0.589164	.	.	.	.	.	.	.	.	.	.	chr1	205929510	rs16856494	5.79551e-06, 7.3632e-14	Nedelec_2016_ge_macrophage_Listeria, Nedelec_2016_ge_macrophage_Salmonella	ENSG00000174502	SLC26A9	YES	YES
chr1:205929168-205930226	1.62373	1.05e-10	-0.193362	0.589164	.	.	.	.	.	.	.	.	.	.	chr1	205929700	rs11240595	3.26878e-06, 5.56645e-14	Nedelec_2016_ge_macrophage_Listeria, Nedelec_2016_ge_macrophage_Salmonella	ENSG00000174502	SLC26A9	YES	YES
chr1:205929168-205930226	1.62373	1.05e-10	-0.193362	0.589164	.	.	.	.	.	.	.	.	.	.	chr1	205930183	rs9438405	1.18e-15	Nedelec_2016_ge_macrophage_Salmonella	ENSG00000174502	SLC26A9	YES	YES
chr1:205960936-205964188	1.09525	3.07e-27	-0.380605	0.00105289	chr1:205960441-205962933	0.753218	0.00251617	-0.425354	0.155199	.	.	.	.	.	.	-1	.	.	.	.	.	_	_
chr1:20603545-20604995	1.02138	6.73e-12	0.325497	0.0707079	chr1:20603148-20604991	0.829409	0.00159559	0.250302	0.487065	.	.	.	.	.	chr1	20603735	rs34840123	2.44419e-07, 5.01073e-14, 6.25898e-35, 1.05974e-54, 8.35731e-06, 5.24404e-06	Fairfax_2014_microarray_monocyte_IFN24, Fairfax_2014_microarray_monocyte_LPS2, Fairfax_2014_microarray_monocyte_LPS24, Fairfax_2014_microarray_monocyte_naive, Nedelec_2016_ge_macrophage_Listeria, Nedelec_2016_ge_macrophage_Salmonella	ENSG00000158825	CDA	_	_
chr1:20603545-20604995	1.02138	6.73e-12	0.325497	0.0707079	chr1:20603148-20604991	0.829409	0.00159559	0.250302	0.487065	.	.	.	.	.	chr1	20604266	rs12024909	5.4535e-07, 2.03984e-06, 1.15015e-12, 1.09302e-15, 6.59696e-06	Fairfax_2014_microarray_monocyte_IFN24, Fairfax_2014_microarray_monocyte_LPS2, Fairfax_2014_microarray_monocyte_LPS24, Fairfax_2014_microarray_monocyte_naive, Nedelec_2016_ge_macrophage_Salmonella	ENSG00000158825	CDA	_	_
chr1:20603545-20604995	1.02138	6.73e-12	0.325497	0.0707079	chr1:20603148-20604991	0.829409	0.00159559	0.250302	0.487065	.	.	.	.	.	chr1	20603888	rs10799647	1.19222e-06, 2.29884e-07	Fairfax_2014_microarray_monocyte_naive, Nedelec_2016_ge_macrophage_Listeria	ENSG00000158825	CDA	_	_
chr1:206052833-206053871	1.64996	2.95e-11	0.172233	0.599819	.	.	.	.	.	.	.	.	.	.	chr1	206052918	NA	1.05e-08	Fairfax_2014_microarray_monocyte_IFN24	ENSG00000276600	RAB7B	_	YES
chr1:206052833-206053871	1.64996	2.95e-11	0.172233	0.599819	.	.	.	.	.	.	.	.	.	.	chr1	206053119	NA	1.76e-09	Fairfax_2014_microarray_monocyte_IFN24	ENSG00000276600	RAB7B	_	YES
chr1:206052833-206053871	1.64996	2.95e-11	0.172233	0.599819	.	.	.	.	.	.	.	.	.	.	chr1	206053426	NA	1.2e-09	Fairfax_2014_microarray_monocyte_IFN24	ENSG00000276600	RAB7B	_	YES
chr1:206096832-206098177	1.1086	0.000127782	-0.665256	0.0541631	.	.	.	.	.	.	.	.	.	.	.	-1	.	.	.	.	.	_	_
chr1:206429830-206431084	0.588781	0.161709	1.7098	9.62e-07	.	.	.	.	.	.	.	.	.	.	chr1	206430185	rs2297539	1.20535e-07, 2.90625e-09	Fairfax_2014_microarray_monocyte_IFN24, Fairfax_2014_microarray_monocyte_naive	ENSG00000261000	AC244034.2	_	_
chr1:206434617-206436149	0.53971	0.0165339	1.12584	3.22e-09	.	.	.	.	.	.	.	.	.	.	chr1	206435970	rs4845104	5.6898e-08, 1.19012e-09	Fairfax_2014_microarray_monocyte_IFN24, Fairfax_2014_microarray_monocyte_naive	ENSG00000261000	AC244034.2	_	_
chr1:206434617-206436149	0.53971	0.0165339	1.12584	3.22e-09	.	.	.	.	.	.	.	.	.	.	chr1	206435970	rs4845104	3.25e-06	Fairfax_2014_microarray_monocyte_naive	ENSG00000263528	IKBKE	_	_
chr1:206434617-206436149	0.53971	0.0165339	1.12584	3.22e-09	.	.	.	.	.	.	.	.	.	.	chr1	206436095	rs11412848	1.58488e-14, 7.62628e-09, 1.20707e-14	Fairfax_2014_microarray_monocyte_IFN24, Fairfax_2014_microarray_monocyte_LPS24, Fairfax_2014_microarray_monocyte_naive	ENSG00000266028	SRGAP2	YES	_
chr1:206497430-206498576	1.70542	1.63e-12	0.0230919	0.956279	.	.	.	.	.	.	.	.	.	.	chr1	206497494	rs12754274	6.32429e-06, 4.1633e-06, 3.57711e-45, 1.83852e-16, 3.19071e-30, 7.17236e-97, 5.21129e-09, 1.03957e-09, 5.23278e-22	Alasoo_2018_ge_macrophage_IFNg, Alasoo_2018_ge_macrophage_naive, Fairfax_2014_microarray_monocyte_IFN24, Fairfax_2014_microarray_monocyte_LPS2, Fairfax_2014_microarray_monocyte_LPS24, Fairfax_2014_microarray_monocyte_naive, Nedelec_2016_ge_macrophage_Listeria, Nedelec_2016_ge_macrophage_Salmonella, Nedelec_2016_ge_macrophage_naive	ENSG00000261000	AC244034.2	_	_
chr1:206497430-206498576	1.70542	1.63e-12	0.0230919	0.956279	.	.	.	.	.	.	.	.	.	.	chr1	206498281	rs2309833	6.27808e-06, 4.0244e-06, 2.7055e-45, 1.82865e-16, 3.02462e-30, 3.84484e-97, 2.67192e-08, 1.0156e-09, 5.23278e-22	Alasoo_2018_ge_macrophage_IFNg, Alasoo_2018_ge_macrophage_naive, Fairfax_2014_microarray_monocyte_IFN24, Fairfax_2014_microarray_monocyte_LPS2, Fairfax_2014_microarray_monocyte_LPS24, Fairfax_2014_microarray_monocyte_naive, Nedelec_2016_ge_macrophage_Listeria, Nedelec_2016_ge_macrophage_Salmonella, Nedelec_2016_ge_macrophage_naive	ENSG00000261000	AC244034.2	_	_
chr1:206497430-206498576	1.70542	1.63e-12	0.0230919	0.956279	.	.	.	.	.	.	.	.	.	.	chr1	206498282	rs2309834	5.96884e-06, 4.23205e-06, 7.69551e-45, 3.01826e-16, 1.62516e-30, 2.50165e-96, 1.48294e-08, 5.69359e-10, 1.15798e-15	Alasoo_2018_ge_macrophage_IFNg, Alasoo_2018_ge_macrophage_naive, Fairfax_2014_microarray_monocyte_IFN24, Fairfax_2014_microarray_monocyte_LPS2, Fairfax_2014_microarray_monocyte_LPS24, Fairfax_2014_microarray_monocyte_naive, Nedelec_2016_ge_macrophage_Listeria, Nedelec_2016_ge_macrophage_Salmonella, Nedelec_2016_ge_macrophage_naive	ENSG00000261000	AC244034.2	_	_
chr1:206497430-206498576	1.70542	1.63e-12	0.0230919	0.956279	.	.	.	.	.	.	.	.	.	.	chr1	206498463	rs7418638	6.19516e-06, 4.01603e-06, 2.70272e-45, 1.83416e-16, 3.0796e-30, 4.69755e-97, 5.21129e-09, 1.03957e-09, 5.23278e-22	Alasoo_2018_ge_macrophage_IFNg, Alasoo_2018_ge_macrophage_naive, Fairfax_2014_microarray_monocyte_IFN24, Fairfax_2014_microarray_monocyte_LPS2, Fairfax_2014_microarray_monocyte_LPS24, Fairfax_2014_microarray_monocyte_naive, Nedelec_2016_ge_macrophage_Listeria, Nedelec_2016_ge_macrophage_Salmonella, Nedelec_2016_ge_macrophage_naive	ENSG00000261000	AC244034.2	_	_
chr1:206497430-206498576	1.70542	1.63e-12	0.0230919	0.956279	.	.	.	.	.	.	.	.	.	.	chr1	206498131	rs5780346	4.64367e-06, 4.49081e-44, 4.82969e-16, 6.76372e-28, 1.72889e-83, 1.40438e-06, 1.63648e-06, 1.57953e-13	Alasoo_2018_ge_macrophage_naive, Fairfax_2014_microarray_monocyte_IFN24, Fairfax_2014_microarray_monocyte_LPS2, Fairfax_2014_microarray_monocyte_LPS24, Fairfax_2014_microarray_monocyte_naive, Nedelec_2016_ge_macrophage_Listeria, Nedelec_2016_ge_macrophage_Salmonella, Nedelec_2016_ge_macrophage_naive	ENSG00000261000	AC244034.2	_	_
chr1:206589273-206591182	1.14239	0.00286097	-0.221965	0.701069	.	.	.	.	.	.	.	.	.	.	.	-1	.	.	.	.	.	_	_
chr1:206784867-206786386	-0.198436	0.427463	1.03988	2.25e-07	.	.	.	.	.	.	.	.	.	.	.	-1	.	.	.	.	.	_	_
chr1:206787469-206788641	1.46513	4.24e-05	0.526489	0.24693	.	.	.	.	.	.	.	.	.	.	.	-1	.	.	.	.	.	_	_
chr1:206790999-206792492	1.62474	2.3e-08	1.00128	0.000354562	chr1:206791638-206792586	1.90201	6.79e-05	1.20582	0.00182993	.	.	.	.	.	.	-1	.	.	.	.	.	_	_
chr1:206792915-206793957	1.3091	0.0205321	1.1117	0.0757272	.	.	.	.	.	.	.	.	.	.	.	-1	.	.	.	.	.	_	_
chr1:206796523-206798178	-0.919727	1.72e-08	1.46535	2.04e-19	.	.	.	.	.	.	.	.	.	.	.	-1	.	.	.	.	.	_	_
chr1:20682253-20683280	-1.22432	2.12e-05	0.57669	0.14514	.	.	.	.	.	.	.	.	.	.	chr1	20682596	rs77555030	6.71489e-06, 1.28758e-07	Fairfax_2014_microarray_monocyte_LPS24, Fairfax_2014_microarray_monocyte_naive	ENSG00000158825	CDA	_	_
chr1:20682253-20683280	-1.22432	2.12e-05	0.57669	0.14514	.	.	.	.	.	.	.	.	.	.	chr1	20683093	rs669410	4.54437e-07, 3.54353e-12	Fairfax_2014_microarray_monocyte_LPS24, Fairfax_2014_microarray_monocyte_naive	ENSG00000158825	CDA	_	_
chr1:20682253-20683280	-1.22432	2.12e-05	0.57669	0.14514	.	.	.	.	.	.	.	.	.	.	chr1	20683118	rs669380	4.62379e-07, 3.93554e-12	Fairfax_2014_microarray_monocyte_LPS24, Fairfax_2014_microarray_monocyte_naive	ENSG00000158825	CDA	_	_
chr1:206921542-206922610	-1.01512	3.71e-09	0.401129	0.077845	chr1:206921930-206922732	-1.01188	0.00187468	0.273133	0.589452	.	.	.	.	.	chr1	206922278	rs291084	1.05e-09	Nedelec_2016_ge_macrophage_Salmonella	ENSG00000162896	PIGR	_	_
chr1:207068707-207069820	-0.58431	0.0492165	1.14858	6.64e-05	.	.	.	.	.	.	.	.	.	.	chr1	207068992	rs11120132	3.15961e-20, 1.96716e-10	Fairfax_2014_microarray_monocyte_IFN24, Fairfax_2014_microarray_monocyte_naive	ENSG00000123836	PFKFB2	_	YES
chr1:207178530-207179904	1.22309	0.00198631	-0.266434	0.631372	.	.	.	.	.	.	.	.	.	.	.	-1	.	.	.	.	.	_	_
chr1:207281739-207283132	0.0614782	0.85739	-1.00155	0.000780812	.	.	.	.	.	.	.	.	.	.	chr1	207282076	rs2017760	5.53204e-13, 4.50507e-10, 8.07301e-47, 6.72942e-47, 4.05735e-21, 2.13307e-12, 3.32105e-25	Alasoo_2018_ge_macrophage_IFNg+Salmonella, Alasoo_2018_ge_macrophage_Salmonella, Fairfax_2014_microarray_monocyte_LPS2, Fairfax_2014_microarray_monocyte_LPS24, Fairfax_2014_microarray_monocyte_naive, Nedelec_2016_ge_macrophage_Listeria, Nedelec_2016_ge_macrophage_Salmonella	ENSG00000196352	CD55	_	YES
chr1:207281739-207283132	0.0614782	0.85739	-1.00155	0.000780812	.	.	.	.	.	.	.	.	.	.	chr1	207283129	rs12095015	4.92435e-13, 4.73397e-10, 3.74612e-47, 1.45299e-46, 3.72501e-21, 5.40112e-15, 7.82711e-30	Alasoo_2018_ge_macrophage_IFNg+Salmonella, Alasoo_2018_ge_macrophage_Salmonella, Fairfax_2014_microarray_monocyte_LPS2, Fairfax_2014_microarray_monocyte_LPS24, Fairfax_2014_microarray_monocyte_naive, Nedelec_2016_ge_macrophage_Listeria, Nedelec_2016_ge_macrophage_Salmonella	ENSG00000196352	CD55	_	YES
chr1:207698509-207699574	-0.181196	0.623032	-1.11857	0.00507381	.	.	.	.	.	.	.	.	.	.	chr1	207698664	rs142539706	3.31352e-17, 1.4483e-07, 5.22844e-07	Fairfax_2014_microarray_monocyte_IFN24, Fairfax_2014_microarray_monocyte_naive	ENSG00000203710	CR1	_	_
chr1:207698509-207699574	-0.181196	0.623032	-1.11857	0.00507381	.	.	.	.	.	.	.	.	.	.	chr1	207699162	rs41313728	4.27e-06	Fairfax_2014_microarray_monocyte_IFN24	ENSG00000203710	CR1	_	_
chr1:207888413-207889446	1.41144	2.13e-09	-0.497747	0.0760676	.	.	.	.	.	.	.	.	.	.	.	-1	.	.	.	.	.	_	_
chr1:207996313-207997366	-1.16539	0.00085902	0.791795	0.0760038	.	.	.	.	.	.	.	.	.	.	.	-1	.	.	.	.	.	_	_
chr1:208987893-208989417	1.01284	0.00145885	-0.165358	0.732251	.	.	.	.	.	chr1:208988277-208989163	-0.327266	0.999824	0.55189	0.216315	.	-1	.	.	.	.	.	_	_
chr1:209675020-209676269	-0.540885	0.00883353	1.09991	5.79e-08	.	.	.	.	.	chr1:209675217-209677138	0.0928167	0.999824	1.03795	5.47e-08	chr1	209675351	rs932375	8.42e-06	Alasoo_2018_ge_macrophage_Salmonella	ENSG00000196878	LAMB3	YES	_
chr1:209720775-209722303	1.76052	0.000147666	-0.550018	0.37673	.	.	.	.	.	.	.	.	.	.	.	-1	.	.	.	.	.	_	_
chr1:211468279-211469812	-1.18586	1.02e-05	-0.599726	0.129693	.	.	.	.	.	.	.	.	.	.	chr1	211468608	rs1419090	7.11185e-06, 1.31441e-06	Fairfax_2014_microarray_monocyte_IFN24	ENSG00000153363	LINC00467	_	_
chr1:211468279-211469812	-1.18586	1.02e-05	-0.599726	0.129693	.	.	.	.	.	.	.	.	.	.	chr1	211469675	rs10449313	9.59021e-12, 6.81365e-09, 4.65438e-09, 5.28151e-08	Fairfax_2014_microarray_monocyte_IFN24, Fairfax_2014_microarray_monocyte_LPS2, Fairfax_2014_microarray_monocyte_LPS24, Fairfax_2014_microarray_monocyte_naive	ENSG00000153363	LINC00467	_	_
chr1:211591847-211592892	1.5108	2.1e-12	-0.73522	0.00201199	chr1:211591598-211592395	2.1927	3.81e-06	-1.79523	0.000263048	.	.	.	.	.	.	-1	.	.	.	.	.	_	_
chr1:211596995-211598239	1.56088	9.92e-12	-0.373583	0.186377	.	.	.	.	.	.	.	.	.	.	chr1	211597780	rs67249216	3.65547e-06, 8.722e-06	Fairfax_2014_microarray_monocyte_LPS2	ENSG00000170385	SLC30A1	_	YES
chr1:211596995-211598239	1.56088	9.92e-12	-0.373583	0.186377	.	.	.	.	.	.	.	.	.	.	chr1	211597780	rs34367003	3.65547e-06, 8.722e-06	Fairfax_2014_microarray_monocyte_LPS2	ENSG00000170385	SLC30A1	_	YES
chr1:211917447-211918926	1.52401	3.52e-17	-0.627595	0.00160138	.	.	.	.	.	.	.	.	.	.	chr1	211918895	rs113296613	2.2e-06	Fairfax_2014_microarray_monocyte_IFN24	ENSG00000123684	LPGAT1	_	_
chr1:211917447-211918926	1.52401	3.52e-17	-0.627595	0.00160138	.	.	.	.	.	.	.	.	.	.	chr1	211918517	rs2788123	1.14e-06	Fairfax_2014_microarray_monocyte_naive	ENSG00000123684	LPGAT1	_	_
chr1:211917447-211918926	1.52401	3.52e-17	-0.627595	0.00160138	.	.	.	.	.	.	.	.	.	.	chr1	211918854	rs6699909	7.08e-10	Fairfax_2014_microarray_monocyte_naive	ENSG00000123684	LPGAT1	_	_
chr1:211935079-211936111	1.71525	0.00012757	0.148248	0.839935	.	.	.	.	.	.	.	.	.	.	chr1	211935603	rs7547097	3.2e-06	Fairfax_2014_microarray_monocyte_IFN24	ENSG00000123684	LPGAT1	_	_
chr1:211938251-211939414	1.21075	1.25e-07	-0.373566	0.182359	chr1:211938215-211938951	1.10848	0.00482171	-0.535474	0.258435	chr1:211938446-211939116	-0.560192	0.853955	0.89739	0.0528879	.	-1	.	.	.	.	.	_	_
chr1:212291980-212293232	1.2409	6.36e-06	-0.263039	0.47928	.	.	.	.	.	.	.	.	.	.	chr1	212292485	rs142585178	1.13107e-07, 3.72708e-06, 3.82617e-09, 4.84304e-22, 4.77926e-18, 2.59271e-14, 3.26301e-12, 4.82382e-12, 1.84675e-12, 2.67789e-08	Alasoo_2018_ge_macrophage_IFNg, Alasoo_2018_ge_macrophage_Salmonella, Fairfax_2014_microarray_monocyte_IFN24, Fairfax_2014_microarray_monocyte_LPS2, Fairfax_2014_microarray_monocyte_LPS24, Fairfax_2014_microarray_monocyte_naive, Nedelec_2016_ge_macrophage_Salmonella, Nedelec_2016_ge_macrophage_naive	ENSG00000065600	TMEM206	YES	YES
chr1:212291980-212293232	1.2409	6.36e-06	-0.263039	0.47928	.	.	.	.	.	.	.	.	.	.	chr1	212292485	rs397715808	1.13107e-07, 3.72708e-06, 3.82617e-09, 4.84304e-22, 4.77926e-18, 2.59271e-14, 3.26301e-12, 4.82382e-12, 1.84675e-12, 2.67789e-08	Alasoo_2018_ge_macrophage_IFNg, Alasoo_2018_ge_macrophage_Salmonella, Fairfax_2014_microarray_monocyte_IFN24, Fairfax_2014_microarray_monocyte_LPS2, Fairfax_2014_microarray_monocyte_LPS24, Fairfax_2014_microarray_monocyte_naive, Nedelec_2016_ge_macrophage_Salmonella, Nedelec_2016_ge_macrophage_naive	ENSG00000065600	TMEM206	YES	YES
chr1:212291980-212293232	1.2409	6.36e-06	-0.263039	0.47928	.	.	.	.	.	.	.	.	.	.	chr1	212292897	rs351398	1.25185e-07, 3.95865e-06, 4.05597e-09, 5.14075e-22, 4.73741e-18, 3.02088e-14, 4.04534e-12, 4.94609e-12, 4.24085e-12, 6.6919e-08	Alasoo_2018_ge_macrophage_IFNg, Alasoo_2018_ge_macrophage_Salmonella, Fairfax_2014_microarray_monocyte_IFN24, Fairfax_2014_microarray_monocyte_LPS2, Fairfax_2014_microarray_monocyte_LPS24, Fairfax_2014_microarray_monocyte_naive, Nedelec_2016_ge_macrophage_Salmonella, Nedelec_2016_ge_macrophage_naive	ENSG00000065600	TMEM206	YES	YES
chr1:212291980-212293232	1.2409	6.36e-06	-0.263039	0.47928	.	.	.	.	.	.	.	.	.	.	chr1	212292485	rs142585178	1.35e-37	Fairfax_2014_microarray_monocyte_naive	ENSG00000066027	PPP2R5A	_	_
chr1:212291980-212293232	1.2409	6.36e-06	-0.263039	0.47928	.	.	.	.	.	.	.	.	.	.	chr1	212292485	rs397715808	1.35e-37	Fairfax_2014_microarray_monocyte_naive	ENSG00000066027	PPP2R5A	_	_
chr1:212291980-212293232	1.2409	6.36e-06	-0.263039	0.47928	.	.	.	.	.	.	.	.	.	.	chr1	212292897	rs351398	1.16e-37	Fairfax_2014_microarray_monocyte_naive	ENSG00000066027	PPP2R5A	_	_
chr1:212291980-212293232	1.2409	6.36e-06	-0.263039	0.47928	.	.	.	.	.	.	.	.	.	.	chr1	212292943	rs351397	8.71162e-12, 1.51846e-08	Fairfax_2014_microarray_monocyte_naive, Nedelec_2016_ge_macrophage_Salmonella	ENSG00000066027	PPP2R5A	_	_
chr1:212497826-212498886	1.11524	2.42e-08	-1.17582	1.08e-07	chr1:212498296-212499003	0.165343	0.722305	-0.413394	0.384359	.	.	.	.	.	.	-1	.	.	.	.	.	_	_
chr1:212595714-212597020	1.39155	3.5e-13	-0.329564	0.177399	chr1:212595479-212597608	1.52952	4.09e-08	-0.985679	0.00117607	.	.	.	.	.	.	-1	.	.	.	.	.	_	_
chr1:212634755-212635863	1.26273	8.66e-17	-0.279598	0.149293	chr1:212634512-212639283	2.14085	2.72e-21	-1.02839	2.35e-05	.	.	.	.	.	.	-1	.	.	.	.	.	_	_
chr1:212638152-212639265	2.71838	2.42e-11	-1.07309	0.0248692	chr1:212634512-212639283	2.14085	2.72e-21	-1.02839	2.35e-05	chr1:212637065-212638811	1.61164	7.27e-08	0.931653	0.000198369	.	-1	.	.	.	.	.	_	_
chr1:212678361-212679409	1.06618	1.76e-05	-0.203843	0.568245	.	.	.	.	.	.	.	.	.	.	chr1	212678671	rs2456812	1.47e-07	Fairfax_2014_microarray_monocyte_naive	ENSG00000123685	BATF3	YES	YES
chr1:212680804-212681840	2.57975	2.15e-16	-0.218992	0.60759	.	.	.	.	.	.	.	.	.	.	.	-1	.	.	.	.	.	_	_
chr1:212682558-212683987	1.65807	9.81e-23	-1.28934	7.27e-13	.	.	.	.	.	.	.	.	.	.	chr1	212682581	rs17019567	1.62118e-06, 3.80301e-07, 4.70942e-09	Fairfax_2014_microarray_monocyte_IFN24, Fairfax_2014_microarray_monocyte_LPS2, Fairfax_2014_microarray_monocyte_naive	ENSG00000117697	NSL1	_	_
chr1:212682558-212683987	1.65807	9.81e-23	-1.28934	7.27e-13	.	.	.	.	.	.	.	.	.	.	chr1	212682903	rs2492780	6.15e-06	Fairfax_2014_microarray_monocyte_naive	ENSG00000123685	BATF3	YES	YES
chr1:212682558-212683987	1.65807	9.81e-23	-1.28934	7.27e-13	.	.	.	.	.	.	.	.	.	.	chr1	212683643	rs2501856	4.03e-06	Fairfax_2014_microarray_monocyte_naive	ENSG00000123685	BATF3	YES	YES
chr1:212699312-212701009	1.60138	1.25e-27	-0.804263	5.08e-07	.	.	.	.	.	chr1:212698074-212701329	0.855782	2.51e-07	-0.0201587	0.960004	chr1	212700682	rs2492779	6.51249e-06, 3.68011e-11, 5.69406e-14	Fairfax_2014_microarray_monocyte_IFN24, Fairfax_2014_microarray_monocyte_LPS24, Fairfax_2014_microarray_monocyte_naive	ENSG00000117697	NSL1	_	_
chr1:212699312-212701009	1.60138	1.25e-27	-0.804263	5.08e-07	.	.	.	.	.	chr1:212698074-212701329	0.855782	2.51e-07	-0.0201587	0.960004	chr1	212699510	rs73079851	3.17e-27	Fairfax_2014_microarray_monocyte_naive	ENSG00000123685	BATF3	YES	YES
chr1:212699312-212701009	1.60138	1.25e-27	-0.804263	5.08e-07	.	.	.	.	.	chr1:212698074-212701329	0.855782	2.51e-07	-0.0201587	0.960004	chr1	212699732	rs2202683	3.17e-27	Fairfax_2014_microarray_monocyte_naive	ENSG00000123685	BATF3	YES	YES
chr1:212699312-212701009	1.60138	1.25e-27	-0.804263	5.08e-07	.	.	.	.	.	chr1:212698074-212701329	0.855782	2.51e-07	-0.0201587	0.960004	chr1	212699754	rs2202682	2.36e-26	Fairfax_2014_microarray_monocyte_naive	ENSG00000123685	BATF3	YES	YES
chr1:212699312-212701009	1.60138	1.25e-27	-0.804263	5.08e-07	.	.	.	.	.	chr1:212698074-212701329	0.855782	2.51e-07	-0.0201587	0.960004	chr1	212700089	rs2221593	4.05e-27	Fairfax_2014_microarray_monocyte_naive	ENSG00000123685	BATF3	YES	YES
chr1:212699312-212701009	1.60138	1.25e-27	-0.804263	5.08e-07	.	.	.	.	.	chr1:212698074-212701329	0.855782	2.51e-07	-0.0201587	0.960004	chr1	212700215	rs3754482	4.01e-27	Fairfax_2014_microarray_monocyte_naive	ENSG00000123685	BATF3	YES	YES
chr1:212699312-212701009	1.60138	1.25e-27	-0.804263	5.08e-07	.	.	.	.	.	chr1:212698074-212701329	0.855782	2.51e-07	-0.0201587	0.960004	chr1	212700682	rs2492779	1.82316e-12, 6.15417e-18, 1.91831e-17, 3.18033e-10, 8.60539e-15, 6.43527e-14, 4.84223e-07, 9.03971e-18, 7.30562e-17, 4.46914e-08	Fairfax_2014_microarray_monocyte_IFN24, Fairfax_2014_microarray_monocyte_LPS2, Fairfax_2014_microarray_monocyte_LPS24, Fairfax_2014_microarray_monocyte_naive, Nedelec_2016_ge_macrophage_naive	ENSG00000198468	FLVCR1-DT	_	_
chr1:212699312-212701009	1.60138	1.25e-27	-0.804263	5.08e-07	.	.	.	.	.	chr1:212698074-212701329	0.855782	2.51e-07	-0.0201587	0.960004	chr1	212700682	rs2492779	7.87e-07	Fairfax_2014_microarray_monocyte_LPS24	ENSG00000203705	TATDN3	_	YES
chr1:212712147-212713272	2.91646	6.7e-24	-1.55846	9.48e-09	.	.	.	.	.	.	.	.	.	.	chr1	212712367	rs7521050	4.06925e-07, 2.66958e-07, 1.54193e-06	Fairfax_2014_microarray_monocyte_IFN24, Fairfax_2014_microarray_monocyte_LPS24, Fairfax_2014_microarray_monocyte_naive	ENSG00000117697	NSL1	_	_
chr1:212712147-212713272	2.91646	6.7e-24	-1.55846	9.48e-09	.	.	.	.	.	.	.	.	.	.	chr1	212712745	rs75769852	4.23455e-07, 2.75832e-07, 1.60035e-06	Fairfax_2014_microarray_monocyte_IFN24, Fairfax_2014_microarray_monocyte_LPS24, Fairfax_2014_microarray_monocyte_naive	ENSG00000117697	NSL1	_	_
chr1:212712147-212713272	2.91646	6.7e-24	-1.55846	9.48e-09	.	.	.	.	.	.	.	.	.	.	chr1	212712945	rs79793551	4.25536e-07, 2.76866e-07, 1.60237e-06	Fairfax_2014_microarray_monocyte_IFN24, Fairfax_2014_microarray_monocyte_LPS24, Fairfax_2014_microarray_monocyte_naive	ENSG00000117697	NSL1	_	_
chr1:212712147-212713272	2.91646	6.7e-24	-1.55846	9.48e-09	.	.	.	.	.	.	.	.	.	.	chr1	212713146	rs7523989	9.18546e-21, 2.36941e-10, 1.46293e-11, 3.85581e-16, 4.87601e-10, 2.23096e-30, 6.02512e-10	Fairfax_2014_microarray_monocyte_IFN24, Fairfax_2014_microarray_monocyte_LPS2, Fairfax_2014_microarray_monocyte_LPS24, Fairfax_2014_microarray_monocyte_naive	ENSG00000117697	NSL1	_	_
chr1:212712147-212713272	2.91646	6.7e-24	-1.55846	9.48e-09	.	.	.	.	.	.	.	.	.	.	chr1	212713146	rs7523989	2.35641e-06, 9.62268e-09, 4.36398e-12, 3.68036e-13, 3.88751e-06, 1.46249e-12, 1.94317e-10, 1.07556e-07, 4.21268e-15, 3.04812e-15	Alasoo_2018_ge_macrophage_naive, Fairfax_2014_microarray_monocyte_IFN24, Fairfax_2014_microarray_monocyte_LPS24, Fairfax_2014_microarray_monocyte_naive	ENSG00000198468	FLVCR1-DT	_	_
chr1:212712147-212713272	2.91646	6.7e-24	-1.55846	9.48e-09	.	.	.	.	.	.	.	.	.	.	chr1	212713226	rs368068172	5.32e-06	Fairfax_2014_microarray_monocyte_naive	ENSG00000198468	FLVCR1-DT	_	_
chr1:212712147-212713272	2.91646	6.7e-24	-1.55846	9.48e-09	.	.	.	.	.	.	.	.	.	.	chr1	212713146	rs7523989	7.50513e-10, 7.41484e-06, 4.69906e-06	Fairfax_2014_microarray_monocyte_IFN24, Fairfax_2014_microarray_monocyte_naive	ENSG00000203705	TATDN3	_	YES
chr1:212712147-212713272	2.91646	6.7e-24	-1.55846	9.48e-09	.	.	.	.	.	.	.	.	.	.	chr1	212712367	rs7521050	3.44e-07	Fairfax_2014_microarray_monocyte_LPS24	ENSG00000203705	TATDN3	_	YES
chr1:212712147-212713272	2.91646	6.7e-24	-1.55846	9.48e-09	.	.	.	.	.	.	.	.	.	.	chr1	212712367	rs7521050	1.16889e-06, 6.33683e-07	Fairfax_2014_microarray_monocyte_LPS24	ENSG00000203705	TATDN3	_	YES
chr1:212712147-212713272	2.91646	6.7e-24	-1.55846	9.48e-09	.	.	.	.	.	.	.	.	.	.	chr1	212712435	rs7544292	1.17194e-06, 6.31119e-07	Fairfax_2014_microarray_monocyte_LPS24	ENSG00000203705	TATDN3	_	YES
chr1:212712147-212713272	2.91646	6.7e-24	-1.55846	9.48e-09	.	.	.	.	.	.	.	.	.	.	chr1	212712463	rs7555918	1.17274e-06, 6.30307e-07	Fairfax_2014_microarray_monocyte_LPS24	ENSG00000203705	TATDN3	_	YES
chr1:212712147-212713272	2.91646	6.7e-24	-1.55846	9.48e-09	.	.	.	.	.	.	.	.	.	.	chr1	212712745	rs75769852	3.53e-07	Fairfax_2014_microarray_monocyte_LPS24	ENSG00000203705	TATDN3	_	YES
chr1:212712147-212713272	2.91646	6.7e-24	-1.55846	9.48e-09	.	.	.	.	.	.	.	.	.	.	chr1	212712945	rs79793551	3.54e-07	Fairfax_2014_microarray_monocyte_LPS24	ENSG00000203705	TATDN3	_	YES
chr1:212721245-212722695	1.80902	1.81e-15	-0.779128	0.00106711	.	.	.	.	.	.	.	.	.	.	chr1	212721375	rs6670373	2.17788e-24, 2.74553e-14, 5.66423e-14, 2.22836e-24, 7.98772e-12, 2.71286e-47, 8.32164e-13	Fairfax_2014_microarray_monocyte_IFN24, Fairfax_2014_microarray_monocyte_LPS2, Fairfax_2014_microarray_monocyte_LPS24, Fairfax_2014_microarray_monocyte_naive	ENSG00000117697	NSL1	_	_
chr1:212721245-212722695	1.80902	1.81e-15	-0.779128	0.00106711	.	.	.	.	.	.	.	.	.	.	chr1	212721407	rs6678961	2.18275e-24, 2.75232e-14, 5.6486e-14, 2.23442e-24, 7.98241e-12, 2.72533e-47, 8.33496e-13	Fairfax_2014_microarray_monocyte_IFN24, Fairfax_2014_microarray_monocyte_LPS2, Fairfax_2014_microarray_monocyte_LPS24, Fairfax_2014_microarray_monocyte_naive	ENSG00000117697	NSL1	_	_
chr1:212721245-212722695	1.80902	1.81e-15	-0.779128	0.00106711	.	.	.	.	.	.	.	.	.	.	chr1	212721523	rs6703982	2.1852e-24, 2.75491e-14, 5.65134e-14, 2.23405e-24, 7.97642e-12, 2.72528e-47, 8.328e-13	Fairfax_2014_microarray_monocyte_IFN24, Fairfax_2014_microarray_monocyte_LPS2, Fairfax_2014_microarray_monocyte_LPS24, Fairfax_2014_microarray_monocyte_naive	ENSG00000117697	NSL1	_	_
chr1:212721245-212722695	1.80902	1.81e-15	-0.779128	0.00106711	.	.	.	.	.	.	.	.	.	.	chr1	212721843	rs74966742	4.29325e-07, 3.0398e-07, 1.6542e-06	Fairfax_2014_microarray_monocyte_IFN24, Fairfax_2014_microarray_monocyte_LPS24, Fairfax_2014_microarray_monocyte_naive	ENSG00000117697	NSL1	_	_
chr1:212721245-212722695	1.80902	1.81e-15	-0.779128	0.00106711	.	.	.	.	.	.	.	.	.	.	chr1	212722224	rs2492784	2.37142e-08, 6.38449e-07, 2.6845e-06, 1.31585e-15, 8.86605e-06, 7.63344e-19, 4.66452e-07	Fairfax_2014_microarray_monocyte_IFN24, Fairfax_2014_microarray_monocyte_LPS2, Fairfax_2014_microarray_monocyte_LPS24, Fairfax_2014_microarray_monocyte_naive	ENSG00000117697	NSL1	_	_
chr1:212721245-212722695	1.80902	1.81e-15	-0.779128	0.00106711	.	.	.	.	.	.	.	.	.	.	chr1	212722631	rs11120005	1.16571e-23, 1.97744e-14, 2.44777e-13, 2.82937e-24, 4.17242e-12, 3.67943e-47, 8.30525e-13	Fairfax_2014_microarray_monocyte_IFN24, Fairfax_2014_microarray_monocyte_LPS2, Fairfax_2014_microarray_monocyte_LPS24, Fairfax_2014_microarray_monocyte_naive	ENSG00000117697	NSL1	_	_
chr1:212721245-212722695	1.80902	1.81e-15	-0.779128	0.00106711	.	.	.	.	.	.	.	.	.	.	chr1	212721403	rs10863989	2.91665e-10, 3.21185e-09	Nedelec_2016_ge_macrophage_Listeria, Nedelec_2016_ge_macrophage_naive	ENSG00000117697	NSL1	_	_
chr1:212721245-212722695	1.80902	1.81e-15	-0.779128	0.00106711	.	.	.	.	.	.	.	.	.	.	chr1	212722409	rs12729663	2.96467e-10, 3.25277e-09	Nedelec_2016_ge_macrophage_Listeria, Nedelec_2016_ge_macrophage_naive	ENSG00000117697	NSL1	_	_
chr1:212721245-212722695	1.80902	1.81e-15	-0.779128	0.00106711	.	.	.	.	.	.	.	.	.	.	chr1	212721403	rs10863989	1.32e-09	Fairfax_2014_microarray_monocyte_naive	ENSG00000123685	BATF3	YES	YES
chr1:212721245-212722695	1.80902	1.81e-15	-0.779128	0.00106711	.	.	.	.	.	.	.	.	.	.	chr1	212722409	rs12729663	1.31e-09	Fairfax_2014_microarray_monocyte_naive	ENSG00000123685	BATF3	YES	YES
chr1:212721245-212722695	1.80902	1.81e-15	-0.779128	0.00106711	.	.	.	.	.	.	.	.	.	.	chr1	212721375	rs6670373	6.94766e-08, 1.60374e-10, 3.11285e-15, 1.53076e-29, 1.07879e-27, 6.1572e-09, 8.45417e-08, 4.88813e-10, 5.40961e-24, 1.03625e-23, 7.15004e-15, 6.48552e-32, 3.39732e-31, 6.06624e-06, 7.01172e-11	Alasoo_2018_ge_macrophage_IFNg, Alasoo_2018_ge_macrophage_naive, Fairfax_2014_microarray_monocyte_IFN24, Fairfax_2014_microarray_monocyte_LPS2, Fairfax_2014_microarray_monocyte_LPS24, Fairfax_2014_microarray_monocyte_naive, Nedelec_2016_ge_macrophage_Listeria, Nedelec_2016_ge_macrophage_naive	ENSG00000198468	FLVCR1-DT	_	_
chr1:212721245-212722695	1.80902	1.81e-15	-0.779128	0.00106711	.	.	.	.	.	.	.	.	.	.	chr1	212721407	rs6678961	6.89186e-08, 1.59221e-10, 3.11453e-15, 1.52749e-29, 1.07635e-27, 6.15396e-09, 8.44363e-08, 4.88257e-10, 5.37894e-24, 1.03394e-23, 7.14151e-15, 6.4847e-32, 3.39615e-31, 6.06624e-06, 7.01172e-11	Alasoo_2018_ge_macrophage_IFNg, Alasoo_2018_ge_macrophage_naive, Fairfax_2014_microarray_monocyte_IFN24, Fairfax_2014_microarray_monocyte_LPS2, Fairfax_2014_microarray_monocyte_LPS24, Fairfax_2014_microarray_monocyte_naive, Nedelec_2016_ge_macrophage_Listeria, Nedelec_2016_ge_macrophage_naive	ENSG00000198468	FLVCR1-DT	_	_
chr1:212721245-212722695	1.80902	1.81e-15	-0.779128	0.00106711	.	.	.	.	.	.	.	.	.	.	chr1	212721523	rs6703982	6.87649e-08, 1.58933e-10, 3.1106e-15, 1.52354e-29, 1.07536e-27, 6.14732e-09, 8.45548e-08, 4.87745e-10, 5.37631e-24, 1.03398e-23, 7.148e-15, 6.48042e-32, 3.39683e-31, 6.06624e-06, 7.01172e-11	Alasoo_2018_ge_macrophage_IFNg, Alasoo_2018_ge_macrophage_naive, Fairfax_2014_microarray_monocyte_IFN24, Fairfax_2014_microarray_monocyte_LPS2, Fairfax_2014_microarray_monocyte_LPS24, Fairfax_2014_microarray_monocyte_naive, Nedelec_2016_ge_macrophage_Listeria, Nedelec_2016_ge_macrophage_naive	ENSG00000198468	FLVCR1-DT	_	_
chr1:212721245-212722695	1.80902	1.81e-15	-0.779128	0.00106711	.	.	.	.	.	.	.	.	.	.	chr1	212722631	rs11120005	6.57429e-08, 1.57415e-10, 3.93565e-15, 1.04709e-28, 1.19358e-27, 3.75403e-09, 1.37992e-07, 7.04322e-10, 2.32867e-23, 3.2523e-23, 9.52898e-15, 2.09274e-31, 6.78876e-31, 3.54922e-06, 4.06932e-11	Alasoo_2018_ge_macrophage_IFNg, Alasoo_2018_ge_macrophage_naive, Fairfax_2014_microarray_monocyte_IFN24, Fairfax_2014_microarray_monocyte_LPS2, Fairfax_2014_microarray_monocyte_LPS24, Fairfax_2014_microarray_monocyte_naive, Nedelec_2016_ge_macrophage_Listeria, Nedelec_2016_ge_macrophage_naive	ENSG00000198468	FLVCR1-DT	_	_
chr1:212721245-212722695	1.80902	1.81e-15	-0.779128	0.00106711	.	.	.	.	.	.	.	.	.	.	chr1	212721403	rs10863989	1.33337e-06, 6.42645e-14, 5.86403e-11, 2.98295e-07, 5.60121e-11, 6.35688e-08, 8.72261e-08	Fairfax_2014_microarray_monocyte_IFN24, Fairfax_2014_microarray_monocyte_LPS24, Fairfax_2014_microarray_monocyte_naive, Nedelec_2016_ge_macrophage_naive	ENSG00000198468	FLVCR1-DT	_	_
chr1:212721245-212722695	1.80902	1.81e-15	-0.779128	0.00106711	.	.	.	.	.	.	.	.	.	.	chr1	212722224	rs2492784	1.32715e-10, 1.4592e-15, 2.6774e-14, 7.55354e-08, 2.42865e-14, 1.09309e-12, 1.50302e-07, 1.92059e-16, 3.9862e-16, 1.65949e-06	Fairfax_2014_microarray_monocyte_IFN24, Fairfax_2014_microarray_monocyte_LPS2, Fairfax_2014_microarray_monocyte_LPS24, Fairfax_2014_microarray_monocyte_naive, Nedelec_2016_ge_macrophage_naive	ENSG00000198468	FLVCR1-DT	_	_
chr1:212721245-212722695	1.80902	1.81e-15	-0.779128	0.00106711	.	.	.	.	.	.	.	.	.	.	chr1	212722409	rs12729663	1.16398e-06, 5.55036e-14, 5.18738e-11, 2.81995e-07, 5.0772e-11, 5.96644e-08, 8.61803e-08	Fairfax_2014_microarray_monocyte_IFN24, Fairfax_2014_microarray_monocyte_LPS24, Fairfax_2014_microarray_monocyte_naive, Nedelec_2016_ge_macrophage_naive	ENSG00000198468	FLVCR1-DT	_	_
chr1:212721245-212722695	1.80902	1.81e-15	-0.779128	0.00106711	.	.	.	.	.	.	.	.	.	.	chr1	212721375	rs6670373	1.15068e-11, 4.80492e-08, 9.3573e-07, 1.44903e-06, 4.28706e-07	Fairfax_2014_microarray_monocyte_IFN24, Fairfax_2014_microarray_monocyte_LPS24, Fairfax_2014_microarray_monocyte_naive	ENSG00000203705	TATDN3	_	YES
chr1:212721245-212722695	1.80902	1.81e-15	-0.779128	0.00106711	.	.	.	.	.	.	.	.	.	.	chr1	212721407	rs6678961	1.15368e-11, 4.81116e-08, 9.354e-07, 1.45239e-06, 4.28695e-07	Fairfax_2014_microarray_monocyte_IFN24, Fairfax_2014_microarray_monocyte_LPS24, Fairfax_2014_microarray_monocyte_naive	ENSG00000203705	TATDN3	_	YES
chr1:212721245-212722695	1.80902	1.81e-15	-0.779128	0.00106711	.	.	.	.	.	.	.	.	.	.	chr1	212721523	rs6703982	1.15334e-11, 4.81055e-08, 9.36541e-07, 1.45199e-06, 4.28838e-07	Fairfax_2014_microarray_monocyte_IFN24, Fairfax_2014_microarray_monocyte_LPS24, Fairfax_2014_microarray_monocyte_naive	ENSG00000203705	TATDN3	_	YES
chr1:212721245-212722695	1.80902	1.81e-15	-0.779128	0.00106711	.	.	.	.	.	.	.	.	.	.	chr1	212722224	rs2492784	1.12774e-09, 3.64883e-07	Fairfax_2014_microarray_monocyte_IFN24, Fairfax_2014_microarray_monocyte_LPS24	ENSG00000203705	TATDN3	_	YES
chr1:212721245-212722695	1.80902	1.81e-15	-0.779128	0.00106711	.	.	.	.	.	.	.	.	.	.	chr1	212722631	rs11120005	1.03069e-11, 2.80463e-08, 4.9223e-07, 3.75074e-07, 2.85162e-07	Fairfax_2014_microarray_monocyte_IFN24, Fairfax_2014_microarray_monocyte_LPS24, Fairfax_2014_microarray_monocyte_naive	ENSG00000203705	TATDN3	_	YES
chr1:212721245-212722695	1.80902	1.81e-15	-0.779128	0.00106711	.	.	.	.	.	.	.	.	.	.	chr1	212721403	rs10863989	4.56e-11	Fairfax_2014_microarray_monocyte_LPS24	ENSG00000203705	TATDN3	_	YES
chr1:212721245-212722695	1.80902	1.81e-15	-0.779128	0.00106711	.	.	.	.	.	.	.	.	.	.	chr1	212721843	rs74966742	3.91e-07	Fairfax_2014_microarray_monocyte_LPS24	ENSG00000203705	TATDN3	_	YES
chr1:212721245-212722695	1.80902	1.81e-15	-0.779128	0.00106711	.	.	.	.	.	.	.	.	.	.	chr1	212722409	rs12729663	4.49e-11	Fairfax_2014_microarray_monocyte_LPS24	ENSG00000203705	TATDN3	_	YES
chr1:212915726-212917328	0.649129	0.00390581	-1.18646	1.12e-06	.	.	.	.	.	.	.	.	.	.	chr1	212916028	rs1770777	4.90725e-12, 5.89574e-06, 7.48425e-06, 3.99428e-14	Fairfax_2014_microarray_monocyte_IFN24, Fairfax_2014_microarray_monocyte_LPS2, Fairfax_2014_microarray_monocyte_LPS24, Fairfax_2014_microarray_monocyte_naive	ENSG00000117697	NSL1	_	_
chr1:212915726-212917328	0.649129	0.00390581	-1.18646	1.12e-06	.	.	.	.	.	.	.	.	.	.	chr1	212916037	rs6666277	7.11877e-06, 8.47983e-11	Fairfax_2014_microarray_monocyte_IFN24, Fairfax_2014_microarray_monocyte_naive	ENSG00000117697	NSL1	_	_
chr1:212915726-212917328	0.649129	0.00390581	-1.18646	1.12e-06	.	.	.	.	.	.	.	.	.	.	chr1	212916523	rs1692180	4.78234e-12, 5.90732e-06, 7.31179e-06, 3.93852e-14	Fairfax_2014_microarray_monocyte_IFN24, Fairfax_2014_microarray_monocyte_LPS2, Fairfax_2014_microarray_monocyte_LPS24, Fairfax_2014_microarray_monocyte_naive	ENSG00000117697	NSL1	_	_
chr1:212915726-212917328	0.649129	0.00390581	-1.18646	1.12e-06	.	.	.	.	.	.	.	.	.	.	chr1	212916715	rs76086948	1.11325e-07, 1.24947e-06, 7.02931e-07	Fairfax_2014_microarray_monocyte_IFN24, Fairfax_2014_microarray_monocyte_LPS24, Fairfax_2014_microarray_monocyte_naive	ENSG00000117697	NSL1	_	_
chr1:212915726-212917328	0.649129	0.00390581	-1.18646	1.12e-06	.	.	.	.	.	.	.	.	.	.	chr1	212916054	rs1770776	5.98e-07	Fairfax_2014_microarray_monocyte_naive	ENSG00000117697	NSL1	_	_
chr1:212915726-212917328	0.649129	0.00390581	-1.18646	1.12e-06	.	.	.	.	.	.	.	.	.	.	chr1	212916945	rs1692181	1.84e-07	Fairfax_2014_microarray_monocyte_naive	ENSG00000117697	NSL1	_	_
chr1:212915726-212917328	0.649129	0.00390581	-1.18646	1.12e-06	.	.	.	.	.	.	.	.	.	.	chr1	212916037	rs6666277	9.43269e-21, 7.00206e-28, 2.99572e-38, 9.81288e-121, 3.5148e-93, 7.02783e-17, 1.42457e-06, 5.74925e-19, 2.07285e-76, 5.10112e-67, 1.16997e-34, 1.09771e-121, 1.02906e-100, 2.25456e-25, 5.5225e-48	Alasoo_2018_ge_macrophage_IFNg, Alasoo_2018_ge_macrophage_naive, Fairfax_2014_microarray_monocyte_IFN24, Fairfax_2014_microarray_monocyte_LPS2, Fairfax_2014_microarray_monocyte_LPS24, Fairfax_2014_microarray_monocyte_naive, Nedelec_2016_ge_macrophage_Listeria, Nedelec_2016_ge_macrophage_naive	ENSG00000198468	FLVCR1-DT	_	_
chr1:212915726-212917328	0.649129	0.00390581	-1.18646	1.12e-06	.	.	.	.	.	.	.	.	.	.	chr1	212916955	rs1692182	5.2717e-13, 1.30156e-15, 6.82866e-27, 8.52726e-78, 1.83862e-64, 2.01597e-13, 3.68734e-16, 1.49046e-53, 3.13178e-46, 6.22117e-26, 4.03316e-82, 7.14306e-67, 5.00624e-16, 2.00175e-22	Alasoo_2018_ge_macrophage_IFNg, Alasoo_2018_ge_macrophage_naive, Fairfax_2014_microarray_monocyte_IFN24, Fairfax_2014_microarray_monocyte_LPS2, Fairfax_2014_microarray_monocyte_LPS24, Fairfax_2014_microarray_monocyte_naive, Nedelec_2016_ge_macrophage_Listeria, Nedelec_2016_ge_macrophage_naive	ENSG00000198468	FLVCR1-DT	_	_
chr1:212915726-212917328	0.649129	0.00390581	-1.18646	1.12e-06	.	.	.	.	.	.	.	.	.	.	chr1	212916028	rs1770777	3.68716e-06, 1.24155e-07, 2.40937e-07, 3.58801e-06, 8.11905e-09, 5.3942e-08	Alasoo_2018_ge_macrophage_naive, Fairfax_2014_microarray_monocyte_IFN24, Fairfax_2014_microarray_monocyte_LPS24, Fairfax_2014_microarray_monocyte_naive	ENSG00000198468	FLVCR1-DT	_	_
chr1:212915726-212917328	0.649129	0.00390581	-1.18646	1.12e-06	.	.	.	.	.	.	.	.	.	.	chr1	212916523	rs1692180	3.7653e-06, 1.25327e-07, 2.41438e-07, 3.59351e-06, 8.06321e-09, 5.38446e-08	Alasoo_2018_ge_macrophage_naive, Fairfax_2014_microarray_monocyte_IFN24, Fairfax_2014_microarray_monocyte_LPS24, Fairfax_2014_microarray_monocyte_naive	ENSG00000198468	FLVCR1-DT	_	_
chr1:212915726-212917328	0.649129	0.00390581	-1.18646	1.12e-06	.	.	.	.	.	.	.	.	.	.	chr1	212916715	rs76086948	1.07e-07	Fairfax_2014_microarray_monocyte_LPS24	ENSG00000203705	TATDN3	_	YES
chr1:212927998-212929572	1.02899	0.00030945	-0.540611	0.122921	.	.	.	.	.	.	.	.	.	.	.	-1	.	.	.	.	.	_	_
chr1:213069919-213071743	1.84223	1.75e-26	-0.534596	0.00388012	chr1:213068913-213071780	2.7461	2.63e-18	-1.48996	4.18e-06	chr1:213070427-213071753	1.39549	0.000265889	0.614442	0.0984028	.	-1	.	.	.	.	.	_	_
chr1:213326285-213327955	-1.01145	1.02e-08	0.261132	0.310867	chr1:213325665-213328814	-1.23804	3.4e-07	-0.0417484	0.933732	.	.	.	.	.	.	-1	.	.	.	.	.	_	_
chr1:214291974-214293382	-0.169156	0.723339	1.01684	0.00943676	.	.	.	.	.	.	.	.	.	.	chr1	214292450	rs35843830	9.58742e-17, 1.26758e-08	Fairfax_2014_microarray_monocyte_IFN24, Fairfax_2014_microarray_monocyte_naive	ENSG00000143499	SMYD2	_	_
chr1:218496279-218497320	1.09288	1.5e-05	-0.260724	0.447625	.	.	.	.	.	.	.	.	.	.	.	-1	.	.	.	.	.	_	_
chr1:21905838-21907073	-0.345486	0.182619	1.36225	4.33e-10	.	.	.	.	.	.	.	.	.	.	.	-1	.	.	.	.	.	_	_
chr1:220329946-220331171	1.42045	1.38e-08	0.158987	0.631186	.	.	.	.	.	.	.	.	.	.	.	-1	.	.	.	.	.	_	_
chr1:221097831-221099525	1.04934	3.18e-15	-0.0467622	0.839578	chr1:221096995-221101411	0.974135	3.38e-10	-0.246358	0.22812	.	.	.	.	.	.	-1	.	.	.	.	.	_	_
chr1:221140712-221142067	1.08745	4.6e-05	-0.119929	0.766176	.	.	.	.	.	.	.	.	.	.	.	-1	.	.	.	.	.	_	_
chr1:221161187-221164664	1.43825	1.2e-15	-0.214324	0.400601	chr1:221160865-221163129	0.92441	0.00653784	-0.582313	0.149248	.	.	.	.	.	.	-1	.	.	.	.	.	_	_
chr1:221754041-221755327	1.37649	5.34e-06	-0.35052	0.395262	.	.	.	.	.	.	.	.	.	.	.	-1	.	.	.	.	.	_	_
chr1:221829198-221830703	-1.07417	1.03e-05	0.368449	0.311568	.	.	.	.	.	.	.	.	.	.	.	-1	.	.	.	.	.	_	_
chr1:222287518-222288766	-0.548721	0.053858	-1.01911	0.00308612	.	.	.	.	.	.	.	.	.	.	.	-1	.	.	.	.	.	_	_
chr1:222477198-222478229	1.02334	0.025793	-0.275031	0.661823	.	.	.	.	.	.	.	.	.	.	.	-1	.	.	.	.	.	_	_
chr1:222581902-222583759	1.32947	1.17e-11	-0.370091	0.125424	chr1:222582364-222583809	1.21748	2.11e-05	-0.734982	0.0203871	chr1:222582561-222583734	-0.176353	0.999824	0.374913	0.405491	chr1	222581924	rs73122849	1.19225e-06, 9.67931e-07, 1.40625e-06, 7.99455e-17, 6.76144e-10	Alasoo_2018_ge_macrophage_IFNg, Alasoo_2018_ge_macrophage_Salmonella, Fairfax_2014_microarray_monocyte_IFN24, Fairfax_2014_microarray_monocyte_LPS2	ENSG00000143498	TAF1A	_	_
chr1:222581902-222583759	1.32947	1.17e-11	-0.370091	0.125424	chr1:222582364-222583809	1.21748	2.11e-05	-0.734982	0.0203871	chr1:222582561-222583734	-0.176353	0.999824	0.374913	0.405491	chr1	222583243	rs73122850	1.19243e-06, 9.6873e-07, 1.44098e-06, 6.15451e-17, 6.19515e-10	Alasoo_2018_ge_macrophage_IFNg, Alasoo_2018_ge_macrophage_Salmonella, Fairfax_2014_microarray_monocyte_IFN24, Fairfax_2014_microarray_monocyte_LPS2	ENSG00000143498	TAF1A	_	_
chr1:222581902-222583759	1.32947	1.17e-11	-0.370091	0.125424	chr1:222582364-222583809	1.21748	2.11e-05	-0.734982	0.0203871	chr1:222582561-222583734	-0.176353	0.999824	0.374913	0.405491	chr1	222583465	rs75861333	1.19065e-06, 9.67219e-07, 1.40317e-06, 7.99914e-17, 6.76183e-10	Alasoo_2018_ge_macrophage_IFNg, Alasoo_2018_ge_macrophage_Salmonella, Fairfax_2014_microarray_monocyte_IFN24, Fairfax_2014_microarray_monocyte_LPS2	ENSG00000143498	TAF1A	_	_
chr1:222581902-222583759	1.32947	1.17e-11	-0.370091	0.125424	chr1:222582364-222583809	1.21748	2.11e-05	-0.734982	0.0203871	chr1:222582561-222583734	-0.176353	0.999824	0.374913	0.405491	chr1	222583426	rs71175170	7.50262e-06, 2.78168e-14, 8.00431e-09	Fairfax_2014_microarray_monocyte_IFN24, Fairfax_2014_microarray_monocyte_LPS2	ENSG00000143498	TAF1A	_	_
chr1:222581902-222583759	1.32947	1.17e-11	-0.370091	0.125424	chr1:222582364-222583809	1.21748	2.11e-05	-0.734982	0.0203871	chr1:222582561-222583734	-0.176353	0.999824	0.374913	0.405491	chr1	222583426	rs397773750	7.50262e-06, 2.78168e-14, 8.00431e-09	Fairfax_2014_microarray_monocyte_IFN24, Fairfax_2014_microarray_monocyte_LPS2	ENSG00000143498	TAF1A	_	_
chr1:222654555-222656028	1.03404	6.79e-14	-0.430212	0.00728693	chr1:222652920-222655890	2.98221	7.14e-41	-1.74954	1.13e-14	chr1:222654479-222656000	-0.00470403	0.999824	1.08243	0.00017641	chr1	222655247	rs3008627	2.37619e-08, 1.58697e-09	Fairfax_2014_microarray_monocyte_IFN24, Fairfax_2014_microarray_monocyte_naive	ENSG00000162819	BROX	_	_
chr1:222654555-222656028	1.03404	6.79e-14	-0.430212	0.00728693	chr1:222652920-222655890	2.98221	7.14e-41	-1.74954	1.13e-14	chr1:222654479-222656000	-0.00470403	0.999824	1.08243	0.00017641	chr1	222655960	rs199813750	2.44618e-08, 1.5858e-09	Fairfax_2014_microarray_monocyte_IFN24, Fairfax_2014_microarray_monocyte_naive	ENSG00000162819	BROX	_	_
chr1:222654555-222656028	1.03404	6.79e-14	-0.430212	0.00728693	chr1:222652920-222655890	2.98221	7.14e-41	-1.74954	1.13e-14	chr1:222654479-222656000	-0.00470403	0.999824	1.08243	0.00017641	chr1	222655362	rs17163363	5.2273e-06, 9.25496e-07, 3.37261e-08, 8.07599e-10	Alasoo_2018_ge_macrophage_Salmonella, Nedelec_2016_ge_macrophage_Listeria, Nedelec_2016_ge_macrophage_Salmonella, Nedelec_2016_ge_macrophage_naive	ENSG00000272750	AL592148.3	YES	YES
chr1:22324535-22325890	1.85309	0.000600787	-0.358605	0.651992	.	.	.	.	.	.	.	.	.	.	.	-1	.	.	.	.	.	_	_
chr1:223887403-223888834	1.21922	4.26e-07	-0.0921125	0.807197	.	.	.	.	.	.	.	.	.	.	.	-1	.	.	.	.	.	_	_
chr1:224244531-224245889	-1.21877	2.32e-07	-0.328274	0.37599	chr1:224244530-224245529	-1.12492	0.000560078	-0.171279	0.768933	.	.	.	.	.	chr1	224245320	rs1533589	8.77513e-09, 7.48896e-06, 2.435e-21, 1.62453e-27	Fairfax_2014_microarray_monocyte_IFN24, Fairfax_2014_microarray_monocyte_LPS2, Fairfax_2014_microarray_monocyte_naive	ENSG00000143753	DEGS1	_	_
chr1:224244531-224245889	-1.21877	2.32e-07	-0.328274	0.37599	chr1:224244530-224245529	-1.12492	0.000560078	-0.171279	0.768933	.	.	.	.	.	chr1	224245465	rs12135557	8.13665e-09, 7.44492e-06, 1.25154e-21, 1.00635e-27	Fairfax_2014_microarray_monocyte_IFN24, Fairfax_2014_microarray_monocyte_LPS2, Fairfax_2014_microarray_monocyte_naive	ENSG00000143753	DEGS1	_	_
chr1:224244531-224245889	-1.21877	2.32e-07	-0.328274	0.37599	chr1:224244530-224245529	-1.12492	0.000560078	-0.171279	0.768933	.	.	.	.	.	chr1	224245518	rs4654010	6.47273e-09, 2.10901e-06, 1.3794e-21, 3.23149e-28	Fairfax_2014_microarray_monocyte_IFN24, Fairfax_2014_microarray_monocyte_LPS2, Fairfax_2014_microarray_monocyte_naive	ENSG00000143753	DEGS1	_	_
chr1:224244531-224245889	-1.21877	2.32e-07	-0.328274	0.37599	chr1:224244530-224245529	-1.12492	0.000560078	-0.171279	0.768933	.	.	.	.	.	chr1	224245320	rs1533589	8.25048e-06, 3.38866e-06, 2.34197e-06, 2.28378e-07, 1.89093e-06, 6.89028e-09	Fairfax_2014_microarray_monocyte_IFN24, Fairfax_2014_microarray_monocyte_LPS2, Fairfax_2014_microarray_monocyte_LPS24, Fairfax_2014_microarray_monocyte_naive	ENSG00000143756	FBXO28	_	_
chr1:224244531-224245889	-1.21877	2.32e-07	-0.328274	0.37599	chr1:224244530-224245529	-1.12492	0.000560078	-0.171279	0.768933	.	.	.	.	.	chr1	224245465	rs12135557	8.43566e-06, 3.1459e-06, 2.23525e-06, 2.2166e-07, 1.96731e-06, 7.20428e-09	Fairfax_2014_microarray_monocyte_IFN24, Fairfax_2014_microarray_monocyte_LPS2, Fairfax_2014_microarray_monocyte_LPS24, Fairfax_2014_microarray_monocyte_naive	ENSG00000143756	FBXO28	_	_
chr1:224244531-224245889	-1.21877	2.32e-07	-0.328274	0.37599	chr1:224244530-224245529	-1.12492	0.000560078	-0.171279	0.768933	.	.	.	.	.	chr1	224245518	rs4654010	5.32111e-06, 1.33856e-06, 6.92263e-08, 4.69787e-07, 6.17004e-09	Fairfax_2014_microarray_monocyte_IFN24, Fairfax_2014_microarray_monocyte_LPS2, Fairfax_2014_microarray_monocyte_LPS24, Fairfax_2014_microarray_monocyte_naive	ENSG00000143756	FBXO28	_	_
chr1:224244531-224245889	-1.21877	2.32e-07	-0.328274	0.37599	chr1:224244530-224245529	-1.12492	0.000560078	-0.171279	0.768933	.	.	.	.	.	chr1	224245465	rs12135557	2.30251e-06, 5.89419e-08	Nedelec_2016_ge_macrophage_Listeria, Nedelec_2016_ge_macrophage_Salmonella	ENSG00000232628	AC092809.2	_	_
chr1:224244531-224245889	-1.21877	2.32e-07	-0.328274	0.37599	chr1:224244530-224245529	-1.12492	0.000560078	-0.171279	0.768933	.	.	.	.	.	chr1	224245320	rs1533589	5.48e-06	Nedelec_2016_ge_macrophage_Salmonella	ENSG00000232628	AC092809.2	_	_
chr1:224509540-224510990	-1.0159	5.97e-05	0.0126087	0.980756	.	.	.	.	.	.	.	.	.	.	chr1	224509736	rs67398618	9.25594e-09, 4.6544e-14, 4.22811e-10	Fairfax_2014_microarray_monocyte_IFN24, Fairfax_2014_microarray_monocyte_LPS2, Fairfax_2014_microarray_monocyte_LPS24	ENSG00000143771	CNIH4	_	YES
chr1:224509540-224510990	-1.0159	5.97e-05	0.0126087	0.980756	.	.	.	.	.	.	.	.	.	.	chr1	224510609	rs375132413	1.71e-07	Fairfax_2014_microarray_monocyte_IFN24	ENSG00000143748	NVL	_	_
chr1:224545243-224546286	1.21573	2.23e-05	0.648227	0.026555	.	.	.	.	.	.	.	.	.	.	chr1	224545364	rs698279	1.85683e-08, 7.3106e-06	Fairfax_2014_microarray_monocyte_LPS2, Fairfax_2014_microarray_monocyte_LPS24	ENSG00000143771	CNIH4	_	YES
chr1:225329492-225331041	-1.69713	2.27e-06	-0.0333246	0.965015	.	.	.	.	.	.	.	.	.	.	.	-1	.	.	.	.	.	_	_
chr1:225817310-225818372	-1.05817	0.000111734	0.70214	0.0391646	.	.	.	.	.	.	.	.	.	.	.	-1	.	.	.	.	.	_	_
chr1:226099070-226101555	2.14224	1.27e-45	-0.593978	0.000205219	chr1:226098884-226101389	2.85389	2.02e-21	-1.17661	0.000132561	.	.	.	.	.	.	-1	.	.	.	.	.	_	_
chr1:226557883-226558977	1.14349	8.45e-05	-0.656813	0.0576911	.	.	.	.	.	.	.	.	.	.	.	-1	.	.	.	.	.	_	_
chr1:226643249-226644909	-1.03106	2.54e-18	0.192772	0.286673	.	.	.	.	.	.	.	.	.	.	.	-1	.	.	.	.	.	_	_
chr1:226687120-226688647	-1.08997	4.24e-07	0.603879	0.0274849	.	.	.	.	.	.	.	.	.	.	.	-1	.	.	.	.	.	_	_
chr1:226872022-226873084	1.24476	4.14e-05	-0.687425	0.0592764	.	.	.	.	.	.	.	.	.	.	chr1	226872082	rs77467343	3.10509e-08, 3.48058e-06	Nedelec_2016_ge_macrophage_Listeria, Nedelec_2016_ge_macrophage_naive	ENSG00000143801	PSEN2	_	_
chr1:226872022-226873084	1.24476	4.14e-05	-0.687425	0.0592764	.	.	.	.	.	.	.	.	.	.	chr1	226872975	rs1295647	7.69e-06	Nedelec_2016_ge_macrophage_Listeria	ENSG00000143801	PSEN2	_	_
chr1:226872022-226873084	1.24476	4.14e-05	-0.687425	0.0592764	.	.	.	.	.	.	.	.	.	.	chr1	226872038	rs1295646	1.93e-06	Nedelec_2016_ge_macrophage_Salmonella	ENSG00000143801	PSEN2	_	_
chr1:226872022-226873084	1.24476	4.14e-05	-0.687425	0.0592764	.	.	.	.	.	.	.	.	.	.	chr1	226872641	rs1297990	1.97e-06	Nedelec_2016_ge_macrophage_Salmonella	ENSG00000143801	PSEN2	_	_
chr1:226882037-226883805	1.99459	1.7e-17	-0.55603	0.042764	.	.	.	.	.	.	.	.	.	.	chr1	226882677	rs1295640	4.82e-06	Nedelec_2016_ge_macrophage_Listeria	ENSG00000143801	PSEN2	_	_
chr1:226882037-226883805	1.99459	1.7e-17	-0.55603	0.042764	.	.	.	.	.	.	.	.	.	.	chr1	226882994	rs1295641	4.82e-06	Nedelec_2016_ge_macrophage_Listeria	ENSG00000143801	PSEN2	_	_
chr1:226882037-226883805	1.99459	1.7e-17	-0.55603	0.042764	.	.	.	.	.	.	.	.	.	.	chr1	226883288	rs141941207	3.64e-08	Nedelec_2016_ge_macrophage_Listeria	ENSG00000143801	PSEN2	_	_
chr1:226882037-226883805	1.99459	1.7e-17	-0.55603	0.042764	.	.	.	.	.	.	.	.	.	.	chr1	226883307	rs116344544	3.64e-08	Nedelec_2016_ge_macrophage_Listeria	ENSG00000143801	PSEN2	_	_
chr1:226882037-226883805	1.99459	1.7e-17	-0.55603	0.042764	.	.	.	.	.	.	.	.	.	.	chr1	226883663	rs1295643	4.82e-06	Nedelec_2016_ge_macrophage_Listeria	ENSG00000143801	PSEN2	_	_
chr1:226882037-226883805	1.99459	1.7e-17	-0.55603	0.042764	.	.	.	.	.	.	.	.	.	.	chr1	226883676	rs1295644	1.09e-06	Nedelec_2016_ge_macrophage_Listeria	ENSG00000143801	PSEN2	_	_
chr1:226882037-226883805	1.99459	1.7e-17	-0.55603	0.042764	.	.	.	.	.	.	.	.	.	.	chr1	226883682	rs59683545	3.64e-08	Nedelec_2016_ge_macrophage_Listeria	ENSG00000143801	PSEN2	_	_
chr1:226882037-226883805	1.99459	1.7e-17	-0.55603	0.042764	.	.	.	.	.	.	.	.	.	.	chr1	226883748	rs58973334	3.64e-08	Nedelec_2016_ge_macrophage_Listeria	ENSG00000143801	PSEN2	_	_
chr1:227043392-227044442	1.07349	0.00636318	0.54282	0.191859	.	.	.	.	.	.	.	.	.	.	chr1	227044194	rs74184040	2.5007e-07, 6.73035e-09, 3.5797e-06, 1.96501e-07	Alasoo_2018_ge_macrophage_IFNg+Salmonella, Alasoo_2018_ge_macrophage_IFNg, Alasoo_2018_ge_macrophage_Salmonella, Alasoo_2018_ge_macrophage_naive	ENSG00000143776	CDC42BPA	_	_
chr1:227043392-227044442	1.07349	0.00636318	0.54282	0.191859	.	.	.	.	.	.	.	.	.	.	chr1	227043958	rs76293107	4.04134e-07, 7.64671e-06	Alasoo_2018_ge_macrophage_IFNg, Alasoo_2018_ge_macrophage_naive	ENSG00000143776	CDC42BPA	_	_
chr1:228059293-228060613	-0.341806	0.37952	1.03689	0.0036851	.	.	.	.	.	.	.	.	.	.	.	-1	.	.	.	.	.	_	_
chr1:228085343-228086408	1.23532	3.93e-16	-0.266258	0.156697	chr1:228082295-228086464	0.25941	0.16124	0.234001	0.268132	.	.	.	.	.	.	-1	.	.	.	.	.	_	_
chr1:228403727-228404772	1.88564	8.39e-14	-0.853547	0.00185584	.	.	.	.	.	.	.	.	.	.	.	-1	.	.	.	.	.	_	_
chr1:22850752-22851801	-1.22813	1.35e-09	0.251319	0.406874	chr1:22850551-22851779	-1.69101	1.18e-06	0.683936	0.130733	.	.	.	.	.	chr1	22850772	rs6655962	1.38e-06	Fairfax_2014_microarray_monocyte_IFN24	ENSG00000133216	EPHB2	_	_
chr1:228684342-228685732	2.3096	3.51e-16	-1.40905	2.2e-06	chr1:228684517-228686317	3.08029	1.9e-18	-2.3328	1.33e-11	.	.	.	.	.	.	-1	.	.	.	.	.	_	_
chr1:228737149-228738329	1.72347	4.57e-20	-0.506664	0.013318	chr1:228734969-228738886	0.892999	0.00013622	-0.151701	0.679439	chr1:228734797-228738948	-0.112393	0.999824	-0.0480604	0.871052	.	-1	.	.	.	.	.	_	_
chr1:228994887-228995925	1.52355	3.46e-07	-0.393982	0.293847	.	.	.	.	.	.	.	.	.	.	.	-1	.	.	.	.	.	_	_
chr1:230104166-230106572	1.23129	9.94e-13	-0.264951	0.253862	.	.	.	.	.	.	.	.	.	.	.	-1	.	.	.	.	.	_	_
chr1:230169283-230170766	1.15731	5.19e-08	-0.454754	0.0774049	.	.	.	.	.	.	.	.	.	.	.	-1	.	.	.	.	.	_	_
chr1:230268197-230269726	1.48855	7.07e-24	-0.750011	1.29e-06	.	.	.	.	.	.	.	.	.	.	.	-1	.	.	.	.	.	_	_
chr1:231091667-231092736	1.01586	9.43e-06	-0.438134	0.121921	.	.	.	.	.	.	.	.	.	.	chr1	231092427	rs4322215	5.72e-07	Fairfax_2014_microarray_monocyte_IFN24	ENSG00000182118	FAM89A	_	_
chr1:231511887-231512964	1.73676	7.45e-10	-0.164687	0.66343	.	.	.	.	.	.	.	.	.	.	.	-1	.	.	.	.	.	_	_
chr1:231774449-231775789	-0.258154	0.295407	1.06231	3.37e-07	.	.	.	.	.	.	.	.	.	.	.	-1	.	.	.	.	.	_	_
chr1:234398436-234399659	1.00693	1.01e-09	-0.170545	0.451802	chr1:234398375-234399784	0.698717	0.0238254	-0.635666	0.0648943	chr1:234398484-234399796	-0.0950237	0.999824	0.307067	0.470716	chr1	234399017	rs12078194	6.63e-06	Nedelec_2016_ge_macrophage_naive	ENSG00000059588	TARBP1	_	YES
chr1:234398436-234399659	1.00693	1.01e-09	-0.170545	0.451802	chr1:234398375-234399784	0.698717	0.0238254	-0.635666	0.0648943	chr1:234398484-234399796	-0.0950237	0.999824	0.307067	0.470716	chr1	234399017	rs12078194	4.62902e-10, 2.97451e-08, 8.76322e-06	Fairfax_2014_microarray_monocyte_IFN24, Fairfax_2014_microarray_monocyte_LPS24, Nedelec_2016_ge_macrophage_Listeria	ENSG00000168275	COA6	_	_
chr1:234398436-234399659	1.00693	1.01e-09	-0.170545	0.451802	chr1:234398375-234399784	0.698717	0.0238254	-0.635666	0.0648943	chr1:234398484-234399796	-0.0950237	0.999824	0.307067	0.470716	chr1	234399477	rs147152571	1.86279e-06, 1.14137e-09	Nedelec_2016_ge_macrophage_Listeria, Nedelec_2016_ge_macrophage_naive	ENSG00000231663	COA6-AS1	_	_
chr1:234754898-234756625	-0.711642	0.000447069	1.0191	1.13e-06	.	.	.	.	.	.	.	.	.	.	.	-1	.	.	.	.	.	_	_
chr1:234835588-234837019	-0.846499	2.94e-06	1.07354	1.36e-08	chr1:234835824-234837802	-1.4077	3.6e-08	1.28943	1.79e-06	.	.	.	.	.	.	-1	.	.	.	.	.	_	_
chr1:235006002-235007048	1.45263	2.46e-05	-0.555954	0.193262	.	.	.	.	.	.	.	.	.	.	.	-1	.	.	.	.	.	_	_
chr1:235007934-235008983	1.68304	3.51e-11	-0.372891	0.242004	.	.	.	.	.	.	.	.	.	.	.	-1	.	.	.	.	.	_	_
chr1:235015421-235016478	1.184	7.3e-07	-1.10054	3.28e-05	.	.	.	.	.	.	.	.	.	.	.	-1	.	.	.	.	.	_	_
chr1:235050539-235051580	1.733	5.68e-10	-0.429684	0.193938	.	.	.	.	.	.	.	.	.	.	.	-1	.	.	.	.	.	_	_
chr1:235199090-235200126	1.3243	9.52e-06	-0.760416	0.0263284	.	.	.	.	.	.	.	.	.	.	chr1	235199645	rs10924970	2.18901e-12, 4.80063e-06, 2.66909e-12	Fairfax_2014_microarray_monocyte_IFN24, Fairfax_2014_microarray_monocyte_LPS2, Fairfax_2014_microarray_monocyte_LPS24	ENSG00000152904	GGPS1	_	_
chr1:235199090-235200126	1.3243	9.52e-06	-0.760416	0.0263284	.	.	.	.	.	.	.	.	.	.	chr1	235199645	rs10924970	1.36e-06	Fairfax_2014_microarray_monocyte_IFN24	ENSG00000162885	B3GALNT2	_	YES
chr1:23522018-23523394	-0.212574	0.359522	1.26226	4.28e-12	.	.	.	.	.	.	.	.	.	.	chr1	23522544	rs2742972	1.67e-09	Fairfax_2014_microarray_monocyte_IFN24	ENSG00000007968	E2F2	YES	_
chr1:23522018-23523394	-0.212574	0.359522	1.26226	4.28e-12	.	.	.	.	.	.	.	.	.	.	chr1	23522552	rs3218164	1.4e-09	Fairfax_2014_microarray_monocyte_IFN24	ENSG00000007968	E2F2	YES	_
chr1:23522018-23523394	-0.212574	0.359522	1.26226	4.28e-12	.	.	.	.	.	.	.	.	.	.	chr1	23522552	rs397747544	1.4e-09	Fairfax_2014_microarray_monocyte_IFN24	ENSG00000007968	E2F2	YES	_
chr1:23522018-23523394	-0.212574	0.359522	1.26226	4.28e-12	.	.	.	.	.	.	.	.	.	.	chr1	23522854	rs1555027	5.42e-10	Fairfax_2014_microarray_monocyte_IFN24	ENSG00000007968	E2F2	YES	_
chr1:23522018-23523394	-0.212574	0.359522	1.26226	4.28e-12	.	.	.	.	.	.	.	.	.	.	chr1	23523155	rs34433615	2.47e-08	Fairfax_2014_microarray_monocyte_IFN24	ENSG00000007968	E2F2	YES	_
chr1:23522018-23523394	-0.212574	0.359522	1.26226	4.28e-12	.	.	.	.	.	.	.	.	.	.	chr1	23523273	rs3218160	1.35e-09	Fairfax_2014_microarray_monocyte_IFN24	ENSG00000007968	E2F2	YES	_
chr1:235876151-235877214	1.26656	5.66e-08	-0.672756	0.0126986	chr1:235875924-235877544	0.692838	0.0101757	-0.789805	0.00602254	.	.	.	.	.	.	-1	.	.	.	.	.	_	_
chr1:235939946-235941016	-0.701732	0.024911	1.68242	4.61e-09	.	.	.	.	.	.	.	.	.	.	.	-1	.	.	.	.	.	_	_
chr1:236119675-236121413	1.45291	1.78e-09	-0.689708	0.0130271	.	.	.	.	.	.	.	.	.	.	.	-1	.	.	.	.	.	_	_
chr1:236159621-236160996	1.98954	1.6e-23	-0.450615	0.0661234	chr1:236159158-236161005	1.2286	1.13e-05	-0.402268	0.26206	.	.	.	.	.	.	-1	.	.	.	.	.	_	_
chr1:236162949-236164179	1.07156	5.29e-13	-0.314353	0.0809799	chr1:236162816-236165070	0.444542	0.104791	-0.534533	0.068864	.	.	.	.	.	.	-1	.	.	.	.	.	_	_
chr1:236663594-236664651	1.31161	0.000236994	-0.385983	0.402721	.	.	.	.	.	.	.	.	.	.	chr1	236663679	rs573165037	6.95825e-12, 5.52902e-17, 3.71809e-06, 3.85181e-07, 1.69811e-08, 1.20368e-10	Fairfax_2014_microarray_monocyte_IFN24, Fairfax_2014_microarray_monocyte_LPS2, Fairfax_2014_microarray_monocyte_naive	ENSG00000116977	LGALS8	YES	_
chr1:236663594-236664651	1.31161	0.000236994	-0.385983	0.402721	.	.	.	.	.	.	.	.	.	.	chr1	236663679	rs34052377	6.95825e-12, 5.52902e-17, 3.71809e-06, 3.85181e-07, 1.69811e-08, 1.20368e-10	Fairfax_2014_microarray_monocyte_IFN24, Fairfax_2014_microarray_monocyte_LPS2, Fairfax_2014_microarray_monocyte_naive	ENSG00000116977	LGALS8	YES	_
chr1:236663594-236664651	1.31161	0.000236994	-0.385983	0.402721	.	.	.	.	.	.	.	.	.	.	chr1	236663766	rs499737	4.67405e-12, 3.08262e-17, 2.2064e-06, 1.84241e-07, 1.11227e-08, 7.43797e-11	Fairfax_2014_microarray_monocyte_IFN24, Fairfax_2014_microarray_monocyte_LPS2, Fairfax_2014_microarray_monocyte_naive	ENSG00000116977	LGALS8	YES	_
chr1:236663594-236664651	1.31161	0.000236994	-0.385983	0.402721	.	.	.	.	.	.	.	.	.	.	chr1	236664002	rs606160	4.37101e-12, 2.79567e-17, 2.12326e-06, 1.62579e-07, 1.1143e-08, 6.12494e-11	Fairfax_2014_microarray_monocyte_IFN24, Fairfax_2014_microarray_monocyte_LPS2, Fairfax_2014_microarray_monocyte_naive	ENSG00000116977	LGALS8	YES	_
chr1:236663594-236664651	1.31161	0.000236994	-0.385983	0.402721	.	.	.	.	.	.	.	.	.	.	chr1	236664059	rs6671776	2.67865e-10, 3.30756e-16, 1.80538e-09, 6.72615e-09, 4.38393e-07, 7.17343e-13	Fairfax_2014_microarray_monocyte_IFN24, Fairfax_2014_microarray_monocyte_LPS24, Fairfax_2014_microarray_monocyte_naive	ENSG00000116977	LGALS8	YES	_
chr1:236663594-236664651	1.31161	0.000236994	-0.385983	0.402721	.	.	.	.	.	.	.	.	.	.	chr1	236664120	rs474818	4.63398e-12, 3.02524e-17, 2.20446e-06, 1.83882e-07, 1.11343e-08, 7.48921e-11	Fairfax_2014_microarray_monocyte_IFN24, Fairfax_2014_microarray_monocyte_LPS2, Fairfax_2014_microarray_monocyte_naive	ENSG00000116977	LGALS8	YES	_
chr1:236663594-236664651	1.31161	0.000236994	-0.385983	0.402721	.	.	.	.	.	.	.	.	.	.	chr1	236664456	rs1768050	3.76028e-11, 2.11452e-16, 2.26565e-08, 6.88565e-08, 2.18233e-06, 4.9834e-07, 4.49245e-10, 2.63351e-11	Fairfax_2014_microarray_monocyte_IFN24, Fairfax_2014_microarray_monocyte_LPS2, Fairfax_2014_microarray_monocyte_LPS24, Fairfax_2014_microarray_monocyte_naive	ENSG00000116977	LGALS8	YES	_
chr1:23720087-23721343	1.28278	3.82e-07	-0.19779	0.572501	.	.	.	.	.	.	.	.	.	.	chr1	23721136	rs35714160	2.43457e-09, 4.52801e-53	Fairfax_2014_microarray_monocyte_IFN24, Fairfax_2014_microarray_monocyte_naive	ENSG00000011007	ELOA	_	_
chr1:23720087-23721343	1.28278	3.82e-07	-0.19779	0.572501	.	.	.	.	.	.	.	.	.	.	chr1	23721136	rs35714160	1.88e-06	Fairfax_2014_microarray_monocyte_naive	ENSG00000117308	GALE	_	_
chr1:23720087-23721343	1.28278	3.82e-07	-0.19779	0.572501	.	.	.	.	.	.	.	.	.	.	chr1	23721136	rs35714160	5.89e-08	Fairfax_2014_microarray_monocyte_naive	ENSG00000179163	FUCA1	_	YES
chr1:238468715-238469889	1.17742	7.87e-06	-0.660904	0.0320825	.	.	.	.	.	.	.	.	.	.	.	-1	.	.	.	.	.	_	_
chr1:239366868-239368112	0.0806594	0.805949	-1.16015	0.000110159	.	.	.	.	.	.	.	.	.	.	.	-1	.	.	.	.	.	_	_
chr1:239558363-239559725	1.14555	9.71e-09	-0.798155	0.000343661	.	.	.	.	.	.	.	.	.	.	.	-1	.	.	.	.	.	_	_
chr1:23964343-23965673	1.06034	7.36e-06	-0.0483554	0.904215	chr1:23963867-23965717	0.987702	9.04e-05	-0.568099	0.0500109	.	.	.	.	.	.	-1	.	.	.	.	.	_	_
chr1:239816917-239817989	1.07849	2.35e-05	-0.267123	0.431019	.	.	.	.	.	.	.	.	.	.	.	-1	.	.	.	.	.	_	_
chr1:241474872-241476602	1.51049	3.55e-07	0.210536	0.619222	.	.	.	.	.	.	.	.	.	.	.	-1	.	.	.	.	.	_	_
chr1:243238822-243240148	1.30725	1.26e-05	0.0979113	0.829459	.	.	.	.	.	.	.	.	.	.	chr1	243239991	rs12744216	7.47618e-07, 1.86571e-14	Fairfax_2014_microarray_monocyte_LPS24, Fairfax_2014_microarray_monocyte_naive	ENSG00000054282	SDCCAG8	_	_
chr1:243238822-243240148	1.30725	1.26e-05	0.0979113	0.829459	.	.	.	.	.	.	.	.	.	.	chr1	243239419	rs10926976	1.24e-07	Fairfax_2014_microarray_monocyte_naive	ENSG00000054282	SDCCAG8	_	_
chr1:243238822-243240148	1.30725	1.26e-05	0.0979113	0.829459	.	.	.	.	.	.	.	.	.	.	chr1	243239419	rs10926976	1.71e-06	Fairfax_2014_microarray_monocyte_naive	ENSG00000143702	CEP170	_	_
chr1:243407111-243408349	1.82784	3.9e-11	-0.306456	0.356277	.	.	.	.	.	.	.	.	.	.	.	-1	.	.	.	.	.	_	_
chr1:243420451-243421661	2.10441	9.49e-20	0.127196	0.683258	chr1:243419645-243422091	2.86626	8.54e-48	-0.733106	0.000147485	.	.	.	.	.	.	-1	.	.	.	.	.	_	_
chr1:243477370-243478559	1.01278	3.17e-11	-0.275001	0.158976	.	.	.	.	.	.	.	.	.	.	.	-1	.	.	.	.	.	_	_
chr1:243685843-243687145	1.50077	2.41e-05	-0.0703223	0.904723	.	.	.	.	.	.	.	.	.	.	.	-1	.	.	.	.	.	_	_
chr1:24406384-24407563	1.57804	1.85e-05	0.346662	0.4461	.	.	.	.	.	.	.	.	.	.	.	-1	.	.	.	.	.	_	_
chr1:244234823-244235861	1.01503	0.0389393	-0.369709	0.582431	.	.	.	.	.	.	.	.	.	.	.	-1	.	.	.	.	.	_	_
chr1:244251731-244252917	1.34564	6.34e-07	-0.173662	0.653541	.	.	.	.	.	.	.	.	.	.	.	-1	.	.	.	.	.	_	_
chr1:244435564-244436790	1.31319	0.000131087	-0.0980545	0.859694	chr1:244435727-244436666	1.39318	4.8e-05	-0.467942	0.266465	.	.	.	.	.	chr1	244436157	rs75471425	7.75e-06	Fairfax_2014_microarray_monocyte_LPS2	ENSG00000035687	ADSS	YES	_
chr1:24454383-24455494	1.17666	1.49e-05	-0.466983	0.159399	.	.	.	.	.	.	.	.	.	.	chr1	24454437	rs11808194	5.3e-06	Nedelec_2016_ge_macrophage_Salmonella	ENSG00000001461	NIPAL3	_	_
chr1:24454383-24455494	1.17666	1.49e-05	-0.466983	0.159399	.	.	.	.	.	.	.	.	.	.	chr1	24454757	rs2281188	1.76e-17	Nedelec_2016_ge_macrophage_Salmonella	ENSG00000001461	NIPAL3	_	_
chr1:24454383-24455494	1.17666	1.49e-05	-0.466983	0.159399	.	.	.	.	.	.	.	.	.	.	chr1	24455364	rs6702484	2.33e-14	Nedelec_2016_ge_macrophage_Salmonella	ENSG00000001461	NIPAL3	_	_
chr1:24454383-24455494	1.17666	1.49e-05	-0.466983	0.159399	.	.	.	.	.	.	.	.	.	.	chr1	24454674	rs2281187	1.98e-07	Nedelec_2016_ge_macrophage_Salmonella	ENSG00000117602	RCAN3	_	_
chr1:24454383-24455494	1.17666	1.49e-05	-0.466983	0.159399	.	.	.	.	.	.	.	.	.	.	chr1	24454757	rs2281188	1.15e-16	Nedelec_2016_ge_macrophage_Salmonella	ENSG00000117602	RCAN3	_	_
chr1:24454383-24455494	1.17666	1.49e-05	-0.466983	0.159399	.	.	.	.	.	.	.	.	.	.	chr1	24455364	rs6702484	1.26e-09	Nedelec_2016_ge_macrophage_Salmonella	ENSG00000117602	RCAN3	_	_
chr1:24487793-24489236	1.44299	4.28e-06	0.170074	0.711362	.	.	.	.	.	.	.	.	.	.	chr1	24488414	rs195707	5.51e-07	Fairfax_2014_microarray_monocyte_IFN24	ENSG00000117602	RCAN3	_	_
chr1:245689860-245691154	-1.457	1.84e-08	0.0271411	0.959533	.	.	.	.	.	.	.	.	.	.	.	-1	.	.	.	.	.	_	_
chr1:246152722-246153722	-1.10533	2.15e-05	-0.0118428	0.982601	.	.	.	.	.	.	.	.	.	.	.	-1	.	.	.	.	.	_	_
chr1:246794165-246795601	1.30629	1.96e-15	-0.930042	1.75e-07	.	.	.	.	.	.	.	.	.	.	chr1	246794710	rs72764660	2.42e-06	Fairfax_2014_microarray_monocyte_naive	ENSG00000143653	SCCPDH	_	_
chr1:24708579-24710090	1.02826	1.22e-12	-0.390576	0.0225779	chr1:24708839-24710211	2.40947	1.66e-13	-1.32334	3.43e-05	.	.	.	.	.	chr1	24709190	rs12732115	4.92346e-06, 8.0592e-16	Fairfax_2014_microarray_monocyte_naive	ENSG00000169504	CLIC4	YES	_
chr1:247217492-247218866	1.75369	7.04e-07	-1.191	0.00230798	chr1:247217568-247218262	2.9346	2.5e-08	-2.90904	1.25e-07	.	.	.	.	.	chr1	247217616	rs61840469	4.93e-13	Nedelec_2016_ge_macrophage_Salmonella	ENSG00000259865	AL390728.6	YES	_
chr1:247217492-247218866	1.75369	7.04e-07	-1.191	0.00230798	chr1:247217568-247218262	2.9346	2.5e-08	-2.90904	1.25e-07	.	.	.	.	.	chr1	247218222	rs6704060	3.69e-07	Nedelec_2016_ge_macrophage_Salmonella	ENSG00000259865	AL390728.6	YES	_
chr1:247217492-247218866	1.75369	7.04e-07	-1.191	0.00230798	chr1:247217568-247218262	2.9346	2.5e-08	-2.90904	1.25e-07	.	.	.	.	.	chr1	247218311	rs149838535	1.16e-12	Nedelec_2016_ge_macrophage_Salmonella	ENSG00000259865	AL390728.6	YES	_
chr1:247217492-247218866	1.75369	7.04e-07	-1.191	0.00230798	chr1:247217568-247218262	2.9346	2.5e-08	-2.90904	1.25e-07	.	.	.	.	.	chr1	247218747	rs1771932	1.36e-07	Nedelec_2016_ge_macrophage_Salmonella	ENSG00000259865	AL390728.6	YES	_
chr1:247357348-247358396	1.55966	5.14e-17	-0.431404	0.0464003	.	.	.	.	.	.	.	.	.	.	chr1	247357771	rs138642266	8.05e-10	Nedelec_2016_ge_macrophage_Salmonella	ENSG00000162714	ZNF496	_	_
chr1:247357348-247358396	1.55966	5.14e-17	-0.431404	0.0464003	.	.	.	.	.	.	.	.	.	.	chr1	247357771	rs74163758	8.05e-10	Nedelec_2016_ge_macrophage_Salmonella	ENSG00000162714	ZNF496	_	_
chr1:247360226-247361687	1.5437	4.49e-29	-0.57295	0.000176536	chr1:247358887-247361789	2.10658	3.37e-30	-1.28566	5.76e-12	.	.	.	.	.	chr1	247361661	rs1954187	8.6e-07	Nedelec_2016_ge_macrophage_Salmonella	ENSG00000162714	ZNF496	_	_
chr1:247366822-247368285	1.16721	8.54e-10	-0.309548	0.195089	.	.	.	.	.	.	.	.	.	.	chr1	247366936	rs10737801	2.85e-06	Nedelec_2016_ge_macrophage_Salmonella	ENSG00000162714	ZNF496	_	_
chr1:24785580-24787191	1.05565	1.79e-06	-0.36236	0.193645	.	.	.	.	.	.	.	.	.	.	chr1	24785680	rs71652338	6.56e-11	Fairfax_2014_microarray_monocyte_naive	ENSG00000169504	CLIC4	YES	_
chr1:24785580-24787191	1.05565	1.79e-06	-0.36236	0.193645	.	.	.	.	.	.	.	.	.	.	chr1	24786996	rs9661655	2.37e-09	Fairfax_2014_microarray_monocyte_naive	ENSG00000169504	CLIC4	YES	_
chr1:247905876-247907348	1.38396	3.6e-12	-0.549476	0.0152733	.	.	.	.	.	chr1:247906285-247907194	-0.145635	0.999824	0.124919	0.833614	.	-1	.	.	.	.	.	_	_
chr1:24863653-24864775	1.63303	1.57e-13	-0.601997	0.0167474	.	.	.	.	.	.	.	.	.	.	.	-1	.	.	.	.	.	_	_
chr1:24890393-24892043	1.12904	0.000343608	-0.546772	0.164667	.	.	.	.	.	.	.	.	.	.	.	-1	.	.	.	.	.	_	_
chr1:24978326-24979372	-1.27327	1.7e-07	0.208699	0.613661	.	.	.	.	.	.	.	.	.	.	.	-1	.	.	.	.	.	_	_
chr1:24991033-24992098	-1.15467	2.05e-09	0.127191	0.701323	.	.	.	.	.	.	.	.	.	.	chr1	24991734	rs186127900	2.58e-06	Fairfax_2014_microarray_monocyte_IFN24	ENSG00000162430	SELENON	_	_
chr1:25127750-25128930	1.81715	2.53e-06	-0.367359	0.48642	.	.	.	.	.	.	.	.	.	.	.	-1	.	.	.	.	.	_	_
chr1:25308675-25309789	1.22284	0.000283277	0.416972	0.323585	.	.	.	.	.	.	.	.	.	.	chr1	25308845	rs2478025	1.37891e-07, 1.45325e-10	Fairfax_2014_microarray_monocyte_IFN24, Fairfax_2014_microarray_monocyte_naive	ENSG00000183726	TMEM50A	YES	_
chr1:25694764-25696181	1.19334	3.3e-19	-0.750557	1.88e-07	.	.	.	.	.	.	.	.	.	.	.	-1	.	.	.	.	.	_	_
chr1:25705702-25706734	-1.01531	0.000658757	0.692385	0.0644117	.	.	.	.	.	.	.	.	.	.	.	-1	.	.	.	.	.	_	_
chr1:25970843-25972218	-1.00722	0.000159277	0.138691	0.768017	.	.	.	.	.	.	.	.	.	.	chr1	25970882	rs10794518	9.96e-07	Fairfax_2014_microarray_monocyte_naive	ENSG00000169442	CD52	_	_
chr1:25970843-25972218	-1.00722	0.000159277	0.138691	0.768017	.	.	.	.	.	.	.	.	.	.	chr1	25971418	rs1429936	1.12e-06	Fairfax_2014_microarray_monocyte_naive	ENSG00000169442	CD52	_	_
chr1:25970843-25972218	-1.00722	0.000159277	0.138691	0.768017	.	.	.	.	.	.	.	.	.	.	chr1	25971493	rs1257156	3.1e-06	Fairfax_2014_microarray_monocyte_LPS24	ENSG00000175087	PDIK1L	YES	YES
chr1:26289072-26290680	-1.03842	1.26e-11	0.821796	9.92e-07	chr1:26287773-26291676	-1.11584	3.35e-06	1.14598	4.23e-06	.	.	.	.	.	chr1	26289789	rs3924324	1.23534e-06, 4.83959e-07	Fairfax_2014_microarray_monocyte_IFN24, Fairfax_2014_microarray_monocyte_naive	ENSG00000130695	CEP85	YES	_
chr1:26289072-26290680	-1.03842	1.26e-11	0.821796	9.92e-07	chr1:26287773-26291676	-1.11584	3.35e-06	1.14598	4.23e-06	.	.	.	.	.	chr1	26289829	rs3924325	1.27463e-06, 5.13044e-07	Fairfax_2014_microarray_monocyte_IFN24, Fairfax_2014_microarray_monocyte_naive	ENSG00000130695	CEP85	YES	_
chr1:26289072-26290680	-1.03842	1.26e-11	0.821796	9.92e-07	chr1:26287773-26291676	-1.11584	3.35e-06	1.14598	4.23e-06	.	.	.	.	.	chr1	26289125	rs4233458	1.04e-06	Fairfax_2014_microarray_monocyte_naive	ENSG00000130695	CEP85	YES	_
chr1:26289072-26290680	-1.03842	1.26e-11	0.821796	9.92e-07	chr1:26287773-26291676	-1.11584	3.35e-06	1.14598	4.23e-06	.	.	.	.	.	chr1	26289125	rs4233458	5.98e-07	Fairfax_2014_microarray_monocyte_naive	ENSG00000142669	SH3BGRL3	_	_
chr1:26289072-26290680	-1.03842	1.26e-11	0.821796	9.92e-07	chr1:26287773-26291676	-1.11584	3.35e-06	1.14598	4.23e-06	.	.	.	.	.	chr1	26289789	rs3924324	1.54e-31	Fairfax_2014_microarray_monocyte_naive	ENSG00000142669	SH3BGRL3	_	_
chr1:26289072-26290680	-1.03842	1.26e-11	0.821796	9.92e-07	chr1:26287773-26291676	-1.11584	3.35e-06	1.14598	4.23e-06	.	.	.	.	.	chr1	26289829	rs3924325	3.84e-31	Fairfax_2014_microarray_monocyte_naive	ENSG00000142669	SH3BGRL3	_	_
chr1:26289072-26290680	-1.03842	1.26e-11	0.821796	9.92e-07	chr1:26287773-26291676	-1.11584	3.35e-06	1.14598	4.23e-06	.	.	.	.	.	chr1	26290643	rs4659368	8.58e-06	Fairfax_2014_microarray_monocyte_naive	ENSG00000142669	SH3BGRL3	_	_
chr1:26289072-26290680	-1.03842	1.26e-11	0.821796	9.92e-07	chr1:26287773-26291676	-1.11584	3.35e-06	1.14598	4.23e-06	.	.	.	.	.	chr1	26289789	rs3924324	6.5e-33	Fairfax_2014_microarray_monocyte_naive	ENSG00000142684	ZNF593	_	YES
chr1:26289072-26290680	-1.03842	1.26e-11	0.821796	9.92e-07	chr1:26287773-26291676	-1.11584	3.35e-06	1.14598	4.23e-06	.	.	.	.	.	chr1	26289829	rs3924325	3e-32	Fairfax_2014_microarray_monocyte_naive	ENSG00000142684	ZNF593	_	YES
chr1:26289072-26290680	-1.03842	1.26e-11	0.821796	9.92e-07	chr1:26287773-26291676	-1.11584	3.35e-06	1.14598	4.23e-06	.	.	.	.	.	chr1	26289789	rs3924324	1.56935e-06, 1.92108e-06	Fairfax_2014_microarray_monocyte_LPS2, Fairfax_2014_microarray_monocyte_naive	ENSG00000158062	UBXN11	_	YES
chr1:26289072-26290680	-1.03842	1.26e-11	0.821796	9.92e-07	chr1:26287773-26291676	-1.11584	3.35e-06	1.14598	4.23e-06	.	.	.	.	.	chr1	26289829	rs3924325	3.97663e-07, 2.17498e-06	Fairfax_2014_microarray_monocyte_LPS2, Fairfax_2014_microarray_monocyte_naive	ENSG00000158062	UBXN11	_	YES
chr1:26289072-26290680	-1.03842	1.26e-11	0.821796	9.92e-07	chr1:26287773-26291676	-1.11584	3.35e-06	1.14598	4.23e-06	.	.	.	.	.	chr1	26289125	rs4233458	3.86e-07	Fairfax_2014_microarray_monocyte_naive	ENSG00000158062	UBXN11	_	YES
chr1:26289072-26290680	-1.03842	1.26e-11	0.821796	9.92e-07	chr1:26287773-26291676	-1.11584	3.35e-06	1.14598	4.23e-06	.	.	.	.	.	chr1	26289789	rs3924324	2.28664e-06, 5.01515e-33, 3.78263e-41, 1.58142e-29, 8.53238e-113	Alasoo_2018_ge_macrophage_IFNg, Fairfax_2014_microarray_monocyte_IFN24, Fairfax_2014_microarray_monocyte_LPS2, Fairfax_2014_microarray_monocyte_LPS24, Fairfax_2014_microarray_monocyte_naive	ENSG00000169442	CD52	_	_
chr1:26289072-26290680	-1.03842	1.26e-11	0.821796	9.92e-07	chr1:26287773-26291676	-1.11584	3.35e-06	1.14598	4.23e-06	.	.	.	.	.	chr1	26289829	rs3924325	2.2263e-06, 2.58709e-32, 2.41853e-40, 1.09519e-29, 1.52892e-108	Alasoo_2018_ge_macrophage_IFNg, Fairfax_2014_microarray_monocyte_IFN24, Fairfax_2014_microarray_monocyte_LPS2, Fairfax_2014_microarray_monocyte_LPS24, Fairfax_2014_microarray_monocyte_naive	ENSG00000169442	CD52	_	_
chr1:26289072-26290680	-1.03842	1.26e-11	0.821796	9.92e-07	chr1:26287773-26291676	-1.11584	3.35e-06	1.14598	4.23e-06	.	.	.	.	.	chr1	26289125	rs4233458	8.12e-10	Fairfax_2014_microarray_monocyte_naive	ENSG00000169442	CD52	_	_
chr1:26553603-26554951	-1.03904	6.91e-08	1.13738	3.16e-08	.	.	.	.	.	.	.	.	.	.	chr1	26553797	rs2290589	3.59894e-07, 4.31821e-08, 9.25694e-21	Fairfax_2014_microarray_monocyte_IFN24, Fairfax_2014_microarray_monocyte_LPS24, Fairfax_2014_microarray_monocyte_naive	ENSG00000117676	RPS6KA1	_	_
chr1:26553603-26554951	-1.03904	6.91e-08	1.13738	3.16e-08	.	.	.	.	.	.	.	.	.	.	chr1	26554498	rs873151	3.39533e-07, 3.84582e-08, 7.76904e-21	Fairfax_2014_microarray_monocyte_IFN24, Fairfax_2014_microarray_monocyte_LPS24, Fairfax_2014_microarray_monocyte_naive	ENSG00000117676	RPS6KA1	_	_
chr1:26580549-26581778	1.57362	1.79e-19	-0.423587	0.0454391	chr1:26580487-26584387	0.956305	4.58e-06	-0.581175	0.0136023	.	.	.	.	.	.	-1	.	.	.	.	.	_	_
chr1:26606821-26608108	0.923456	0.00369079	1.36744	2.68e-07	.	.	.	.	.	.	.	.	.	.	chr1	26607100	rs147266247	6.04e-07	Fairfax_2014_microarray_monocyte_naive	ENSG00000117713	ARID1A	_	_
chr1:26606821-26608108	0.923456	0.00369079	1.36744	2.68e-07	.	.	.	.	.	.	.	.	.	.	chr1	26607100	rs147266247	7.21931e-14, 1.68844e-08	Fairfax_2014_microarray_monocyte_IFN24, Fairfax_2014_microarray_monocyte_naive	ENSG00000142733	MAP3K6	_	_
chr1:26606821-26608108	0.923456	0.00369079	1.36744	2.68e-07	.	.	.	.	.	.	.	.	.	.	chr1	26607100	rs147266247	4.68e-08	Fairfax_2014_microarray_monocyte_naive	ENSG00000204160	ZDHHC18	_	_
chr1:27087108-27088695	1.72921	2.76e-13	0.317071	0.262243	.	.	.	.	.	.	.	.	.	.	.	-1	.	.	.	.	.	_	_
chr1:27491422-27492468	1.43317	3.1e-11	-0.684337	0.00504895	.	.	.	.	.	.	.	.	.	.	chr1	27491733	rs57545657	1.25e-06	Nedelec_2016_ge_macrophage_Listeria	ENSG00000158195	WASF2	_	_
chr1:27491422-27492468	1.43317	3.1e-11	-0.684337	0.00504895	.	.	.	.	.	.	.	.	.	.	chr1	27491733	rs796122246	1.25e-06	Nedelec_2016_ge_macrophage_Listeria	ENSG00000158195	WASF2	_	_
chr1:27652146-27653200	1.08362	4.16e-08	-0.435313	0.0677774	chr1:27649622-27653224	-0.078678	0.76697	0.379375	0.0904806	.	.	.	.	.	.	-1	.	.	.	.	.	_	_
chr1:27968822-27969822	2.02178	4.81e-14	-0.430162	0.14498	.	.	.	.	.	.	.	.	.	.	chr1	27969335	rs6598916	2.29821e-06, 9.14958e-06	Fairfax_2014_microarray_monocyte_IFN24, Fairfax_2014_microarray_monocyte_LPS24	ENSG00000158156	XKR8	_	_
chr1:27968822-27969822	2.02178	4.81e-14	-0.430162	0.14498	.	.	.	.	.	.	.	.	.	.	chr1	27969459	rs6658970	2.3388e-06, 9.47998e-06	Fairfax_2014_microarray_monocyte_IFN24, Fairfax_2014_microarray_monocyte_LPS24	ENSG00000158156	XKR8	_	_
chr1:27968822-27969822	2.02178	4.81e-14	-0.430162	0.14498	.	.	.	.	.	.	.	.	.	.	chr1	27969335	rs6598916	1.02e-21	Fairfax_2014_microarray_monocyte_naive	ENSG00000158161	EYA3	_	_
chr1:27968822-27969822	2.02178	4.81e-14	-0.430162	0.14498	.	.	.	.	.	.	.	.	.	.	chr1	27969459	rs6658970	1.11e-21	Fairfax_2014_microarray_monocyte_naive	ENSG00000158161	EYA3	_	_
chr1:27979048-27980288	1.16833	4.04e-07	-1.0204	7.16e-05	chr1:27978860-27979873	1.99149	1.21e-08	-1.54124	1.65e-05	.	.	.	.	.	.	-1	.	.	.	.	.	_	_
chr1:28169259-28170603	1.216	5.97e-10	-0.317174	0.211919	chr1:28168345-28177044	-0.77577	3.9e-05	0.376413	0.103412	.	.	.	.	.	chr1	28169987	rs76536370	7.49e-08	Fairfax_2014_microarray_monocyte_IFN24	ENSG00000130770	ATP5IF1	_	_
chr1:28353539-28355216	-0.474038	0.124791	1.09148	0.000206778	.	.	.	.	.	.	.	.	.	.	chr1	28353691	rs564776689	1.31277e-06, 2.94995e-09	Fairfax_2014_microarray_monocyte_LPS24, Fairfax_2014_microarray_monocyte_naive	ENSG00000126698	DNAJC8	_	_
chr1:28353539-28355216	-0.474038	0.124791	1.09148	0.000206778	.	.	.	.	.	.	.	.	.	.	chr1	28353691	rs564776689	1.60594e-10, 5.28976e-14, 1.6945e-06	Fairfax_2014_microarray_monocyte_IFN24, Fairfax_2014_microarray_monocyte_LPS24, Fairfax_2014_microarray_monocyte_naive	ENSG00000130770	ATP5IF1	_	_
chr1:28353539-28355216	-0.474038	0.124791	1.09148	0.000206778	.	.	.	.	.	.	.	.	.	.	chr1	28353691	rs564776689	1.88845e-22, 4.01573e-23, 3.06981e-13, 4.22061e-47	Fairfax_2014_microarray_monocyte_IFN24, Fairfax_2014_microarray_monocyte_LPS2, Fairfax_2014_microarray_monocyte_LPS24, Fairfax_2014_microarray_monocyte_naive	ENSG00000204138	PHACTR4	YES	_
chr1:28353539-28355216	-0.474038	0.124791	1.09148	0.000206778	.	.	.	.	.	.	.	.	.	.	chr1	28354796	rs151123002	2.6e-08	Fairfax_2014_microarray_monocyte_naive	ENSG00000204138	PHACTR4	YES	_
chr1:2845166-2846771	-1.50285	1.81e-12	0.522252	0.0723025	.	.	.	.	.	.	.	.	.	.	chr1	2845298	rs1456460	7.79e-06	Fairfax_2014_microarray_monocyte_LPS2	ENSG00000157873	TNFRSF14	_	_
chr1:2845166-2846771	-1.50285	1.81e-12	0.522252	0.0723025	.	.	.	.	.	.	.	.	.	.	chr1	2846704	rs6424080	8.76e-06	Fairfax_2014_microarray_monocyte_LPS2	ENSG00000157873	TNFRSF14	_	_
chr1:29282834-29284099	0.109155	0.715908	1.26726	8.62e-10	.	.	.	.	.	.	.	.	.	.	.	-1	.	.	.	.	.	_	_
chr1:29718883-29720328	1.32573	1e-14	-0.683827	0.000276058	.	.	.	.	.	.	.	.	.	.	.	-1	.	.	.	.	.	_	_
chr1:29986647-29987695	-1.32299	3.45e-07	0.601074	0.092875	.	.	.	.	.	.	.	.	.	.	.	-1	.	.	.	.	.	_	_
chr1:30840546-30841738	-1.24898	2.04e-09	0.0485224	0.908017	.	.	.	.	.	.	.	.	.	.	.	-1	.	.	.	.	.	_	_
chr1:31009799-31011231	1.09515	8.26e-08	0.0560299	0.871752	chr1:31010200-31011773	0.978294	0.000675846	0.450826	0.172798	.	.	.	.	.	chr1	31010861	rs80279141	2.18e-06	Nedelec_2016_ge_macrophage_Salmonella	ENSG00000162512	SDC3	_	YES
chr1:31305918-31306977	1.49616	2.09e-12	-0.0624151	0.84782	.	.	.	.	.	.	.	.	.	.	chr1	31306676	rs141564305	3.53e-07	Fairfax_2014_microarray_monocyte_naive	ENSG00000121766	ZCCHC17	_	_
chr1:31305918-31306977	1.49616	2.09e-12	-0.0624151	0.84782	.	.	.	.	.	.	.	.	.	.	chr1	31306676	rs150878433	3.53e-07	Fairfax_2014_microarray_monocyte_naive	ENSG00000121766	ZCCHC17	_	_
chr1:31305918-31306977	1.49616	2.09e-12	-0.0624151	0.84782	.	.	.	.	.	.	.	.	.	.	chr1	31306676	rs141564305	3.76e-09	Fairfax_2014_microarray_monocyte_LPS2	ENSG00000121769	FABP3	_	YES
chr1:31305918-31306977	1.49616	2.09e-12	-0.0624151	0.84782	.	.	.	.	.	.	.	.	.	.	chr1	31306676	rs150878433	3.76e-09	Fairfax_2014_microarray_monocyte_LPS2	ENSG00000121769	FABP3	_	YES
chr1:31383278-31384639	-1.0993	0.00130907	0.301968	0.568251	.	.	.	.	.	.	.	.	.	.	chr1	31384330	rs34329423	3.76e-06	Nedelec_2016_ge_macrophage_Listeria	ENSG00000060688	SNRNP40	_	_
chr1:31383278-31384639	-1.0993	0.00130907	0.301968	0.568251	.	.	.	.	.	.	.	.	.	.	chr1	31384355	rs34030940	3.76e-06	Nedelec_2016_ge_macrophage_Listeria	ENSG00000060688	SNRNP40	_	_
chr1:31383278-31384639	-1.0993	0.00130907	0.301968	0.568251	.	.	.	.	.	.	.	.	.	.	chr1	31384359	rs35610147	3.76e-06	Nedelec_2016_ge_macrophage_Listeria	ENSG00000060688	SNRNP40	_	_
chr1:31383278-31384639	-1.0993	0.00130907	0.301968	0.568251	.	.	.	.	.	.	.	.	.	.	chr1	31384389	rs35033009	3.76e-06	Nedelec_2016_ge_macrophage_Listeria	ENSG00000060688	SNRNP40	_	_
chr1:31383278-31384639	-1.0993	0.00130907	0.301968	0.568251	.	.	.	.	.	.	.	.	.	.	chr1	31384485	rs34687290	3.76e-06	Nedelec_2016_ge_macrophage_Listeria	ENSG00000060688	SNRNP40	_	_
chr1:31383278-31384639	-1.0993	0.00130907	0.301968	0.568251	.	.	.	.	.	.	.	.	.	.	chr1	31383678	rs6674406	7e-06	Fairfax_2014_microarray_monocyte_naive	ENSG00000121766	ZCCHC17	_	_
chr1:31383278-31384639	-1.0993	0.00130907	0.301968	0.568251	.	.	.	.	.	.	.	.	.	.	chr1	31383678	rs6674406	2.6e-08	Fairfax_2014_microarray_monocyte_LPS2	ENSG00000121769	FABP3	_	YES
chr1:31383278-31384639	-1.0993	0.00130907	0.301968	0.568251	.	.	.	.	.	.	.	.	.	.	chr1	31384330	rs34329423	1.76e-10	Fairfax_2014_microarray_monocyte_LPS2	ENSG00000121769	FABP3	_	YES
chr1:31383278-31384639	-1.0993	0.00130907	0.301968	0.568251	.	.	.	.	.	.	.	.	.	.	chr1	31384355	rs34030940	1.66e-10	Fairfax_2014_microarray_monocyte_LPS2	ENSG00000121769	FABP3	_	YES
chr1:31383278-31384639	-1.0993	0.00130907	0.301968	0.568251	.	.	.	.	.	.	.	.	.	.	chr1	31384359	rs35610147	1.66e-10	Fairfax_2014_microarray_monocyte_LPS2	ENSG00000121769	FABP3	_	YES
chr1:31383278-31384639	-1.0993	0.00130907	0.301968	0.568251	.	.	.	.	.	.	.	.	.	.	chr1	31384389	rs35033009	1.76e-10	Fairfax_2014_microarray_monocyte_LPS2	ENSG00000121769	FABP3	_	YES
chr1:31383278-31384639	-1.0993	0.00130907	0.301968	0.568251	.	.	.	.	.	.	.	.	.	.	chr1	31384485	rs34687290	5.89e-10	Fairfax_2014_microarray_monocyte_LPS2	ENSG00000121769	FABP3	_	YES
chr1:31383278-31384639	-1.0993	0.00130907	0.301968	0.568251	.	.	.	.	.	.	.	.	.	.	chr1	31384330	rs34329423	9.23244e-08, 1.51398e-06, 1.17015e-08	Fairfax_2014_microarray_monocyte_LPS2, Fairfax_2014_microarray_monocyte_LPS24, Fairfax_2014_microarray_monocyte_naive	ENSG00000168528	SERINC2	_	YES
chr1:31383278-31384639	-1.0993	0.00130907	0.301968	0.568251	.	.	.	.	.	.	.	.	.	.	chr1	31384355	rs34030940	9.33829e-08, 1.50858e-06, 1.14982e-08	Fairfax_2014_microarray_monocyte_LPS2, Fairfax_2014_microarray_monocyte_LPS24, Fairfax_2014_microarray_monocyte_naive	ENSG00000168528	SERINC2	_	YES
chr1:31383278-31384639	-1.0993	0.00130907	0.301968	0.568251	.	.	.	.	.	.	.	.	.	.	chr1	31384359	rs35610147	9.33829e-08, 1.53441e-06, 1.14582e-08	Fairfax_2014_microarray_monocyte_LPS2, Fairfax_2014_microarray_monocyte_LPS24, Fairfax_2014_microarray_monocyte_naive	ENSG00000168528	SERINC2	_	YES
chr1:31383278-31384639	-1.0993	0.00130907	0.301968	0.568251	.	.	.	.	.	.	.	.	.	.	chr1	31384389	rs35033009	9.23244e-08, 1.59108e-06, 1.15827e-08	Fairfax_2014_microarray_monocyte_LPS2, Fairfax_2014_microarray_monocyte_LPS24, Fairfax_2014_microarray_monocyte_naive	ENSG00000168528	SERINC2	_	YES
chr1:31383278-31384639	-1.0993	0.00130907	0.301968	0.568251	.	.	.	.	.	.	.	.	.	.	chr1	31384485	rs34687290	4.25864e-07, 1.00839e-07	Fairfax_2014_microarray_monocyte_LPS2, Fairfax_2014_microarray_monocyte_naive	ENSG00000168528	SERINC2	_	YES
chr1:31479503-31480566	1.922	1.74e-10	0.242207	0.524614	.	.	.	.	.	.	.	.	.	.	.	-1	.	.	.	.	.	_	_
chr1:31639238-31640285	0.00623829	0.98575	1.15517	9.63e-08	.	.	.	.	.	.	.	.	.	.	.	-1	.	.	.	.	.	_	_
chr1:31707311-31708380	0.50602	0.0359922	-1.49729	1.5e-08	.	.	.	.	.	.	.	.	.	.	.	-1	.	.	.	.	.	_	_
chr1:3181627-3182714	-1.07541	0.000359744	0.638797	0.106622	.	.	.	.	.	.	.	.	.	.	.	-1	.	.	.	.	.	_	_
chr1:31868966-31870173	-1.25251	5.87e-05	-0.436548	0.400754	.	.	.	.	.	.	.	.	.	.	.	-1	.	.	.	.	.	_	_
chr1:32235787-32236833	1.01082	1.16e-08	0.116909	0.664386	chr1:32235517-32236315	0.914113	0.0146131	0.200793	0.708557	.	.	.	.	.	.	-1	.	.	.	.	.	_	_
chr1:32919997-32921457	1.29999	7.75e-12	-0.739766	0.000374372	.	.	.	.	.	.	.	.	.	.	.	-1	.	.	.	.	.	_	_
chr1:32984049-32985466	1.02191	0.000249682	0.250465	0.531733	chr1:32980114-32994811	0.330752	0.0642016	-0.0273374	0.931791	.	.	.	.	.	chr1	32984662	rs57944861	1.08572e-09, 5.54837e-07, 9.46718e-09	Fairfax_2014_microarray_monocyte_IFN24, Fairfax_2014_microarray_monocyte_LPS2, Fairfax_2014_microarray_monocyte_naive	ENSG00000004455	AK2	_	_
chr1:33024397-33025576	1.96453	5.74e-24	-1.49114	2.17e-13	chr1:33024406-33025113	2.19533	1.69e-08	-1.70687	1.36e-05	.	.	.	.	.	chr1	33024821	rs10914647	9.11892e-40, 2.74156e-13, 3.28892e-16, 2.53705e-17	Fairfax_2014_microarray_monocyte_IFN24, Fairfax_2014_microarray_monocyte_LPS2, Fairfax_2014_microarray_monocyte_LPS24, Fairfax_2014_microarray_monocyte_naive	ENSG00000004455	AK2	_	_
chr1:34799891-34800929	1.82334	1.97e-05	-0.279391	0.625578	.	.	.	.	.	.	.	.	.	.	.	-1	.	.	.	.	.	_	_
chr1:35364115-35365481	1.10279	2.91e-06	-0.139285	0.701547	chr1:35363687-35366616	1.37748	2.92e-08	-0.313643	0.356441	.	.	.	.	.	.	-1	.	.	.	.	.	_	_
chr1:35487969-35489149	1.7858	6.9e-09	-0.675289	0.0555299	chr1:35487660-35489266	2.70948	3.01e-17	-1.21485	0.000229045	.	.	.	.	.	.	-1	.	.	.	.	.	_	_
chr1:35539245-35540504	1.01618	2.9e-06	-0.337507	0.224621	chr1:35539369-35540296	1.31542	0.000199707	-0.443402	0.321726	.	.	.	.	.	.	-1	.	.	.	.	.	_	_
chr1:37469086-37470124	1.88494	5.92e-10	1.13668	6.29e-05	chr1:37467900-37470464	2.037	2.56e-14	0.995431	2.62e-05	.	.	.	.	.	chr1	37469124	rs2811645	2.14344e-08, 6.60362e-08, 6.31415e-08, 8.26079e-20, 2.51521e-06, 1.64792e-09	Fairfax_2014_microarray_monocyte_IFN24, Fairfax_2014_microarray_monocyte_LPS2, Fairfax_2014_microarray_monocyte_LPS24, Fairfax_2014_microarray_monocyte_naive, Nedelec_2016_ge_macrophage_Listeria, Nedelec_2016_ge_macrophage_naive	ENSG00000233621	LINC01137	YES	YES
chr1:37819538-37820607	1.20904	1.06e-06	-0.414472	0.177143	chr1:37819853-37820825	0.69406	0.0616087	0.596338	0.115524	.	.	.	.	.	chr1	37820166	rs61778076	7.42865e-16, 5.56792e-07, 2.58192e-18	Fairfax_2014_microarray_monocyte_IFN24, Fairfax_2014_microarray_monocyte_LPS24, Fairfax_2014_microarray_monocyte_naive	ENSG00000183386	FHL3	_	_
chr1:37819538-37820607	1.20904	1.06e-06	-0.414472	0.177143	chr1:37819853-37820825	0.69406	0.0616087	0.596338	0.115524	.	.	.	.	.	chr1	37820258	rs61778077	7.42963e-16, 5.56553e-07, 2.58238e-18	Fairfax_2014_microarray_monocyte_IFN24, Fairfax_2014_microarray_monocyte_LPS24, Fairfax_2014_microarray_monocyte_naive	ENSG00000183386	FHL3	_	_
chr1:37819538-37820607	1.20904	1.06e-06	-0.414472	0.177143	chr1:37819853-37820825	0.69406	0.0616087	0.596338	0.115524	.	.	.	.	.	chr1	37820579	rs138751767	7.42951e-16, 5.54389e-07, 2.57319e-18	Fairfax_2014_microarray_monocyte_IFN24, Fairfax_2014_microarray_monocyte_LPS24, Fairfax_2014_microarray_monocyte_naive	ENSG00000183386	FHL3	_	_
chr1:37819538-37820607	1.20904	1.06e-06	-0.414472	0.177143	chr1:37819853-37820825	0.69406	0.0616087	0.596338	0.115524	.	.	.	.	.	chr1	37819884	rs12726977	1.09e-06	Fairfax_2014_microarray_monocyte_IFN24	ENSG00000196449	YRDC	YES	_
chr1:37819538-37820607	1.20904	1.06e-06	-0.414472	0.177143	chr1:37819853-37820825	0.69406	0.0616087	0.596338	0.115524	.	.	.	.	.	chr1	37820221	rs4653329	2.36e-06	Fairfax_2014_microarray_monocyte_IFN24	ENSG00000196449	YRDC	YES	_
chr1:37819538-37820607	1.20904	1.06e-06	-0.414472	0.177143	chr1:37819853-37820825	0.69406	0.0616087	0.596338	0.115524	.	.	.	.	.	chr1	37820166	rs61778076	6.88e-12	Fairfax_2014_microarray_monocyte_naive	ENSG00000197982	C1orf122	YES	_
chr1:37819538-37820607	1.20904	1.06e-06	-0.414472	0.177143	chr1:37819853-37820825	0.69406	0.0616087	0.596338	0.115524	.	.	.	.	.	chr1	37820258	rs61778077	6.87e-12	Fairfax_2014_microarray_monocyte_naive	ENSG00000197982	C1orf122	YES	_
chr1:37819538-37820607	1.20904	1.06e-06	-0.414472	0.177143	chr1:37819853-37820825	0.69406	0.0616087	0.596338	0.115524	.	.	.	.	.	chr1	37820579	rs138751767	6.85e-12	Fairfax_2014_microarray_monocyte_naive	ENSG00000197982	C1orf122	YES	_
chr1:37819538-37820607	1.20904	1.06e-06	-0.414472	0.177143	chr1:37819853-37820825	0.69406	0.0616087	0.596338	0.115524	.	.	.	.	.	chr1	37819884	rs12726977	5.73925e-32, 8.51768e-07	Fairfax_2014_microarray_monocyte_naive, Nedelec_2016_ge_macrophage_naive	ENSG00000204084	INPP5B	_	_
chr1:37819538-37820607	1.20904	1.06e-06	-0.414472	0.177143	chr1:37819853-37820825	0.69406	0.0616087	0.596338	0.115524	.	.	.	.	.	chr1	37820221	rs4653329	1.39228e-29, 7.58805e-06	Fairfax_2014_microarray_monocyte_naive, Nedelec_2016_ge_macrophage_naive	ENSG00000204084	INPP5B	_	_
chr1:37822863-37823900	1.44211	2.78e-11	-0.145359	0.666121	chr1:37821026-37826358	0.532538	0.00308925	0.629328	0.00044132	.	.	.	.	.	chr1	37823711	rs12751325	1.04084e-07, 3.37004e-12, 2.01885e-09, 3.43653e-12	Alasoo_2018_ge_macrophage_naive, Fairfax_2014_microarray_monocyte_IFN24, Fairfax_2014_microarray_monocyte_LPS24, Fairfax_2014_microarray_monocyte_naive	ENSG00000183386	FHL3	_	_
chr1:37822863-37823900	1.44211	2.78e-11	-0.145359	0.666121	chr1:37821026-37826358	0.532538	0.00308925	0.629328	0.00044132	.	.	.	.	.	chr1	37823711	rs12751325	9.63166e-06, 1.58454e-07	Nedelec_2016_ge_macrophage_Listeria, Nedelec_2016_ge_macrophage_naive	ENSG00000185090	MANEAL	_	YES
chr1:37822863-37823900	1.44211	2.78e-11	-0.145359	0.666121	chr1:37821026-37826358	0.532538	0.00308925	0.629328	0.00044132	.	.	.	.	.	chr1	37823711	rs12751325	2.04763e-06, 5.09108e-06	Nedelec_2016_ge_macrophage_Salmonella, Nedelec_2016_ge_macrophage_naive	ENSG00000188786	MTF1	YES	_
chr1:37822863-37823900	1.44211	2.78e-11	-0.145359	0.666121	chr1:37821026-37826358	0.532538	0.00308925	0.629328	0.00044132	.	.	.	.	.	chr1	37823711	rs12751325	6.13119e-08, 2.4478e-15, 1.28356e-06	Fairfax_2014_microarray_monocyte_IFN24, Fairfax_2014_microarray_monocyte_LPS2, Fairfax_2014_microarray_monocyte_LPS24	ENSG00000196449	YRDC	YES	_
chr1:37822863-37823900	1.44211	2.78e-11	-0.145359	0.666121	chr1:37821026-37826358	0.532538	0.00308925	0.629328	0.00044132	.	.	.	.	.	chr1	37823711	rs12751325	3.79241e-26, 4.88465e-28, 2.2733e-11, 9.86064e-08, 4.96336e-10	Fairfax_2014_microarray_monocyte_IFN24, Fairfax_2014_microarray_monocyte_LPS2, Fairfax_2014_microarray_monocyte_LPS24, Nedelec_2016_ge_macrophage_Listeria, Nedelec_2016_ge_macrophage_Salmonella	ENSG00000197982	C1orf122	YES	_
chr1:37822863-37823900	1.44211	2.78e-11	-0.145359	0.666121	chr1:37821026-37826358	0.532538	0.00308925	0.629328	0.00044132	.	.	.	.	.	chr1	37823441	rs35582059	1.08e-08	Fairfax_2014_microarray_monocyte_naive	ENSG00000197982	C1orf122	YES	_
chr1:37822863-37823900	1.44211	2.78e-11	-0.145359	0.666121	chr1:37821026-37826358	0.532538	0.00308925	0.629328	0.00044132	.	.	.	.	.	chr1	37823441	rs397755666	1.08e-08	Fairfax_2014_microarray_monocyte_naive	ENSG00000197982	C1orf122	YES	_
chr1:37822863-37823900	1.44211	2.78e-11	-0.145359	0.666121	chr1:37821026-37826358	0.532538	0.00308925	0.629328	0.00044132	.	.	.	.	.	chr1	37823711	rs12751325	6.74861e-09, 3.80869e-18	Alasoo_2018_ge_macrophage_IFNg, Fairfax_2014_microarray_monocyte_naive	ENSG00000204084	INPP5B	_	_
chr1:37822863-37823900	1.44211	2.78e-11	-0.145359	0.666121	chr1:37821026-37826358	0.532538	0.00308925	0.629328	0.00044132	.	.	.	.	.	chr1	37823602	rs72661844	6.41e-06	Fairfax_2014_microarray_monocyte_naive	ENSG00000204084	INPP5B	_	_
chr1:37845447-37846994	1.23642	1.39e-07	0.0268718	0.950039	chr1:37843341-37849230	0.55464	0.0317439	0.737806	0.00461444	.	.	.	.	.	chr1	37846391	rs544719981	8.79e-07	Fairfax_2014_microarray_monocyte_IFN24	ENSG00000183386	FHL3	_	_
chr1:37845447-37846994	1.23642	1.39e-07	0.0268718	0.950039	chr1:37843341-37849230	0.55464	0.0317439	0.737806	0.00461444	.	.	.	.	.	chr1	37846391	rs544719981	1.95e-07	Fairfax_2014_microarray_monocyte_LPS2	ENSG00000196449	YRDC	YES	_
chr1:37845447-37846994	1.23642	1.39e-07	0.0268718	0.950039	chr1:37843341-37849230	0.55464	0.0317439	0.737806	0.00461444	.	.	.	.	.	chr1	37846391	rs544719981	2.38757e-10, 6.89583e-13	Fairfax_2014_microarray_monocyte_IFN24, Fairfax_2014_microarray_monocyte_LPS2	ENSG00000197982	C1orf122	YES	_
chr1:37845447-37846994	1.23642	1.39e-07	0.0268718	0.950039	chr1:37843341-37849230	0.55464	0.0317439	0.737806	0.00461444	.	.	.	.	.	chr1	37846391	rs544719981	1.43e-06	Fairfax_2014_microarray_monocyte_naive	ENSG00000204084	INPP5B	_	_
chr1:37947802-37948913	1.96994	9.99e-17	-1.42281	1.22e-08	.	.	.	.	.	.	.	.	.	.	chr1	37947855	rs28451284	1.71043e-18, 2.8467e-07, 2.45543e-21	Fairfax_2014_microarray_monocyte_IFN24, Fairfax_2014_microarray_monocyte_LPS24, Fairfax_2014_microarray_monocyte_naive	ENSG00000183386	FHL3	_	_
chr1:37947802-37948913	1.96994	9.99e-17	-1.42281	1.22e-08	.	.	.	.	.	.	.	.	.	.	chr1	37948588	rs28457814	4.46424e-16, 2.50337e-06, 1.66438e-17	Fairfax_2014_microarray_monocyte_IFN24, Fairfax_2014_microarray_monocyte_LPS24, Fairfax_2014_microarray_monocyte_naive	ENSG00000183386	FHL3	_	_
chr1:37947802-37948913	1.96994	9.99e-17	-1.42281	1.22e-08	.	.	.	.	.	.	.	.	.	.	chr1	37947855	rs28451284	4.49e-09	Fairfax_2014_microarray_monocyte_naive	ENSG00000197982	C1orf122	YES	_
chr1:37947802-37948913	1.96994	9.99e-17	-1.42281	1.22e-08	.	.	.	.	.	.	.	.	.	.	chr1	37948588	rs28457814	4.74e-11	Fairfax_2014_microarray_monocyte_naive	ENSG00000197982	C1orf122	YES	_
chr1:39104531-39106636	1.21095	5.37e-15	-0.318669	0.108913	chr1:39102291-39108339	1.26986	6.93e-09	-0.69291	0.00512787	chr1:39103185-39109597	-0.0759887	0.999824	0.150204	0.385322	chr1	39106320	rs72660086	3.1642e-06, 4.6695e-06	Fairfax_2014_microarray_monocyte_IFN24	ENSG00000090621	PABPC4	_	YES
chr1:39104531-39106636	1.21095	5.37e-15	-0.318669	0.108913	chr1:39102291-39108339	1.26986	6.93e-09	-0.69291	0.00512787	chr1:39103185-39109597	-0.0759887	0.999824	0.150204	0.385322	chr1	39105201	rs12754642	2.18e-06	Fairfax_2014_microarray_monocyte_naive	ENSG00000168653	NDUFS5	_	_
chr1:39104531-39106636	1.21095	5.37e-15	-0.318669	0.108913	chr1:39102291-39108339	1.26986	6.93e-09	-0.69291	0.00512787	chr1:39103185-39109597	-0.0759887	0.999824	0.150204	0.385322	chr1	39106158	rs905380	1.29e-06	Fairfax_2014_microarray_monocyte_naive	ENSG00000168653	NDUFS5	_	_
chr1:39360412-39361753	1.28521	9.92e-09	-0.236535	0.4276	.	.	.	.	.	.	.	.	.	.	chr1	39360671	rs149306191	3.99924e-07, 7.42299e-07	Fairfax_2014_microarray_monocyte_IFN24	ENSG00000090621	PABPC4	_	YES
chr1:39360412-39361753	1.28521	9.92e-09	-0.236535	0.4276	.	.	.	.	.	.	.	.	.	.	chr1	39360719	rs10632223	8.49e-06	Alasoo_2018_ge_macrophage_Salmonella	ENSG00000183682	BMP8A	_	_
chr1:39360412-39361753	1.28521	9.92e-09	-0.236535	0.4276	.	.	.	.	.	.	.	.	.	.	chr1	39360719	rs10695389	8.49e-06	Alasoo_2018_ge_macrophage_Salmonella	ENSG00000183682	BMP8A	_	_
chr1:39927179-39928231	1.07432	1.67e-09	0.185807	0.435594	.	.	.	.	.	.	.	.	.	.	chr1	39927488	rs61781290	4.08e-10	Fairfax_2014_microarray_monocyte_LPS24	ENSG00000043514	TRIT1	_	_
chr1:40066731-40068583	1.60545	6.61e-11	-0.830029	0.00263064	.	.	.	.	.	.	.	.	.	.	chr1	40068223	rs3131666	3.83474e-07, 1.76156e-10	Fairfax_2014_microarray_monocyte_LPS2, Fairfax_2014_microarray_monocyte_naive	ENSG00000131238	PPT1	_	YES
chr1:40066731-40068583	1.60545	6.61e-11	-0.830029	0.00263064	.	.	.	.	.	.	.	.	.	.	chr1	40068348	rs3131665	5.30478e-06, 4.25231e-11	Fairfax_2014_microarray_monocyte_LPS2, Fairfax_2014_microarray_monocyte_naive	ENSG00000131238	PPT1	_	YES
chr1:40066731-40068583	1.60545	6.61e-11	-0.830029	0.00263064	.	.	.	.	.	.	.	.	.	.	chr1	40068401	rs3122422	3.82663e-07, 1.77692e-10	Fairfax_2014_microarray_monocyte_LPS2, Fairfax_2014_microarray_monocyte_naive	ENSG00000131238	PPT1	_	YES
chr1:40162415-40163435	1.2905	3.39e-08	-0.893049	0.000596252	chr1:40160645-40163111	0.0252804	0.94434	-0.174661	0.635795	chr1:40160670-40165076	0.0739526	0.999824	0.00958811	0.97447	chr1	40162447	rs12074893	9.02e-08	Fairfax_2014_microarray_monocyte_naive	ENSG00000131238	PPT1	_	YES
chr1:40341432-40342760	1.43467	4.52e-13	-0.632309	0.00502016	chr1:40341537-40343538	2.31563	4.38e-17	-1.16012	4.56e-05	.	.	.	.	.	chr1	40342407	rs718223	1.09e-07	Fairfax_2014_microarray_monocyte_IFN24	ENSG00000084070	SMAP2	YES	_
chr1:40363387-40364666	1.10385	0.00214114	-0.573316	0.201169	.	.	.	.	.	.	.	.	.	.	.	-1	.	.	.	.	.	_	_
chr1:40538827-40540091	1.1797	1.92e-05	0.495287	0.0896411	chr1:40539405-40540185	1.60845	0.000868261	-0.259153	0.714303	.	.	.	.	.	.	-1	.	.	.	.	.	_	_
chr1:40583109-40584496	1.07771	0.00115876	-0.342749	0.441264	.	.	.	.	.	.	.	.	.	.	.	-1	.	.	.	.	.	_	_
chr1:40599257-40601051	-0.106826	0.759443	-1.04436	0.00120691	.	.	.	.	.	.	.	.	.	.	.	-1	.	.	.	.	.	_	_
chr1:40877379-40878529	1.08225	2.53e-09	-0.312698	0.184534	chr1:40877171-40877962	0.203615	0.718659	0.925015	0.0353724	.	.	.	.	.	.	-1	.	.	.	.	.	_	_
chr1:40927668-40928907	1.1386	0.000546456	0.152475	0.758769	.	.	.	.	.	.	.	.	.	.	chr1	40927960	rs6661087	1.64176e-08, 1.45103e-06	Alasoo_2018_ge_macrophage_Salmonella, Fairfax_2014_microarray_monocyte_naive	ENSG00000179862	CITED4	_	_
chr1:41607764-41608840	0.491414	0.147631	1.32637	2.87e-06	.	.	.	.	.	.	.	.	.	.	.	-1	.	.	.	.	.	_	_
chr1:41613292-41614636	1.63319	2.02e-10	0.318124	0.30424	.	.	.	.	.	.	.	.	.	.	.	-1	.	.	.	.	.	_	_
chr1:41661795-41663240	1.03767	2.03e-20	-0.737308	1.06e-09	chr1:41662152-41663823	1.00409	0.002303	-0.820767	0.0244602	chr1:41658437-41662725	-0.100765	0.999824	-0.474705	2.84e-05	.	-1	.	.	.	.	.	_	_
chr1:41789309-41790369	-0.703214	0.0173095	1.36437	1.68e-06	.	.	.	.	.	.	.	.	.	.	.	-1	.	.	.	.	.	_	_
chr1:41876622-41877642	2.46357	7.55e-13	-0.192837	0.668287	.	.	.	.	.	.	.	.	.	.	.	-1	.	.	.	.	.	_	_
chr1:41890600-41892063	1.35122	1.17e-14	-0.280257	0.230644	chr1:41890400-41892661	0.886521	0.000298691	0.291246	0.358583	chr1:41891250-41892103	-0.303783	0.999824	0.255727	0.680293	.	-1	.	.	.	.	.	_	_
chr1:42479020-42480412	-0.189288	0.583989	-1.05376	0.00284205	.	.	.	.	.	.	.	.	.	.	chr1	42479101	rs72659917	2.36845e-12, 4.61065e-06, 1.67643e-06	Fairfax_2014_microarray_monocyte_IFN24, Fairfax_2014_microarray_monocyte_LPS24, Nedelec_2016_ge_macrophage_naive	ENSG00000066185	ZMYND12	_	_
chr1:42479020-42480412	-0.189288	0.583989	-1.05376	0.00284205	.	.	.	.	.	.	.	.	.	.	chr1	42480019	rs12402795	2.33514e-12, 4.56488e-06	Fairfax_2014_microarray_monocyte_IFN24, Fairfax_2014_microarray_monocyte_LPS24	ENSG00000066185	ZMYND12	_	_
chr1:42479020-42480412	-0.189288	0.583989	-1.05376	0.00284205	.	.	.	.	.	.	.	.	.	.	chr1	42480043	rs11210651	2.71e-06	Fairfax_2014_microarray_monocyte_IFN24	ENSG00000066185	ZMYND12	_	_
chr1:43522111-43523306	1.00821	0.000375687	-0.611297	0.0733132	.	.	.	.	.	.	.	.	.	.	.	-1	.	.	.	.	.	_	_
chr1:43774053-43775314	1.01071	0.00114224	0.0657769	0.895228	.	.	.	.	.	.	.	.	.	.	chr1	43774862	rs11210918	7.46e-08	Nedelec_2016_ge_macrophage_Salmonella	ENSG00000117407	ARTN	YES	YES
chr1:43774053-43775314	1.01071	0.00114224	0.0657769	0.895228	.	.	.	.	.	.	.	.	.	.	chr1	43774862	rs11210918	7.48e-08	Nedelec_2016_ge_macrophage_Salmonella	ENSG00000126091	ST3GAL3	_	_
chr1:43774053-43775314	1.01071	0.00114224	0.0657769	0.895228	.	.	.	.	.	.	.	.	.	.	chr1	43774079	rs146694879	5.37e-06	Fairfax_2014_microarray_monocyte_IFN24	ENSG00000159479	MED8	_	_
chr1:43774053-43775314	1.01071	0.00114224	0.0657769	0.895228	.	.	.	.	.	.	.	.	.	.	chr1	43774550	rs72678680	2.44438e-07, 3.36066e-07, 3.03327e-07, 2.47883e-07	Fairfax_2014_microarray_monocyte_IFN24, Fairfax_2014_microarray_monocyte_LPS24, Fairfax_2014_microarray_monocyte_naive	ENSG00000159479	MED8	_	_
chr1:43774053-43775314	1.01071	0.00114224	0.0657769	0.895228	.	.	.	.	.	.	.	.	.	.	chr1	43774862	rs11210918	4.08e-07	Fairfax_2014_microarray_monocyte_IFN24	ENSG00000159479	MED8	_	_
chr1:43774053-43775314	1.01071	0.00114224	0.0657769	0.895228	.	.	.	.	.	.	.	.	.	.	chr1	43774550	rs72678680	1.01e-07	Fairfax_2014_microarray_monocyte_IFN24	ENSG00000178922	HYI	_	YES
chr1:43774053-43775314	1.01071	0.00114224	0.0657769	0.895228	.	.	.	.	.	.	.	.	.	.	chr1	43774862	rs11210918	1.93e-06	Fairfax_2014_microarray_monocyte_IFN24	ENSG00000178922	HYI	_	YES
chr1:43865077-43866333	1.35041	5.76e-10	0.194167	0.497882	chr1:43865251-43866385	1.40977	1.11e-05	-0.0778006	0.887197	.	.	.	.	.	.	-1	.	.	.	.	.	_	_
chr1:43875010-43876038	1.47981	1.12e-05	-0.493316	0.234965	.	.	.	.	.	.	.	.	.	.	chr1	43875248	rs2906456	7.15e-08	Fairfax_2014_microarray_monocyte_naive	ENSG00000159214	CCDC24	_	_
chr1:44262869-44264260	1.10921	5.79e-11	-0.357581	0.091911	chr1:44262806-44266885	2.89883	2.56e-54	-1.28798	6.72e-13	.	.	.	.	.	chr1	44263724	rs325171	2.84e-09	Fairfax_2014_microarray_monocyte_LPS2	ENSG00000178028	DMAP1	_	_
chr1:44265108-44266370	1.67409	4.69e-09	-0.464563	0.202915	chr1:44262806-44266885	2.89883	2.56e-54	-1.28798	6.72e-13	.	.	.	.	.	chr1	44265396	rs325168	2.8e-09	Fairfax_2014_microarray_monocyte_LPS2	ENSG00000178028	DMAP1	_	_
chr1:44459930-44461389	-1.40174	1.53e-10	0.251328	0.485296	.	.	.	.	.	.	.	.	.	.	.	-1	.	.	.	.	.	_	_
chr1:44472241-44473567	1.35834	4.64e-11	-0.651886	0.00540029	.	.	.	.	.	.	.	.	.	.	.	-1	.	.	.	.	.	_	_
chr1:45410673-45411964	-1.34267	1.38e-08	0.310963	0.411524	chr1:45410409-45411337	-2.03985	4.56e-09	0.173841	0.797596	.	.	.	.	.	chr1	45411327	rs1494812	6.99e-08	Fairfax_2014_microarray_monocyte_IFN24	ENSG00000132763	MMACHC	_	_
chr1:45410673-45411964	-1.34267	1.38e-08	0.310963	0.411524	chr1:45410409-45411337	-2.03985	4.56e-09	0.173841	0.797596	.	.	.	.	.	chr1	45411903	rs2088100	6.98e-08	Fairfax_2014_microarray_monocyte_IFN24	ENSG00000132763	MMACHC	_	_
chr1:45410673-45411964	-1.34267	1.38e-08	0.310963	0.411524	chr1:45410409-45411337	-2.03985	4.56e-09	0.173841	0.797596	.	.	.	.	.	chr1	45411327	rs1494812	5.74e-07	Fairfax_2014_microarray_monocyte_naive	ENSG00000132781	MUTYH	_	_
chr1:45410673-45411964	-1.34267	1.38e-08	0.310963	0.411524	chr1:45410409-45411337	-2.03985	4.56e-09	0.173841	0.797596	.	.	.	.	.	chr1	45411903	rs2088100	5.74e-07	Fairfax_2014_microarray_monocyte_naive	ENSG00000132781	MUTYH	_	_
chr1:45566320-45567340	-0.905407	0.0342124	1.10762	0.0177008	.	.	.	.	.	.	.	.	.	.	chr1	45566639	rs2229540	3.87e-06	Fairfax_2014_microarray_monocyte_IFN24	ENSG00000132780	NASP	_	_
chr1:45566320-45567340	-0.905407	0.0342124	1.10762	0.0177008	.	.	.	.	.	.	.	.	.	.	chr1	45567302	rs2088102	1.35266e-10, 9.27891e-09	Fairfax_2014_microarray_monocyte_IFN24, Fairfax_2014_microarray_monocyte_naive	ENSG00000132780	NASP	_	_
chr1:45566320-45567340	-0.905407	0.0342124	1.10762	0.0177008	.	.	.	.	.	.	.	.	.	.	chr1	45567302	rs2088102	4.2212e-07, 1.87172e-07	Alasoo_2018_ge_macrophage_IFNg, Nedelec_2016_ge_macrophage_naive	ENSG00000280670	CCDC163	_	_
chr1:45586061-45587081	1.10497	1.18e-08	0.186915	0.465854	.	.	.	.	.	chr1:45582956-45586952	-0.0146578	0.999824	0.0286126	0.915849	chr1	45586283	rs5773885	6.28566e-09, 3.00837e-08	Fairfax_2014_microarray_monocyte_IFN24, Fairfax_2014_microarray_monocyte_naive	ENSG00000132780	NASP	_	_
chr1:45586061-45587081	1.10497	1.18e-08	0.186915	0.465854	.	.	.	.	.	chr1:45582956-45586952	-0.0146578	0.999824	0.0286126	0.915849	chr1	45586283	rs767109027	6.28566e-09, 3.00837e-08	Fairfax_2014_microarray_monocyte_IFN24, Fairfax_2014_microarray_monocyte_naive	ENSG00000132780	NASP	_	_
chr1:45586061-45587081	1.10497	1.18e-08	0.186915	0.465854	.	.	.	.	.	chr1:45582956-45586952	-0.0146578	0.999824	0.0286126	0.915849	chr1	45586297	rs5773886	6.28404e-09, 3.00889e-08	Fairfax_2014_microarray_monocyte_IFN24, Fairfax_2014_microarray_monocyte_naive	ENSG00000132780	NASP	_	_
chr1:46097567-46098905	1.56722	8.68e-05	-0.435856	0.404514	.	.	.	.	.	.	.	.	.	.	chr1	46098008	rs1085244	7.3e-07	Fairfax_2014_microarray_monocyte_IFN24	ENSG00000132780	NASP	_	_
chr1:46097567-46098905	1.56722	8.68e-05	-0.435856	0.404514	.	.	.	.	.	.	.	.	.	.	chr1	46098803	rs796773	9.2e-07	Nedelec_2016_ge_macrophage_naive	ENSG00000171357	LURAP1	YES	_
chr1:46097567-46098905	1.56722	8.68e-05	-0.435856	0.404514	.	.	.	.	.	.	.	.	.	.	chr1	46098867	rs59197560	1.13e-06	Nedelec_2016_ge_macrophage_naive	ENSG00000171357	LURAP1	YES	_
chr1:46097567-46098905	1.56722	8.68e-05	-0.435856	0.404514	.	.	.	.	.	.	.	.	.	.	chr1	46098867	rs397766189	1.13e-06	Nedelec_2016_ge_macrophage_naive	ENSG00000171357	LURAP1	YES	_
chr1:46097567-46098905	1.56722	8.68e-05	-0.435856	0.404514	.	.	.	.	.	.	.	.	.	.	chr1	46098008	rs1085244	5.63e-06	Nedelec_2016_ge_macrophage_naive	ENSG00000280670	CCDC163	_	_
chr1:46521806-46523001	1.05965	1.61e-08	0.5303	0.00785773	.	.	.	.	.	.	.	.	.	.	chr1	46521814	rs36119466	1.13e-07	Fairfax_2014_microarray_monocyte_LPS24	ENSG00000079277	MKNK1	YES	_
chr1:46521806-46523001	1.05965	1.61e-08	0.5303	0.00785773	.	.	.	.	.	.	.	.	.	.	chr1	46521814	rs11436564	1.13e-07	Fairfax_2014_microarray_monocyte_LPS24	ENSG00000079277	MKNK1	YES	_
chr1:46521806-46523001	1.05965	1.61e-08	0.5303	0.00785773	.	.	.	.	.	.	.	.	.	.	chr1	46521814	rs36119466	3.33e-06	Fairfax_2014_microarray_monocyte_LPS24	ENSG00000142961	MOB3C	YES	YES
chr1:46521806-46523001	1.05965	1.61e-08	0.5303	0.00785773	.	.	.	.	.	.	.	.	.	.	chr1	46521814	rs11436564	3.33e-06	Fairfax_2014_microarray_monocyte_LPS24	ENSG00000142961	MOB3C	YES	YES
chr1:46521806-46523001	1.05965	1.61e-08	0.5303	0.00785773	.	.	.	.	.	.	.	.	.	.	chr1	46522941	rs11211299	2.81e-06	Alasoo_2018_ge_macrophage_naive	ENSG00000186564	FOXD2	_	_
chr1:48114537-48115556	-0.238032	0.611894	1.37502	0.000208375	.	.	.	.	.	.	.	.	.	.	.	-1	.	.	.	.	.	_	_
chr1:50096850-50098477	1.21059	1.03e-13	-0.335556	0.0877363	chr1:50096354-50098876	1.68673	9.56e-13	-0.738782	0.00418844	.	.	.	.	.	chr1	50097141	rs12733544	9.08e-10	Fairfax_2014_microarray_monocyte_IFN24	ENSG00000162374	ELAVL4	_	_
chr1:50096850-50098477	1.21059	1.03e-13	-0.335556	0.0877363	chr1:50096354-50098876	1.68673	9.56e-13	-0.738782	0.00418844	.	.	.	.	.	chr1	50097967	rs12566358	7.5e-10	Fairfax_2014_microarray_monocyte_IFN24	ENSG00000162374	ELAVL4	_	_
chr1:51303184-51304612	1.21184	1.41e-21	-0.544569	0.000117728	chr1:51303139-51304896	1.10522	0.000228972	-0.836543	0.0113747	.	.	.	.	.	.	-1	.	.	.	.	.	_	_
chr1:51500930-51502008	1.80556	1.94e-08	0.125153	0.802202	.	.	.	.	.	.	.	.	.	.	chr1	51501636	rs144293917	2.25487e-08, 3.58616e-06, 1.10748e-09	Nedelec_2016_ge_macrophage_Listeria, Nedelec_2016_ge_macrophage_Salmonella, Nedelec_2016_ge_macrophage_naive	ENSG00000117859	OSBPL9	_	YES
chr1:51690110-51691364	0.0820577	0.824893	1.02406	8.98e-05	.	.	.	.	.	.	.	.	.	.	chr1	51690497	rs114535698	6.67e-06	Nedelec_2016_ge_macrophage_Salmonella	ENSG00000117859	OSBPL9	_	YES
chr1:51690110-51691364	0.0820577	0.824893	1.02406	8.98e-05	.	.	.	.	.	.	.	.	.	.	chr1	51691004	rs111384005	4.89613e-06, 1.00777e-06	Nedelec_2016_ge_macrophage_Listeria, Nedelec_2016_ge_macrophage_Salmonella	ENSG00000154222	CC2D1B	_	_
chr1:51725983-51727655	1.70751	7.65e-09	0.175591	0.693804	chr1:51725672-51727778	2.25853	3.01e-16	-0.31125	0.408164	.	.	.	.	.	chr1	51726894	rs75871217	6.71e-06	Nedelec_2016_ge_macrophage_Salmonella	ENSG00000117859	OSBPL9	_	YES
chr1:52095708-52096891	1.05178	0.000163552	-0.0681586	0.881855	.	.	.	.	.	.	.	.	.	.	chr1	52096688	rs5774117	9.67286e-07, 1.7344e-12	Fairfax_2014_microarray_monocyte_IFN24, Fairfax_2014_microarray_monocyte_naive	ENSG00000116157	GPX7	_	_
chr1:52095708-52096891	1.05178	0.000163552	-0.0681586	0.881855	.	.	.	.	.	.	.	.	.	.	chr1	52096688	rs559173545	9.67286e-07, 1.7344e-12	Fairfax_2014_microarray_monocyte_IFN24, Fairfax_2014_microarray_monocyte_naive	ENSG00000116157	GPX7	_	_
chr1:52095708-52096891	1.05178	0.000163552	-0.0681586	0.881855	.	.	.	.	.	.	.	.	.	.	chr1	52096688	rs796930636	9.67286e-07, 1.7344e-12	Fairfax_2014_microarray_monocyte_IFN24, Fairfax_2014_microarray_monocyte_naive	ENSG00000116157	GPX7	_	_
chr1:52095708-52096891	1.05178	0.000163552	-0.0681586	0.881855	.	.	.	.	.	.	.	.	.	.	chr1	52096688	rs5774117	1.03e-06	Fairfax_2014_microarray_monocyte_naive	ENSG00000134717	BTF3L4	_	_
chr1:52095708-52096891	1.05178	0.000163552	-0.0681586	0.881855	.	.	.	.	.	.	.	.	.	.	chr1	52096688	rs559173545	1.03e-06	Fairfax_2014_microarray_monocyte_naive	ENSG00000134717	BTF3L4	_	_
chr1:52095708-52096891	1.05178	0.000163552	-0.0681586	0.881855	.	.	.	.	.	.	.	.	.	.	chr1	52096688	rs796930636	1.03e-06	Fairfax_2014_microarray_monocyte_naive	ENSG00000134717	BTF3L4	_	_
chr1:52095708-52096891	1.05178	0.000163552	-0.0681586	0.881855	.	.	.	.	.	.	.	.	.	.	chr1	52096688	rs5774117	1.41e-06	Fairfax_2014_microarray_monocyte_IFN24	ENSG00000134748	PRPF38A	_	_
chr1:52095708-52096891	1.05178	0.000163552	-0.0681586	0.881855	.	.	.	.	.	.	.	.	.	.	chr1	52096688	rs559173545	1.41e-06	Fairfax_2014_microarray_monocyte_IFN24	ENSG00000134748	PRPF38A	_	_
chr1:52095708-52096891	1.05178	0.000163552	-0.0681586	0.881855	.	.	.	.	.	.	.	.	.	.	chr1	52096688	rs796930636	1.41e-06	Fairfax_2014_microarray_monocyte_IFN24	ENSG00000134748	PRPF38A	_	_
chr1:52102028-52103499	1.45657	1.48e-05	-0.0558711	0.921407	.	.	.	.	.	.	.	.	.	.	chr1	52102507	rs72909923	1.95e-09	Nedelec_2016_ge_macrophage_Listeria	ENSG00000134744	TUT4	_	_
chr1:52102028-52103499	1.45657	1.48e-05	-0.0558711	0.921407	.	.	.	.	.	.	.	.	.	.	chr1	52102383	rs72665064	4.57e-06	Fairfax_2014_microarray_monocyte_LPS24	ENSG00000154222	CC2D1B	_	_
chr1:52343429-52344689	-1.08096	0.00122262	-0.0815026	0.902905	.	.	.	.	.	.	.	.	.	.	chr1	52344631	rs112568845	9.68938e-06, 2.4469e-07	Nedelec_2016_ge_macrophage_Listeria, Nedelec_2016_ge_macrophage_Salmonella	ENSG00000121310	ECHDC2	_	_
chr1:53000502-53001949	-1.30029	3.13e-06	0.358308	0.418495	.	.	.	.	.	.	.	.	.	.	.	-1	.	.	.	.	.	_	_
chr1:53024555-53026019	1.37389	1.08e-07	-0.478669	0.122394	.	.	.	.	.	.	.	.	.	.	chr1	53025783	rs4926945	1.32e-06	Fairfax_2014_microarray_monocyte_naive	ENSG00000121310	ECHDC2	_	_
chr1:53766020-53767272	1.95749	2.24e-13	-0.273218	0.44742	chr1:53765767-53767591	1.91852	3.37e-14	-0.567147	0.0389059	chr1:53766626-53767542	0.16183	0.999824	1.13757	0.00164978	chr1	53766159	rs41302750	1.59021e-06, 2.07899e-06	Fairfax_2014_microarray_monocyte_IFN24	ENSG00000058799	YIPF1	_	_
chr1:53766020-53767272	1.95749	2.24e-13	-0.273218	0.44742	chr1:53765767-53767591	1.91852	3.37e-14	-0.567147	0.0389059	chr1:53766626-53767542	0.16183	0.999824	1.13757	0.00164978	chr1	53766159	rs41302750	4.74e-06	Fairfax_2014_microarray_monocyte_IFN24	ENSG00000058804	NDC1	_	_
chr1:54372125-54373621	-1.44078	2.34e-09	1.53072	2.61e-09	.	.	.	.	.	.	.	.	.	.	.	-1	.	.	.	.	.	_	_
chr1:54804042-54805387	1.35892	5.14e-08	-0.667553	0.0204942	.	.	.	.	.	.	.	.	.	.	.	-1	.	.	.	.	.	_	_
chr1:55117957-55119340	1.02894	1.7e-06	-0.50982	0.0470523	.	.	.	.	.	.	.	.	.	.	.	-1	.	.	.	.	.	_	_
chr1:55233400-55234736	1.12288	4.49e-05	0.280548	0.402719	.	.	.	.	.	.	.	.	.	.	.	-1	.	.	.	.	.	_	_
chr1:55275717-55277337	1.46148	4.32e-15	-1.08616	6.05e-08	.	.	.	.	.	.	.	.	.	.	.	-1	.	.	.	.	.	_	_
chr1:55310303-55311364	0.822653	5.97e-05	-1.1408	1.11e-06	.	.	.	.	.	.	.	.	.	.	.	-1	.	.	.	.	.	_	_
chr1:56180335-56181982	1.25087	1.14e-05	-0.18915	0.637404	.	.	.	.	.	.	.	.	.	.	.	-1	.	.	.	.	.	_	_
chr1:56222595-56223649	0.957102	1.49e-05	-1.43794	4.13e-08	.	.	.	.	.	.	.	.	.	.	.	-1	.	.	.	.	.	_	_
chr1:56329586-56331108	1.31793	3.87e-08	0.46313	0.109183	chr1:56329833-56331447	2.29529	4.07e-10	0.145717	0.787097	.	.	.	.	.	.	-1	.	.	.	.	.	_	_
chr1:56331875-56332948	1.76026	4.75e-05	0.0223729	0.977321	.	.	.	.	.	.	.	.	.	.	.	-1	.	.	.	.	.	_	_
chr1:56357358-56358700	2.1072	1e-16	-1.54215	5.23e-09	.	.	.	.	.	.	.	.	.	.	.	-1	.	.	.	.	.	_	_
chr1:56564656-56565804	-1.21853	2.43e-05	-0.297782	0.568076	.	.	.	.	.	.	.	.	.	.	.	-1	.	.	.	.	.	_	_
chr1:56773378-56774879	1.58269	1.74e-14	-1.01494	3.77e-06	.	.	.	.	.	.	.	.	.	.	.	-1	.	.	.	.	.	_	_
chr1:58919294-58920678	-1.12126	5.86e-05	0.999529	0.00180151	.	.	.	.	.	.	.	.	.	.	.	-1	.	.	.	.	.	_	_
chr1:58926296-58927344	1.75467	2.07e-14	-0.690601	0.00728488	.	.	.	.	.	.	.	.	.	.	.	-1	.	.	.	.	.	_	_
chr1:59012936-59014222	1.65292	2.03e-12	-0.737026	0.0061194	chr1:59013514-59014361	0.673274	0.0842806	-0.997419	0.0137099	.	.	.	.	.	.	-1	.	.	.	.	.	_	_
chr1:59041239-59042678	1.69571	4.8e-12	-0.0853126	0.823249	.	.	.	.	.	.	.	.	.	.	.	-1	.	.	.	.	.	_	_
chr1:59046324-59047383	1.61201	1.36e-09	-0.250706	0.476688	.	.	.	.	.	.	.	.	.	.	.	-1	.	.	.	.	.	_	_
chr1:59138063-59139180	-1.28034	2.55e-10	0.267108	0.403399	chr1:59137910-59139302	-1.28318	5.66e-05	0.0666562	0.917828	.	.	.	.	.	.	-1	.	.	.	.	.	_	_
chr1:59150425-59151871	1.8419	3.46e-15	-0.686808	0.0100334	.	.	.	.	.	.	.	.	.	.	.	-1	.	.	.	.	.	_	_
chr1:59579721-59581278	0.962758	1.86e-09	-1.04958	3.37e-09	chr1:59580226-59581201	0.230554	0.657268	-0.995088	0.0315968	.	.	.	.	.	.	-1	.	.	.	.	.	_	_
chr1:6013998-6015797	-1.41978	9.17e-11	0.694622	0.0132156	.	.	.	.	.	.	.	.	.	.	.	-1	.	.	.	.	.	_	_
chr1:61058183-61059222	-0.27103	0.386178	1.07757	4.16e-05	.	.	.	.	.	.	.	.	.	.	.	-1	.	.	.	.	.	_	_
chr1:61132061-61133538	1.11798	1.26e-08	-0.494507	0.0307581	chr1:61132184-61132998	2.1141	2e-09	-1.37988	8.63e-05	.	.	.	.	.	.	-1	.	.	.	.	.	_	_
chr1:61571548-61572777	1.02756	0.000100272	-0.956249	0.00144519	.	.	.	.	.	.	.	.	.	.	.	-1	.	.	.	.	.	_	_
chr1:61735128-61736488	-1.51477	8.45e-07	1.40039	4.41e-05	.	.	.	.	.	.	.	.	.	.	.	-1	.	.	.	.	.	_	_
chr1:62724829-62726225	1.24979	3.92e-09	-0.524958	0.0331514	.	.	.	.	.	.	.	.	.	.	chr1	62725123	rs11208008	2.81452e-14, 5.81736e-30, 2.64403e-18, 1.43833e-06, 4.42266e-08	Fairfax_2014_microarray_monocyte_LPS2, Fairfax_2014_microarray_monocyte_LPS24, Fairfax_2014_microarray_monocyte_naive, Nedelec_2016_ge_macrophage_Listeria, Nedelec_2016_ge_macrophage_naive	ENSG00000116641	DOCK7	_	_
chr1:62724829-62726225	1.24979	3.92e-09	-0.524958	0.0331514	.	.	.	.	.	.	.	.	.	.	chr1	62725906	rs4915853	3.97265e-15, 6.12683e-41, 6.35932e-21, 1.05818e-11, 4.00199e-06, 1.39086e-18	Fairfax_2014_microarray_monocyte_LPS2, Fairfax_2014_microarray_monocyte_LPS24, Fairfax_2014_microarray_monocyte_naive, Nedelec_2016_ge_macrophage_Listeria, Nedelec_2016_ge_macrophage_Salmonella, Nedelec_2016_ge_macrophage_naive	ENSG00000116641	DOCK7	_	_
chr1:62724829-62726225	1.24979	3.92e-09	-0.524958	0.0331514	.	.	.	.	.	.	.	.	.	.	chr1	62726106	rs12130333	2.80452e-14, 5.67697e-30, 2.65136e-18, 7.37944e-06, 2.61559e-07	Fairfax_2014_microarray_monocyte_LPS2, Fairfax_2014_microarray_monocyte_LPS24, Fairfax_2014_microarray_monocyte_naive, Nedelec_2016_ge_macrophage_Listeria, Nedelec_2016_ge_macrophage_naive	ENSG00000116641	DOCK7	_	_
chr1:62724829-62726225	1.24979	3.92e-09	-0.524958	0.0331514	.	.	.	.	.	.	.	.	.	.	chr1	62725894	rs76794398	2.42381e-06, 2.99204e-06	Fairfax_2014_microarray_monocyte_LPS24, Nedelec_2016_ge_macrophage_naive	ENSG00000116641	DOCK7	_	_
chr1:62724829-62726225	1.24979	3.92e-09	-0.524958	0.0331514	.	.	.	.	.	.	.	.	.	.	chr1	62725847	rs4915624	6.56e-07	Nedelec_2016_ge_macrophage_naive	ENSG00000116641	DOCK7	_	_
chr1:63827589-63829032	-1.05295	0.000250188	-0.00901197	0.988337	.	.	.	.	.	.	.	.	.	.	.	-1	.	.	.	.	.	_	_
chr1:64319707-64321248	-0.487424	0.0772425	1.1211	1.53e-05	.	.	.	.	.	.	.	.	.	.	.	-1	.	.	.	.	.	_	_
chr1:64826385-64827728	1.74623	3.15e-13	-0.0595995	0.870227	.	.	.	.	.	.	.	.	.	.	.	-1	.	.	.	.	.	_	_
chr1:6506244-6508062	-1.16636	7.71e-05	0.577009	0.13418	.	.	.	.	.	.	.	.	.	.	.	-1	.	.	.	.	.	_	_
chr1:65082935-65084774	1.24973	2.49e-10	-0.0494913	0.886847	chr1:65081989-65085265	1.68584	1.25e-09	-0.13323	0.781706	.	.	.	.	.	.	-1	.	.	.	.	.	_	_
chr1:65087246-65088322	1.90866	2.53e-16	-0.970891	6e-05	.	.	.	.	.	.	.	.	.	.	.	-1	.	.	.	.	.	_	_
chr1:65231121-65232835	1.18327	4.52e-09	-0.139201	0.62702	.	.	.	.	.	.	.	.	.	.	.	-1	.	.	.	.	.	_	_
chr1:65243156-65244427	1.19328	3.68e-14	-1.28917	2.96e-13	.	.	.	.	.	.	.	.	.	.	.	-1	.	.	.	.	.	_	_
chr1:65395504-65396798	1.40391	7.45e-08	-0.451094	0.144307	.	.	.	.	.	.	.	.	.	.	.	-1	.	.	.	.	.	_	_
chr1:6588471-6589844	-1.0161	2.06e-08	-0.292334	0.303393	.	.	.	.	.	.	.	.	.	.	chr1	6589543	rs75256375	8.65e-06	Fairfax_2014_microarray_monocyte_naive	ENSG00000097021	ACOT7	_	_
chr1:66258376-66259428	1.58905	4.01e-05	-0.250378	0.643125	.	.	.	.	.	.	.	.	.	.	.	-1	.	.	.	.	.	_	_
chr1:66274958-66276050	1.85164	1.75e-17	-0.875731	0.000243294	chr1:66275492-66276690	2.0305	1.13e-11	-1.38871	4.87e-06	.	.	.	.	.	.	-1	.	.	.	.	.	_	_
chr1:66281769-66283020	1.49147	5.23e-06	-0.268349	0.563302	.	.	.	.	.	.	.	.	.	.	.	-1	.	.	.	.	.	_	_
chr1:66351093-66352405	1.52221	5.84e-11	-0.31597	0.277703	chr1:66348972-66352426	0.880852	1.93e-05	-0.470492	0.0498913	.	.	.	.	.	.	-1	.	.	.	.	.	_	_
chr1:66373879-66375473	1.29739	4.05e-12	-0.0998364	0.743887	chr1:66370236-66375786	1.4378	4.43e-10	-0.659781	0.0128704	.	.	.	.	.	.	-1	.	.	.	.	.	_	_
chr1:66944043-66945684	-1.02925	0.000248876	-0.118559	0.821288	.	.	.	.	.	.	.	.	.	.	chr1	66944488	rs2985824	3.17e-08	Fairfax_2014_microarray_monocyte_naive	ENSG00000198160	MIER1	YES	_
chr1:67060127-67061435	0.208351	0.663441	1.0025	0.0100896	.	.	.	.	.	.	.	.	.	.	.	-1	.	.	.	.	.	_	_
chr1:6744824-6745867	1.64994	6.79e-18	-0.116011	0.672892	.	.	.	.	.	.	.	.	.	.	.	-1	.	.	.	.	.	_	_
chr1:67613933-67615180	1.49057	1.25e-05	0.0816031	0.884482	.	.	.	.	.	.	.	.	.	.	chr1	67614509	rs12047184	3.391e-13, 1.63103e-14, 8.66564e-08	Fairfax_2014_microarray_monocyte_LPS24, Nedelec_2016_ge_macrophage_Salmonella	ENSG00000116717	GADD45A	_	_
chr1:67618378-67619454	1.63215	0.000160287	-0.459539	0.426495	.	.	.	.	.	.	.	.	.	.	.	-1	.	.	.	.	.	_	_
chr1:67625884-67627239	1.26739	1.34e-05	-0.711523	0.0366369	.	.	.	.	.	.	.	.	.	.	chr1	67627233	rs67873900	4.33663e-11, 3.51701e-13	Fairfax_2014_microarray_monocyte_LPS24	ENSG00000116717	GADD45A	_	_
chr1:67625884-67627239	1.26739	1.34e-05	-0.711523	0.0366369	.	.	.	.	.	.	.	.	.	.	chr1	67627233	rs56253830	4.33663e-11, 3.51701e-13	Fairfax_2014_microarray_monocyte_LPS24	ENSG00000116717	GADD45A	_	_
chr1:67652531-67653751	1.01609	2.99e-05	-0.228765	0.497837	.	.	.	.	.	.	.	.	.	.	chr1	67652976	rs4233319	2.24e-06	Fairfax_2014_microarray_monocyte_LPS2	ENSG00000116717	GADD45A	_	_
chr1:67732532-67734288	1.24929	1.05e-08	0.170032	0.58936	.	.	.	.	.	.	.	.	.	.	chr1	67733186	rs552565	8.58e-06	Fairfax_2014_microarray_monocyte_LPS2	ENSG00000116717	GADD45A	_	_
chr1:67732532-67734288	1.24929	1.05e-08	0.170032	0.58936	.	.	.	.	.	.	.	.	.	.	chr1	67733187	rs552567	8.59e-06	Fairfax_2014_microarray_monocyte_LPS2	ENSG00000116717	GADD45A	_	_
chr1:68339173-68340210	-0.325348	0.254065	1.0158	5.6e-05	.	.	.	.	.	.	.	.	.	.	chr1	68339176	rs6704179	2.40726e-09, 3.55912e-07, 1.46622e-09, 3.34547e-08, 4.13968e-07, 4.64756e-06, 4.89914e-07, 1.61667e-10, 3.41628e-12, 5.87991e-07, 2.5868e-14, 6.92871e-09, 1.20287e-06, 8.39298e-06, 3.24728e-06	Fairfax_2014_microarray_monocyte_IFN24, Fairfax_2014_microarray_monocyte_LPS2, Fairfax_2014_microarray_monocyte_LPS24, Fairfax_2014_microarray_monocyte_naive	ENSG00000116729	WLS	_	YES
chr1:68339173-68340210	-0.325348	0.254065	1.0158	5.6e-05	.	.	.	.	.	.	.	.	.	.	chr1	68339353	rs6655930	2.39942e-09, 3.63033e-07, 1.59315e-09, 3.75341e-08, 4.57696e-07, 4.75392e-06, 5.67839e-07, 1.84785e-10, 4.19204e-12, 5.92473e-07, 2.59768e-14, 7.10088e-09, 1.3097e-06, 8.41305e-06, 3.4226e-06	Fairfax_2014_microarray_monocyte_IFN24, Fairfax_2014_microarray_monocyte_LPS2, Fairfax_2014_microarray_monocyte_LPS24, Fairfax_2014_microarray_monocyte_naive	ENSG00000116729	WLS	_	YES
chr1:68339173-68340210	-0.325348	0.254065	1.0158	5.6e-05	.	.	.	.	.	.	.	.	.	.	chr1	68339779	rs6658532	2.29332e-09, 3.69332e-07, 1.59375e-09, 3.77442e-08, 4.60407e-07, 4.93101e-06, 5.84438e-07, 1.79325e-10, 4.35335e-12, 5.61918e-07, 2.6539e-14, 7.04322e-09, 1.31043e-06, 8.08496e-06, 3.35633e-06	Fairfax_2014_microarray_monocyte_IFN24, Fairfax_2014_microarray_monocyte_LPS2, Fairfax_2014_microarray_monocyte_LPS24, Fairfax_2014_microarray_monocyte_naive	ENSG00000116729	WLS	_	YES
chr1:68378338-68379778	1.0114	6.4e-06	-1.01133	6.99e-05	.	.	.	.	.	.	.	.	.	.	.	-1	.	.	.	.	.	_	_
chr1:71501684-71503046	1.13617	9.2e-05	-0.656663	0.0568448	.	.	.	.	.	.	.	.	.	.	.	-1	.	.	.	.	.	_	_
chr1:71881603-71883143	-0.546651	0.0342001	-1.20343	0.000107121	.	.	.	.	.	.	.	.	.	.	.	-1	.	.	.	.	.	_	_
chr1:76270132-76271161	1.27245	0.00120555	0.0480821	0.940435	.	.	.	.	.	.	.	.	.	.	.	-1	.	.	.	.	.	_	_
chr1:76494449-76495506	1.18351	1.43e-06	-0.517064	0.0757441	.	.	.	.	.	.	.	.	.	.	.	-1	.	.	.	.	.	_	_
chr1:77594027-77595060	1.28696	0.00128585	0.122122	0.830035	.	.	.	.	.	.	.	.	.	.	chr1	77594099	rs7532455	5.02e-06	Alasoo_2018_ge_macrophage_IFNg+Salmonella	ENSG00000036549	AC118549.1	_	_
chr1:77631472-77632685	-1.0197	0.00010128	0.240804	0.567588	.	.	.	.	.	.	.	.	.	.	.	-1	.	.	.	.	.	_	_
chr1:7811149-7812285	-1.15929	1.96e-08	1.24133	1.94e-08	chr1:7810582-7811735	-1.03943	0.00137922	1.2767	0.000114266	.	.	.	.	.	chr1	7811289	rs7543516	1.37e-09	Fairfax_2014_microarray_monocyte_IFN24	ENSG00000049245	VAMP3	_	_
chr1:7811149-7812285	-1.15929	1.96e-08	1.24133	1.94e-08	chr1:7810582-7811735	-1.03943	0.00137922	1.2767	0.000114266	.	.	.	.	.	chr1	7811421	rs139074685	1.37e-09	Fairfax_2014_microarray_monocyte_IFN24	ENSG00000049245	VAMP3	_	_
chr1:7811149-7812285	-1.15929	1.96e-08	1.24133	1.94e-08	chr1:7810582-7811735	-1.03943	0.00137922	1.2767	0.000114266	.	.	.	.	.	chr1	7812016	rs10864316	1.37e-09	Fairfax_2014_microarray_monocyte_IFN24	ENSG00000049245	VAMP3	_	_
chr1:7811149-7812285	-1.15929	1.96e-08	1.24133	1.94e-08	chr1:7810582-7811735	-1.03943	0.00137922	1.2767	0.000114266	.	.	.	.	.	chr1	7811524	rs74334218	9.51e-07	Nedelec_2016_ge_macrophage_naive	ENSG00000049247	UTS2	_	_
chr1:7811149-7812285	-1.15929	1.96e-08	1.24133	1.94e-08	chr1:7810582-7811735	-1.03943	0.00137922	1.2767	0.000114266	.	.	.	.	.	chr1	7812267	rs5772291	1.24e-06	Fairfax_2014_microarray_monocyte_LPS2	ENSG00000116288	PARK7	_	_
chr1:7811149-7812285	-1.15929	1.96e-08	1.24133	1.94e-08	chr1:7810582-7811735	-1.03943	0.00137922	1.2767	0.000114266	.	.	.	.	.	chr1	7812267	rs397798397	1.24e-06	Fairfax_2014_microarray_monocyte_LPS2	ENSG00000116288	PARK7	_	_
chr1:78622234-78623270	1.55503	1.72e-07	-0.0298934	0.950281	.	.	.	.	.	chr1:78619679-78626879	1.60758	9.49e-13	1.59864	3.28e-14	.	-1	.	.	.	.	.	_	_
chr1:78645396-78646723	0.314279	0.269363	-1.05749	0.000408456	.	.	.	.	.	.	.	.	.	.	chr1	78645509	rs12117719	1.93e-08	Alasoo_2018_ge_macrophage_IFNg+Salmonella	ENSG00000137959	IFI44L	YES	_
chr1:8089517-8090838	1.38251	1.03e-18	-0.948944	1.16e-08	.	.	.	.	.	.	.	.	.	.	chr1	8089720	rs76565757	2.09941e-06, 9.16289e-08, 1.55331e-09	Nedelec_2016_ge_macrophage_Listeria, Nedelec_2016_ge_macrophage_Salmonella, Nedelec_2016_ge_macrophage_naive	ENSG00000049247	UTS2	_	_
chr1:8089517-8090838	1.38251	1.03e-18	-0.948944	1.16e-08	.	.	.	.	.	.	.	.	.	.	chr1	8090578	rs72634258	4.72887e-30, 4.52233e-18, 4.2704e-15	Fairfax_2014_microarray_monocyte_IFN24, Fairfax_2014_microarray_monocyte_LPS2, Fairfax_2014_microarray_monocyte_LPS24	ENSG00000116288	PARK7	_	_
chr1:8387736-8388792	0.0325079	0.935563	1.08353	3.26e-05	.	.	.	.	.	.	.	.	.	.	.	-1	.	.	.	.	.	_	_
chr1:8394796-8396140	1.00794	1.36e-09	-0.560673	0.0031672	chr1:8394494-8398269	0.561121	0.0207777	0.286199	0.346465	.	.	.	.	.	.	-1	.	.	.	.	.	_	_
chr1:84430201-84431479	1.02775	6.93e-07	-1.4184	4.51e-09	.	.	.	.	.	.	.	.	.	.	.	-1	.	.	.	.	.	_	_
chr1:84504294-84505314	1.32351	5.26e-14	-0.315528	0.142598	chr1:84503828-84507663	0.280871	0.0995189	-0.409082	0.0192752	chr1:84502417-84507975	0.0616848	0.999824	0.108561	0.564424	chr1	84505201	rs1533374	3.71e-06	Nedelec_2016_ge_macrophage_Listeria	ENSG00000117133	RPF1	_	_
chr1:84504294-84505314	1.32351	5.26e-14	-0.315528	0.142598	chr1:84503828-84507663	0.280871	0.0995189	-0.409082	0.0192752	chr1:84502417-84507975	0.0616848	0.999824	0.108561	0.564424	chr1	84504424	rs3813607	2.31256e-08, 4.8939e-20, 2.91007e-10, 3.63179e-17, 5.22056e-11, 3.36062e-23	Fairfax_2014_microarray_monocyte_IFN24, Fairfax_2014_microarray_monocyte_LPS2, Fairfax_2014_microarray_monocyte_LPS24, Fairfax_2014_microarray_monocyte_naive	ENSG00000117151	CTBS	_	_
chr1:84504294-84505314	1.32351	5.26e-14	-0.315528	0.142598	chr1:84503828-84507663	0.280871	0.0995189	-0.409082	0.0192752	chr1:84502417-84507975	0.0616848	0.999824	0.108561	0.564424	chr1	84504743	rs56049713	3.24149e-06, 5.96868e-15, 2.5886e-08, 6.85067e-13, 3.61037e-09, 2.22489e-21	Fairfax_2014_microarray_monocyte_IFN24, Fairfax_2014_microarray_monocyte_LPS2, Fairfax_2014_microarray_monocyte_LPS24, Fairfax_2014_microarray_monocyte_naive	ENSG00000117151	CTBS	_	_
chr1:84504294-84505314	1.32351	5.26e-14	-0.315528	0.142598	chr1:84503828-84507663	0.280871	0.0995189	-0.409082	0.0192752	chr1:84502417-84507975	0.0616848	0.999824	0.108561	0.564424	chr1	84504743	rs397935182	3.24149e-06, 5.96868e-15, 2.5886e-08, 6.85067e-13, 3.61037e-09, 2.22489e-21	Fairfax_2014_microarray_monocyte_IFN24, Fairfax_2014_microarray_monocyte_LPS2, Fairfax_2014_microarray_monocyte_LPS24, Fairfax_2014_microarray_monocyte_naive	ENSG00000117151	CTBS	_	_
chr1:84504294-84505314	1.32351	5.26e-14	-0.315528	0.142598	chr1:84503828-84507663	0.280871	0.0995189	-0.409082	0.0192752	chr1:84502417-84507975	0.0616848	0.999824	0.108561	0.564424	chr1	84505201	rs1533374	2.26526e-14, 2.96154e-23, 6.86777e-10, 3.62816e-15, 3.17665e-13, 2.32964e-23	Fairfax_2014_microarray_monocyte_IFN24, Fairfax_2014_microarray_monocyte_LPS2, Fairfax_2014_microarray_monocyte_LPS24, Fairfax_2014_microarray_monocyte_naive	ENSG00000117151	CTBS	_	_
chr1:84504294-84505314	1.32351	5.26e-14	-0.315528	0.142598	chr1:84503828-84507663	0.280871	0.0995189	-0.409082	0.0192752	chr1:84502417-84507975	0.0616848	0.999824	0.108561	0.564424	chr1	84505264	rs3813605	3.26175e-06, 6.06835e-15, 2.59654e-08, 6.83985e-13, 3.63072e-09, 2.23583e-21	Fairfax_2014_microarray_monocyte_IFN24, Fairfax_2014_microarray_monocyte_LPS2, Fairfax_2014_microarray_monocyte_LPS24, Fairfax_2014_microarray_monocyte_naive	ENSG00000117151	CTBS	_	_
chr1:84504294-84505314	1.32351	5.26e-14	-0.315528	0.142598	chr1:84503828-84507663	0.280871	0.0995189	-0.409082	0.0192752	chr1:84502417-84507975	0.0616848	0.999824	0.108561	0.564424	chr1	84505250	rs75837971	7.03e-08	Fairfax_2014_microarray_monocyte_LPS24	ENSG00000117151	CTBS	_	_
chr1:84504294-84505314	1.32351	5.26e-14	-0.315528	0.142598	chr1:84503828-84507663	0.280871	0.0995189	-0.409082	0.0192752	chr1:84502417-84507975	0.0616848	0.999824	0.108561	0.564424	chr1	84505201	rs1533374	1.69e-08	Fairfax_2014_microarray_monocyte_naive	ENSG00000174021	GNG5	_	_
chr1:84846906-84847928	-1.07659	0.000261437	-0.0664126	0.91127	.	.	.	.	.	.	.	.	.	.	.	-1	.	.	.	.	.	_	_
chr1:84849068-84850092	1.37662	8.7e-11	-0.295107	0.262473	.	.	.	.	.	.	.	.	.	.	.	-1	.	.	.	.	.	_	_
chr1:84906875-84908208	1.17837	0.00132169	-0.181255	0.74793	.	.	.	.	.	.	.	.	.	.	.	-1	.	.	.	.	.	_	_
chr1:84988244-84989328	1.32694	0.00280436	-0.487871	0.414196	.	.	.	.	.	.	.	.	.	.	chr1	84988426	rs12030730	4.82e-06	Nedelec_2016_ge_macrophage_Salmonella	ENSG00000153898	MCOLN2	YES	_
chr1:84988244-84989328	1.32694	0.00280436	-0.487871	0.414196	.	.	.	.	.	.	.	.	.	.	chr1	84988764	rs55721024	4.86e-06	Nedelec_2016_ge_macrophage_Salmonella	ENSG00000153898	MCOLN2	YES	_
chr1:84988244-84989328	1.32694	0.00280436	-0.487871	0.414196	.	.	.	.	.	.	.	.	.	.	chr1	84988930	rs61768852	4.87e-06	Nedelec_2016_ge_macrophage_Salmonella	ENSG00000153898	MCOLN2	YES	_
chr1:84988244-84989328	1.32694	0.00280436	-0.487871	0.414196	.	.	.	.	.	.	.	.	.	.	chr1	84989198	rs6672362	4.87e-06	Nedelec_2016_ge_macrophage_Salmonella	ENSG00000153898	MCOLN2	YES	_
chr1:84988244-84989328	1.32694	0.00280436	-0.487871	0.414196	.	.	.	.	.	.	.	.	.	.	chr1	84988731	rs6576737	2.81e-06	Nedelec_2016_ge_macrophage_Salmonella	ENSG00000162643	WDR63	_	_
chr1:84990985-84992287	1.13862	2.81e-08	-0.401217	0.117519	chr1:84991076-84992806	0.772316	0.00722157	0.129384	0.771804	.	.	.	.	.	chr1	84992250	rs12130357	9.32762e-08, 4.71533e-06	Alasoo_2018_ge_macrophage_Salmonella, Alasoo_2018_ge_macrophage_naive	ENSG00000055732	MCOLN3	_	YES
chr1:84990985-84992287	1.13862	2.81e-08	-0.401217	0.117519	chr1:84991076-84992806	0.772316	0.00722157	0.129384	0.771804	.	.	.	.	.	chr1	84991219	rs7547224	9.14e-06	Fairfax_2014_microarray_monocyte_naive	ENSG00000153898	MCOLN2	YES	_
chr1:84990985-84992287	1.13862	2.81e-08	-0.401217	0.117519	chr1:84991076-84992806	0.772316	0.00722157	0.129384	0.771804	.	.	.	.	.	chr1	84991278	rs7547317	9.12e-06	Fairfax_2014_microarray_monocyte_naive	ENSG00000153898	MCOLN2	YES	_
chr1:84990985-84992287	1.13862	2.81e-08	-0.401217	0.117519	chr1:84991076-84992806	0.772316	0.00722157	0.129384	0.771804	.	.	.	.	.	chr1	84992250	rs12130357	4.04e-49	Fairfax_2014_microarray_monocyte_naive	ENSG00000153898	MCOLN2	YES	_
chr1:84990985-84992287	1.13862	2.81e-08	-0.401217	0.117519	chr1:84991076-84992806	0.772316	0.00722157	0.129384	0.771804	.	.	.	.	.	chr1	84991678	rs10782535	1.99e-06	Nedelec_2016_ge_macrophage_Listeria	ENSG00000153898	MCOLN2	YES	_
chr1:84990985-84992287	1.13862	2.81e-08	-0.401217	0.117519	chr1:84991076-84992806	0.772316	0.00722157	0.129384	0.771804	.	.	.	.	.	chr1	84991383	rs7533496	4.31e-06	Nedelec_2016_ge_macrophage_Salmonella	ENSG00000162643	WDR63	_	_
chr1:84990985-84992287	1.13862	2.81e-08	-0.401217	0.117519	chr1:84991076-84992806	0.772316	0.00722157	0.129384	0.771804	.	.	.	.	.	chr1	84991678	rs10782535	8.46e-08	Nedelec_2016_ge_macrophage_Salmonella	ENSG00000162643	WDR63	_	_
chr1:86151107-86152192	1.21191	1.3e-08	-0.23276	0.405035	.	.	.	.	.	.	.	.	.	.	.	-1	.	.	.	.	.	_	_
chr1:86382608-86383893	1.07554	0.00315339	0.211914	0.664624	.	.	.	.	.	chr1:86381449-86383591	0.0636706	0.999824	1.80178	5.21e-14	chr1	86383401	rs272518	1.64963e-17, 4.58618e-29, 1.70142e-07	Fairfax_2014_microarray_monocyte_IFN24, Fairfax_2014_microarray_monocyte_LPS24, Fairfax_2014_microarray_monocyte_naive	ENSG00000122417	ODF2L	YES	_
chr1:86382608-86383893	1.07554	0.00315339	0.211914	0.664624	.	.	.	.	.	chr1:86381449-86383591	0.0636706	0.999824	1.80178	5.21e-14	chr1	86383513	rs10873774	8.51e-09	Fairfax_2014_microarray_monocyte_LPS24	ENSG00000122417	ODF2L	YES	_
chr1:86382608-86383893	1.07554	0.00315339	0.211914	0.664624	.	.	.	.	.	chr1:86381449-86383591	0.0636706	0.999824	1.80178	5.21e-14	chr1	86383401	rs272518	6.4377e-08, 4.96064e-06, 2.47953e-09	Alasoo_2018_ge_macrophage_IFNg, Alasoo_2018_ge_macrophage_Salmonella, Alasoo_2018_ge_macrophage_naive	ENSG00000137975	CLCA2	_	_
chr1:867214-868360	1.50163	2.31e-08	-0.0715395	0.863681	.	.	.	.	.	.	.	.	.	.	.	-1	.	.	.	.	.	_	_
chr1:86821814-86823175	-1.255	0.000587868	0.808052	0.0810736	.	.	.	.	.	.	.	.	.	.	chr1	86822631	rs1335853	4.61e-06	Fairfax_2014_microarray_monocyte_LPS2	ENSG00000261737	AL049597.2	_	_
chr1:86821814-86823175	-1.255	0.000587868	0.808052	0.0810736	.	.	.	.	.	.	.	.	.	.	chr1	86823072	rs17129524	4.47e-06	Fairfax_2014_microarray_monocyte_LPS2	ENSG00000261737	AL049597.2	_	_
chr1:8870782-8871850	0.122225	0.714588	1.23576	1.91e-07	.	.	.	.	.	.	.	.	.	.	chr1	8871404	rs1006950	1.14e-10	Nedelec_2016_ge_macrophage_Listeria	ENSG00000074800	ENO1	_	_
chr1:88978919-88980143	1.24001	0.000529307	-0.0608146	0.916409	.	.	.	.	.	.	.	.	.	.	chr1	88979282	rs4655890	7.21e-07	Fairfax_2014_microarray_monocyte_LPS2	ENSG00000137944	KYAT3	_	_
chr1:89036866-89037980	1.55449	7.73e-07	-0.504874	0.175577	.	.	.	.	.	.	.	.	.	.	chr1	89037591	rs7516455	1.34e-07	Fairfax_2014_microarray_monocyte_IFN24	ENSG00000117226	GBP3	YES	_
chr1:89036866-89037980	1.55449	7.73e-07	-0.504874	0.175577	.	.	.	.	.	.	.	.	.	.	chr1	89037966	rs4656082	1.31e-07	Fairfax_2014_microarray_monocyte_IFN24	ENSG00000117226	GBP3	YES	_
chr1:89036866-89037980	1.55449	7.73e-07	-0.504874	0.175577	.	.	.	.	.	.	.	.	.	.	chr1	89037591	rs7516455	1.0532e-06, 1.65189e-06	Fairfax_2014_microarray_monocyte_IFN24, Fairfax_2014_microarray_monocyte_naive	ENSG00000117228	GBP1	YES	YES
chr1:89036866-89037980	1.55449	7.73e-07	-0.504874	0.175577	.	.	.	.	.	.	.	.	.	.	chr1	89037966	rs4656082	1.06979e-06, 1.64022e-06	Fairfax_2014_microarray_monocyte_IFN24, Fairfax_2014_microarray_monocyte_naive	ENSG00000117228	GBP1	YES	YES
chr1:89064490-89066023	1.73112	5.15e-24	-0.682938	0.000262463	chr1:89062427-89066989	2.45217	1.92e-42	-1.2226	1.34e-11	chr1:89060280-89066017	0.916424	1.82e-12	0.918196	2.31e-14	chr1	89064562	rs60057029	5.28675e-13, 1.89909e-11, 2.90922e-10, 4.86925e-11, 8.40758e-45, 1.39649e-21, 2.11038e-07, 1.84841e-06, 8.27815e-06, 9.35485e-08, 9.33049e-09	Alasoo_2018_ge_macrophage_IFNg+Salmonella, Alasoo_2018_ge_macrophage_IFNg, Alasoo_2018_ge_macrophage_Salmonella, Alasoo_2018_ge_macrophage_naive, Fairfax_2014_microarray_monocyte_IFN24, Fairfax_2014_microarray_monocyte_LPS2, Fairfax_2014_microarray_monocyte_LPS24, Fairfax_2014_microarray_monocyte_naive, Nedelec_2016_ge_macrophage_Listeria, Nedelec_2016_ge_macrophage_Salmonella, Nedelec_2016_ge_ma…	ENSG00000117226	GBP3	YES	_
chr1:89064490-89066023	1.73112	5.15e-24	-0.682938	0.000262463	chr1:89062427-89066989	2.45217	1.92e-42	-1.2226	1.34e-11	chr1:89060280-89066017	0.916424	1.82e-12	0.918196	2.31e-14	chr1	89064742	rs12089335	3.3514e-13, 1.28436e-11, 2.44467e-10, 3.66509e-11, 1.15701e-44, 1.50825e-21, 2.49474e-07, 1.9146e-06, 9.98502e-08, 4.68651e-11, 3.94686e-11	Alasoo_2018_ge_macrophage_IFNg+Salmonella, Alasoo_2018_ge_macrophage_IFNg, Alasoo_2018_ge_macrophage_Salmonella, Alasoo_2018_ge_macrophage_naive, Fairfax_2014_microarray_monocyte_IFN24, Fairfax_2014_microarray_monocyte_LPS2, Fairfax_2014_microarray_monocyte_LPS24, Fairfax_2014_microarray_monocyte_naive, Nedelec_2016_ge_macrophage_Listeria, Nedelec_2016_ge_macrophage_Salmonella, Nedelec_2016_ge_ma…	ENSG00000117226	GBP3	YES	_
chr1:89064490-89066023	1.73112	5.15e-24	-0.682938	0.000262463	chr1:89062427-89066989	2.45217	1.92e-42	-1.2226	1.34e-11	chr1:89060280-89066017	0.916424	1.82e-12	0.918196	2.31e-14	chr1	89064901	rs60160868	3.41516e-13, 1.3157e-11, 2.50451e-10, 3.75062e-11, 8.52452e-45, 1.40921e-21, 2.14067e-07, 1.83951e-06, 9.76608e-08, 4.54018e-11, 3.88369e-11	Alasoo_2018_ge_macrophage_IFNg+Salmonella, Alasoo_2018_ge_macrophage_IFNg, Alasoo_2018_ge_macrophage_Salmonella, Alasoo_2018_ge_macrophage_naive, Fairfax_2014_microarray_monocyte_IFN24, Fairfax_2014_microarray_monocyte_LPS2, Fairfax_2014_microarray_monocyte_LPS24, Fairfax_2014_microarray_monocyte_naive, Nedelec_2016_ge_macrophage_Listeria, Nedelec_2016_ge_macrophage_Salmonella, Nedelec_2016_ge_ma…	ENSG00000117226	GBP3	YES	_
chr1:89064490-89066023	1.73112	5.15e-24	-0.682938	0.000262463	chr1:89062427-89066989	2.45217	1.92e-42	-1.2226	1.34e-11	chr1:89060280-89066017	0.916424	1.82e-12	0.918196	2.31e-14	chr1	89065825	rs17109920	5.60861e-13, 2.02152e-11, 3.13759e-10, 5.22104e-11, 8.29097e-45, 1.41657e-21, 2.17066e-07, 1.83233e-06, 8.48158e-06, 9.66504e-08, 9.4763e-09	Alasoo_2018_ge_macrophage_IFNg+Salmonella, Alasoo_2018_ge_macrophage_IFNg, Alasoo_2018_ge_macrophage_Salmonella, Alasoo_2018_ge_macrophage_naive, Fairfax_2014_microarray_monocyte_IFN24, Fairfax_2014_microarray_monocyte_LPS2, Fairfax_2014_microarray_monocyte_LPS24, Fairfax_2014_microarray_monocyte_naive, Nedelec_2016_ge_macrophage_Listeria, Nedelec_2016_ge_macrophage_Salmonella, Nedelec_2016_ge_ma…	ENSG00000117226	GBP3	YES	_
chr1:89064490-89066023	1.73112	5.15e-24	-0.682938	0.000262463	chr1:89062427-89066989	2.45217	1.92e-42	-1.2226	1.34e-11	chr1:89060280-89066017	0.916424	1.82e-12	0.918196	2.31e-14	chr1	89065825	rs61388146	5.60861e-13, 2.02152e-11, 3.13759e-10, 5.22104e-11, 8.29097e-45, 1.41657e-21, 2.17066e-07, 1.83233e-06, 8.48158e-06, 9.66504e-08, 9.4763e-09	Alasoo_2018_ge_macrophage_IFNg+Salmonella, Alasoo_2018_ge_macrophage_IFNg, Alasoo_2018_ge_macrophage_Salmonella, Alasoo_2018_ge_macrophage_naive, Fairfax_2014_microarray_monocyte_IFN24, Fairfax_2014_microarray_monocyte_LPS2, Fairfax_2014_microarray_monocyte_LPS24, Fairfax_2014_microarray_monocyte_naive, Nedelec_2016_ge_macrophage_Listeria, Nedelec_2016_ge_macrophage_Salmonella, Nedelec_2016_ge_ma…	ENSG00000117226	GBP3	YES	_
chr1:89064490-89066023	1.73112	5.15e-24	-0.682938	0.000262463	chr1:89062427-89066989	2.45217	1.92e-42	-1.2226	1.34e-11	chr1:89060280-89066017	0.916424	1.82e-12	0.918196	2.31e-14	chr1	89065709	rs1536670	6.66e-08	Fairfax_2014_microarray_monocyte_IFN24	ENSG00000117226	GBP3	YES	_
chr1:89064490-89066023	1.73112	5.15e-24	-0.682938	0.000262463	chr1:89062427-89066989	2.45217	1.92e-42	-1.2226	1.34e-11	chr1:89060280-89066017	0.916424	1.82e-12	0.918196	2.31e-14	chr1	89065709	rs1536670	9.61e-06	Fairfax_2014_microarray_monocyte_naive	ENSG00000117228	GBP1	YES	YES
chr1:89064490-89066023	1.73112	5.15e-24	-0.682938	0.000262463	chr1:89062427-89066989	2.45217	1.92e-42	-1.2226	1.34e-11	chr1:89060280-89066017	0.916424	1.82e-12	0.918196	2.31e-14	chr1	89064562	rs60057029	3.05e-08	Fairfax_2014_microarray_monocyte_IFN24	ENSG00000162645	GBP2	YES	YES
chr1:89064490-89066023	1.73112	5.15e-24	-0.682938	0.000262463	chr1:89062427-89066989	2.45217	1.92e-42	-1.2226	1.34e-11	chr1:89060280-89066017	0.916424	1.82e-12	0.918196	2.31e-14	chr1	89064742	rs12089335	3.25e-08	Fairfax_2014_microarray_monocyte_IFN24	ENSG00000162645	GBP2	YES	YES
chr1:89064490-89066023	1.73112	5.15e-24	-0.682938	0.000262463	chr1:89062427-89066989	2.45217	1.92e-42	-1.2226	1.34e-11	chr1:89060280-89066017	0.916424	1.82e-12	0.918196	2.31e-14	chr1	89064901	rs60160868	3.07e-08	Fairfax_2014_microarray_monocyte_IFN24	ENSG00000162645	GBP2	YES	YES
chr1:89064490-89066023	1.73112	5.15e-24	-0.682938	0.000262463	chr1:89062427-89066989	2.45217	1.92e-42	-1.2226	1.34e-11	chr1:89060280-89066017	0.916424	1.82e-12	0.918196	2.31e-14	chr1	89065825	rs17109920	3.06e-08	Fairfax_2014_microarray_monocyte_IFN24	ENSG00000162645	GBP2	YES	YES
chr1:89064490-89066023	1.73112	5.15e-24	-0.682938	0.000262463	chr1:89062427-89066989	2.45217	1.92e-42	-1.2226	1.34e-11	chr1:89060280-89066017	0.916424	1.82e-12	0.918196	2.31e-14	chr1	89065825	rs61388146	3.06e-08	Fairfax_2014_microarray_monocyte_IFN24	ENSG00000162645	GBP2	YES	YES
chr1:89069706-89070931	2.14005	2.46e-10	-0.940824	0.0132703	chr1:89067603-89071356	3.15911	1.82e-43	-1.90488	5.44e-18	chr1:89069104-89070465	-0.338768	0.999824	0.926551	0.000971911	chr1	89070749	rs876271	1.67515e-08, 1.36715e-07, 7.64501e-07, 3.39414e-07, 7.35003e-14, 3.02161e-10, 6.31691e-07	Alasoo_2018_ge_macrophage_IFNg+Salmonella, Alasoo_2018_ge_macrophage_IFNg, Alasoo_2018_ge_macrophage_Salmonella, Alasoo_2018_ge_macrophage_naive, Fairfax_2014_microarray_monocyte_IFN24, Fairfax_2014_microarray_monocyte_LPS2, Nedelec_2016_ge_macrophage_Salmonella	ENSG00000117226	GBP3	YES	_
chr1:89069706-89070931	2.14005	2.46e-10	-0.940824	0.0132703	chr1:89067603-89071356	3.15911	1.82e-43	-1.90488	5.44e-18	chr1:89069104-89070465	-0.338768	0.999824	0.926551	0.000971911	chr1	89070336	rs12036288	4.95e-08	Fairfax_2014_microarray_monocyte_IFN24	ENSG00000117226	GBP3	YES	_
chr1:89069706-89070931	2.14005	2.46e-10	-0.940824	0.0132703	chr1:89067603-89071356	3.15911	1.82e-43	-1.90488	5.44e-18	chr1:89069104-89070465	-0.338768	0.999824	0.926551	0.000971911	chr1	89070749	rs876271	7.02e-16	Fairfax_2014_microarray_monocyte_IFN24	ENSG00000162645	GBP2	YES	YES
chr1:89080634-89081933	1.29555	1.97e-06	-0.80745	0.0100475	chr1:89080530-89081564	1.69837	1.87e-07	-1.02442	0.00292561	.	.	.	.	.	chr1	89081120	rs10922563	1.1727e-12, 4.21999e-11, 9.62256e-10, 1.29569e-10, 1.87383e-44, 3.48227e-21, 4.52673e-07, 1.51767e-06, 8.23388e-08, 1.63205e-10, 1.23992e-11	Alasoo_2018_ge_macrophage_IFNg+Salmonella, Alasoo_2018_ge_macrophage_IFNg, Alasoo_2018_ge_macrophage_Salmonella, Alasoo_2018_ge_macrophage_naive, Fairfax_2014_microarray_monocyte_IFN24, Fairfax_2014_microarray_monocyte_LPS2, Fairfax_2014_microarray_monocyte_LPS24, Fairfax_2014_microarray_monocyte_naive, Nedelec_2016_ge_macrophage_Listeria, Nedelec_2016_ge_macrophage_Salmonella, Nedelec_2016_ge_ma…	ENSG00000117226	GBP3	YES	_
chr1:89080634-89081933	1.29555	1.97e-06	-0.80745	0.0100475	chr1:89080530-89081564	1.69837	1.87e-07	-1.02442	0.00292561	.	.	.	.	.	chr1	89081479	rs10922564	2.29625e-08, 1.92446e-07, 1.11295e-06, 4.7338e-07, 8.04141e-14, 3.13943e-10, 3.41505e-07	Alasoo_2018_ge_macrophage_IFNg+Salmonella, Alasoo_2018_ge_macrophage_IFNg, Alasoo_2018_ge_macrophage_Salmonella, Alasoo_2018_ge_macrophage_naive, Fairfax_2014_microarray_monocyte_IFN24, Fairfax_2014_microarray_monocyte_LPS2, Nedelec_2016_ge_macrophage_Salmonella	ENSG00000117226	GBP3	YES	_
chr1:89080634-89081933	1.29555	1.97e-06	-0.80745	0.0100475	chr1:89080530-89081564	1.69837	1.87e-07	-1.02442	0.00292561	.	.	.	.	.	chr1	89081877	rs10922565	2.37002e-08, 1.91661e-07, 1.16156e-06, 4.7343e-07, 8.10861e-14, 3.15145e-10, 8.73851e-09	Alasoo_2018_ge_macrophage_IFNg+Salmonella, Alasoo_2018_ge_macrophage_IFNg, Alasoo_2018_ge_macrophage_Salmonella, Alasoo_2018_ge_macrophage_naive, Fairfax_2014_microarray_monocyte_IFN24, Fairfax_2014_microarray_monocyte_LPS2, Nedelec_2016_ge_macrophage_Salmonella	ENSG00000117226	GBP3	YES	_
chr1:89080634-89081933	1.29555	1.97e-06	-0.80745	0.0100475	chr1:89080530-89081564	1.69837	1.87e-07	-1.02442	0.00292561	.	.	.	.	.	chr1	89081456	rs12758204	1.3372e-08, 2.23018e-07	Fairfax_2014_microarray_monocyte_IFN24, Fairfax_2014_microarray_monocyte_LPS2	ENSG00000117226	GBP3	YES	_
chr1:89080634-89081933	1.29555	1.97e-06	-0.80745	0.0100475	chr1:89080530-89081564	1.69837	1.87e-07	-1.02442	0.00292561	.	.	.	.	.	chr1	89081120	rs10922563	3.36e-08	Fairfax_2014_microarray_monocyte_IFN24	ENSG00000162645	GBP2	YES	YES
chr1:89080634-89081933	1.29555	1.97e-06	-0.80745	0.0100475	chr1:89080530-89081564	1.69837	1.87e-07	-1.02442	0.00292561	.	.	.	.	.	chr1	89081479	rs10922564	7.1e-16	Fairfax_2014_microarray_monocyte_IFN24	ENSG00000162645	GBP2	YES	YES
chr1:89080634-89081933	1.29555	1.97e-06	-0.80745	0.0100475	chr1:89080530-89081564	1.69837	1.87e-07	-1.02442	0.00292561	.	.	.	.	.	chr1	89081877	rs10922565	7.1e-16	Fairfax_2014_microarray_monocyte_IFN24	ENSG00000162645	GBP2	YES	YES
chr1:89125474-89127389	1.32254	1.49e-19	-0.577317	0.000452444	chr1:89123586-89128093	1.87987	1.06e-12	-1.11104	0.00010766	chr1:89121949-89127269	0.765598	1.7e-11	0.300666	0.0274968	chr1	89126701	rs7544740	1.87405e-08, 1.65591e-07, 9.95777e-07, 4.52325e-07, 2.78409e-12, 9.68619e-09, 7.92528e-09	Alasoo_2018_ge_macrophage_IFNg+Salmonella, Alasoo_2018_ge_macrophage_IFNg, Alasoo_2018_ge_macrophage_Salmonella, Alasoo_2018_ge_macrophage_naive, Fairfax_2014_microarray_monocyte_IFN24, Fairfax_2014_microarray_monocyte_LPS2, Nedelec_2016_ge_macrophage_Salmonella	ENSG00000117226	GBP3	YES	_
chr1:89125474-89127389	1.32254	1.49e-19	-0.577317	0.000452444	chr1:89123586-89128093	1.87987	1.06e-12	-1.11104	0.00010766	chr1:89121949-89127269	0.765598	1.7e-11	0.300666	0.0274968	chr1	89126776	rs7530803	7.53694e-12, 1.15972e-10, 2.36563e-09, 4.64216e-10, 6.72871e-32, 2.32118e-16, 6.23789e-06, 6.19441e-06, 1.91018e-07, 8.26437e-11, 2.17088e-10	Alasoo_2018_ge_macrophage_IFNg+Salmonella, Alasoo_2018_ge_macrophage_IFNg, Alasoo_2018_ge_macrophage_Salmonella, Alasoo_2018_ge_macrophage_naive, Fairfax_2014_microarray_monocyte_IFN24, Fairfax_2014_microarray_monocyte_LPS2, Fairfax_2014_microarray_monocyte_LPS24, Fairfax_2014_microarray_monocyte_naive, Nedelec_2016_ge_macrophage_Listeria, Nedelec_2016_ge_macrophage_Salmonella, Nedelec_2016_ge_ma…	ENSG00000117226	GBP3	YES	_
chr1:89125474-89127389	1.32254	1.49e-19	-0.577317	0.000452444	chr1:89123586-89128093	1.87987	1.06e-12	-1.11104	0.00010766	chr1:89121949-89127269	0.765598	1.7e-11	0.300666	0.0274968	chr1	89126839	rs10754262	1.11393e-11, 1.46102e-10, 3.30127e-09, 5.81408e-10, 4.47774e-32, 6.39807e-17, 7.61887e-06, 6.83601e-08, 4.11945e-11, 1.55762e-11	Alasoo_2018_ge_macrophage_IFNg+Salmonella, Alasoo_2018_ge_macrophage_IFNg, Alasoo_2018_ge_macrophage_Salmonella, Alasoo_2018_ge_macrophage_naive, Fairfax_2014_microarray_monocyte_IFN24, Fairfax_2014_microarray_monocyte_LPS2, Fairfax_2014_microarray_monocyte_LPS24, Nedelec_2016_ge_macrophage_Listeria, Nedelec_2016_ge_macrophage_Salmonella, Nedelec_2016_ge_macrophage_naive	ENSG00000117226	GBP3	YES	_
chr1:89125474-89127389	1.32254	1.49e-19	-0.577317	0.000452444	chr1:89123586-89128093	1.87987	1.06e-12	-1.11104	0.00010766	chr1:89121949-89127269	0.765598	1.7e-11	0.300666	0.0274968	chr1	89127180	rs2183160	1.03987e-11, 1.36899e-10, 2.89767e-09, 5.44675e-10, 5.26476e-32, 6.80599e-17, 7.67047e-06, 1.30342e-08, 5.11757e-11, 2.43023e-11	Alasoo_2018_ge_macrophage_IFNg+Salmonella, Alasoo_2018_ge_macrophage_IFNg, Alasoo_2018_ge_macrophage_Salmonella, Alasoo_2018_ge_macrophage_naive, Fairfax_2014_microarray_monocyte_IFN24, Fairfax_2014_microarray_monocyte_LPS2, Fairfax_2014_microarray_monocyte_LPS24, Nedelec_2016_ge_macrophage_Listeria, Nedelec_2016_ge_macrophage_Salmonella, Nedelec_2016_ge_macrophage_naive	ENSG00000117226	GBP3	YES	_
chr1:89125474-89127389	1.32254	1.49e-19	-0.577317	0.000452444	chr1:89123586-89128093	1.87987	1.06e-12	-1.11104	0.00010766	chr1:89121949-89127269	0.765598	1.7e-11	0.300666	0.0274968	chr1	89126776	rs7530803	6.29e-06	Fairfax_2014_microarray_monocyte_naive	ENSG00000137944	KYAT3	_	_
chr1:89125474-89127389	1.32254	1.49e-19	-0.577317	0.000452444	chr1:89123586-89128093	1.87987	1.06e-12	-1.11104	0.00010766	chr1:89121949-89127269	0.765598	1.7e-11	0.300666	0.0274968	chr1	89126839	rs10754262	6.38e-06	Fairfax_2014_microarray_monocyte_naive	ENSG00000137944	KYAT3	_	_
chr1:89125474-89127389	1.32254	1.49e-19	-0.577317	0.000452444	chr1:89123586-89128093	1.87987	1.06e-12	-1.11104	0.00010766	chr1:89121949-89127269	0.765598	1.7e-11	0.300666	0.0274968	chr1	89127180	rs2183160	6.12e-06	Fairfax_2014_microarray_monocyte_naive	ENSG00000137944	KYAT3	_	_
chr1:89125474-89127389	1.32254	1.49e-19	-0.577317	0.000452444	chr1:89123586-89128093	1.87987	1.06e-12	-1.11104	0.00010766	chr1:89121949-89127269	0.765598	1.7e-11	0.300666	0.0274968	chr1	89126701	rs7544740	1.48e-15	Fairfax_2014_microarray_monocyte_IFN24	ENSG00000162645	GBP2	YES	YES
chr1:89125474-89127389	1.32254	1.49e-19	-0.577317	0.000452444	chr1:89123586-89128093	1.87987	1.06e-12	-1.11104	0.00010766	chr1:89121949-89127269	0.765598	1.7e-11	0.300666	0.0274968	chr1	89126776	rs7530803	2.85e-09	Fairfax_2014_microarray_monocyte_IFN24	ENSG00000162645	GBP2	YES	YES
chr1:89125474-89127389	1.32254	1.49e-19	-0.577317	0.000452444	chr1:89123586-89128093	1.87987	1.06e-12	-1.11104	0.00010766	chr1:89121949-89127269	0.765598	1.7e-11	0.300666	0.0274968	chr1	89126839	rs10754262	1.56e-09	Fairfax_2014_microarray_monocyte_IFN24	ENSG00000162645	GBP2	YES	YES
chr1:89125474-89127389	1.32254	1.49e-19	-0.577317	0.000452444	chr1:89123586-89128093	1.87987	1.06e-12	-1.11104	0.00010766	chr1:89121949-89127269	0.765598	1.7e-11	0.300666	0.0274968	chr1	89127180	rs2183160	1.54e-09	Fairfax_2014_microarray_monocyte_IFN24	ENSG00000162645	GBP2	YES	YES
chr1:89125474-89127389	1.32254	1.49e-19	-0.577317	0.000452444	chr1:89123586-89128093	1.87987	1.06e-12	-1.11104	0.00010766	chr1:89121949-89127269	0.765598	1.7e-11	0.300666	0.0274968	chr1	89126776	rs7530803	4.53e-06	Fairfax_2014_microarray_monocyte_IFN24	ENSG00000162654	GBP4	YES	YES
chr1:89125474-89127389	1.32254	1.49e-19	-0.577317	0.000452444	chr1:89123586-89128093	1.87987	1.06e-12	-1.11104	0.00010766	chr1:89121949-89127269	0.765598	1.7e-11	0.300666	0.0274968	chr1	89126839	rs10754262	3.95e-06	Fairfax_2014_microarray_monocyte_IFN24	ENSG00000162654	GBP4	YES	YES
chr1:89125474-89127389	1.32254	1.49e-19	-0.577317	0.000452444	chr1:89123586-89128093	1.87987	1.06e-12	-1.11104	0.00010766	chr1:89121949-89127269	0.765598	1.7e-11	0.300666	0.0274968	chr1	89127180	rs2183160	3.8e-06	Fairfax_2014_microarray_monocyte_IFN24	ENSG00000162654	GBP4	YES	YES
chr1:89147419-89148431	1.41869	0.000275018	-0.296355	0.578185	.	.	.	.	.	.	.	.	.	.	.	-1	.	.	.	.	.	_	_
chr1:89165274-89166518	1.18465	0.0279536	0.712787	0.271196	.	.	.	.	.	.	.	.	.	.	chr1	89165405	rs1614615	3.8365e-11, 3.79074e-10, 1.22722e-08, 2.10467e-09, 1.76882e-29, 3.61651e-16, 6.7867e-08, 2.72972e-10, 1.47629e-10	Alasoo_2018_ge_macrophage_IFNg+Salmonella, Alasoo_2018_ge_macrophage_IFNg, Alasoo_2018_ge_macrophage_Salmonella, Alasoo_2018_ge_macrophage_naive, Fairfax_2014_microarray_monocyte_IFN24, Fairfax_2014_microarray_monocyte_LPS2, Nedelec_2016_ge_macrophage_Listeria, Nedelec_2016_ge_macrophage_Salmonella, Nedelec_2016_ge_macrophage_naive	ENSG00000117226	GBP3	YES	_
chr1:89165274-89166518	1.18465	0.0279536	0.712787	0.271196	.	.	.	.	.	.	.	.	.	.	chr1	89165507	rs56335584	4.38794e-08, 3.00787e-07, 6.32454e-06, 9.83064e-07, 6.79838e-17, 5.21268e-10, 1.74349e-08, 3.88253e-07	Alasoo_2018_ge_macrophage_IFNg+Salmonella, Alasoo_2018_ge_macrophage_IFNg, Alasoo_2018_ge_macrophage_Salmonella, Alasoo_2018_ge_macrophage_naive, Fairfax_2014_microarray_monocyte_IFN24, Fairfax_2014_microarray_monocyte_LPS2, Nedelec_2016_ge_macrophage_Salmonella, Nedelec_2016_ge_macrophage_naive	ENSG00000117226	GBP3	YES	_
chr1:89165274-89166518	1.18465	0.0279536	0.712787	0.271196	.	.	.	.	.	.	.	.	.	.	chr1	89165913	rs590617	4.15297e-11, 4.22286e-10, 1.3381e-08, 2.30221e-09, 2.0461e-29, 4.60707e-16, 6.1635e-08, 3.0466e-10, 1.82789e-10	Alasoo_2018_ge_macrophage_IFNg+Salmonella, Alasoo_2018_ge_macrophage_IFNg, Alasoo_2018_ge_macrophage_Salmonella, Alasoo_2018_ge_macrophage_naive, Fairfax_2014_microarray_monocyte_IFN24, Fairfax_2014_microarray_monocyte_LPS2, Nedelec_2016_ge_macrophage_Listeria, Nedelec_2016_ge_macrophage_Salmonella, Nedelec_2016_ge_macrophage_naive	ENSG00000117226	GBP3	YES	_
chr1:89165274-89166518	1.18465	0.0279536	0.712787	0.271196	.	.	.	.	.	.	.	.	.	.	chr1	89165551	rs55696855	1.4e-06	Fairfax_2014_microarray_monocyte_LPS2	ENSG00000117226	GBP3	YES	_
chr1:89165274-89166518	1.18465	0.0279536	0.712787	0.271196	.	.	.	.	.	.	.	.	.	.	chr1	89165405	rs1614615	2.01e-06	Fairfax_2014_microarray_monocyte_naive	ENSG00000137944	KYAT3	_	_
chr1:89165274-89166518	1.18465	0.0279536	0.712787	0.271196	.	.	.	.	.	.	.	.	.	.	chr1	89165913	rs590617	2.08e-06	Fairfax_2014_microarray_monocyte_naive	ENSG00000137944	KYAT3	_	_
chr1:89165274-89166518	1.18465	0.0279536	0.712787	0.271196	.	.	.	.	.	.	.	.	.	.	chr1	89165405	rs1614615	6.32e-09	Fairfax_2014_microarray_monocyte_IFN24	ENSG00000162645	GBP2	YES	YES
chr1:89165274-89166518	1.18465	0.0279536	0.712787	0.271196	.	.	.	.	.	.	.	.	.	.	chr1	89165507	rs56335584	4.06e-07	Fairfax_2014_microarray_monocyte_IFN24	ENSG00000162645	GBP2	YES	YES
chr1:89165274-89166518	1.18465	0.0279536	0.712787	0.271196	.	.	.	.	.	.	.	.	.	.	chr1	89165913	rs590617	7.1e-09	Fairfax_2014_microarray_monocyte_IFN24	ENSG00000162645	GBP2	YES	YES
chr1:89165274-89166518	1.18465	0.0279536	0.712787	0.271196	.	.	.	.	.	.	.	.	.	.	chr1	89165405	rs1614615	7.18e-06	Fairfax_2014_microarray_monocyte_IFN24	ENSG00000162654	GBP4	YES	YES
chr1:89165274-89166518	1.18465	0.0279536	0.712787	0.271196	.	.	.	.	.	.	.	.	.	.	chr1	89165913	rs590617	7.65e-06	Fairfax_2014_microarray_monocyte_IFN24	ENSG00000162654	GBP4	YES	YES
chr1:89198102-89199742	1.59461	1.09e-15	-0.56135	0.0165537	chr1:89197338-89200421	3.2056	1.88e-49	-1.4387	5.34e-12	chr1:89194663-89199929	1.50672	4.55e-27	0.419506	0.0101884	chr1	89198168	rs585525	4.00423e-09, 4.95774e-08, 3.42481e-07, 2.14024e-07, 6.6101e-19, 1.31546e-11, 2.28947e-09, 2.24941e-10	Alasoo_2018_ge_macrophage_IFNg+Salmonella, Alasoo_2018_ge_macrophage_IFNg, Alasoo_2018_ge_macrophage_Salmonella, Alasoo_2018_ge_macrophage_naive, Fairfax_2014_microarray_monocyte_IFN24, Fairfax_2014_microarray_monocyte_LPS2, Nedelec_2016_ge_macrophage_Salmonella, Nedelec_2016_ge_macrophage_naive	ENSG00000117226	GBP3	YES	_
chr1:89198102-89199742	1.59461	1.09e-15	-0.56135	0.0165537	chr1:89197338-89200421	3.2056	1.88e-49	-1.4387	5.34e-12	chr1:89194663-89199929	1.50672	4.55e-27	0.419506	0.0101884	chr1	89198593	rs493470	2.09355e-10, 2.97974e-09, 5.18559e-08, 1.79537e-08, 1.87658e-23, 4.27202e-14, 5.04668e-07, 2.10706e-09, 3.76919e-10	Alasoo_2018_ge_macrophage_IFNg+Salmonella, Alasoo_2018_ge_macrophage_IFNg, Alasoo_2018_ge_macrophage_Salmonella, Alasoo_2018_ge_macrophage_naive, Fairfax_2014_microarray_monocyte_IFN24, Fairfax_2014_microarray_monocyte_LPS2, Nedelec_2016_ge_macrophage_Listeria, Nedelec_2016_ge_macrophage_Salmonella, Nedelec_2016_ge_macrophage_naive	ENSG00000117226	GBP3	YES	_
chr1:89198102-89199742	1.59461	1.09e-15	-0.56135	0.0165537	chr1:89197338-89200421	3.2056	1.88e-49	-1.4387	5.34e-12	chr1:89194663-89199929	1.50672	4.55e-27	0.419506	0.0101884	chr1	89199230	rs577080	2.18292e-12, 3.07297e-11, 4.03134e-10, 1.6256e-10, 3.70888e-26, 7.4058e-16, 2.64243e-06, 5.59883e-10, 1.11471e-10	Alasoo_2018_ge_macrophage_IFNg+Salmonella, Alasoo_2018_ge_macrophage_IFNg, Alasoo_2018_ge_macrophage_Salmonella, Alasoo_2018_ge_macrophage_naive, Fairfax_2014_microarray_monocyte_IFN24, Fairfax_2014_microarray_monocyte_LPS2, Fairfax_2014_microarray_monocyte_LPS24, Nedelec_2016_ge_macrophage_Salmonella, Nedelec_2016_ge_macrophage_naive	ENSG00000117226	GBP3	YES	_
chr1:89198102-89199742	1.59461	1.09e-15	-0.56135	0.0165537	chr1:89197338-89200421	3.2056	1.88e-49	-1.4387	5.34e-12	chr1:89194663-89199929	1.50672	4.55e-27	0.419506	0.0101884	chr1	89199262	rs647273	3.98632e-09, 4.94326e-08, 3.4172e-07, 2.1399e-07, 6.57327e-19, 1.30717e-11, 3.85125e-09, 1.45577e-10	Alasoo_2018_ge_macrophage_IFNg+Salmonella, Alasoo_2018_ge_macrophage_IFNg, Alasoo_2018_ge_macrophage_Salmonella, Alasoo_2018_ge_macrophage_naive, Fairfax_2014_microarray_monocyte_IFN24, Fairfax_2014_microarray_monocyte_LPS2, Nedelec_2016_ge_macrophage_Salmonella, Nedelec_2016_ge_macrophage_naive	ENSG00000117226	GBP3	YES	_
chr1:89198102-89199742	1.59461	1.09e-15	-0.56135	0.0165537	chr1:89197338-89200421	3.2056	1.88e-49	-1.4387	5.34e-12	chr1:89194663-89199929	1.50672	4.55e-27	0.419506	0.0101884	chr1	89198168	rs585525	5.37e-06	Fairfax_2014_microarray_monocyte_naive	ENSG00000137944	KYAT3	_	_
chr1:89198102-89199742	1.59461	1.09e-15	-0.56135	0.0165537	chr1:89197338-89200421	3.2056	1.88e-49	-1.4387	5.34e-12	chr1:89194663-89199929	1.50672	4.55e-27	0.419506	0.0101884	chr1	89198593	rs493470	5.01e-07	Fairfax_2014_microarray_monocyte_naive	ENSG00000137944	KYAT3	_	_
chr1:89198102-89199742	1.59461	1.09e-15	-0.56135	0.0165537	chr1:89197338-89200421	3.2056	1.88e-49	-1.4387	5.34e-12	chr1:89194663-89199929	1.50672	4.55e-27	0.419506	0.0101884	chr1	89199230	rs577080	3.26e-07	Fairfax_2014_microarray_monocyte_naive	ENSG00000137944	KYAT3	_	_
chr1:89198102-89199742	1.59461	1.09e-15	-0.56135	0.0165537	chr1:89197338-89200421	3.2056	1.88e-49	-1.4387	5.34e-12	chr1:89194663-89199929	1.50672	4.55e-27	0.419506	0.0101884	chr1	89199262	rs647273	5.33e-06	Fairfax_2014_microarray_monocyte_naive	ENSG00000137944	KYAT3	_	_
chr1:89198102-89199742	1.59461	1.09e-15	-0.56135	0.0165537	chr1:89197338-89200421	3.2056	1.88e-49	-1.4387	5.34e-12	chr1:89194663-89199929	1.50672	4.55e-27	0.419506	0.0101884	chr1	89198168	rs585525	5.6e-07	Fairfax_2014_microarray_monocyte_IFN24	ENSG00000162645	GBP2	YES	YES
chr1:89198102-89199742	1.59461	1.09e-15	-0.56135	0.0165537	chr1:89197338-89200421	3.2056	1.88e-49	-1.4387	5.34e-12	chr1:89194663-89199929	1.50672	4.55e-27	0.419506	0.0101884	chr1	89198593	rs493470	8.28e-09	Fairfax_2014_microarray_monocyte_IFN24	ENSG00000162645	GBP2	YES	YES
chr1:89198102-89199742	1.59461	1.09e-15	-0.56135	0.0165537	chr1:89197338-89200421	3.2056	1.88e-49	-1.4387	5.34e-12	chr1:89194663-89199929	1.50672	4.55e-27	0.419506	0.0101884	chr1	89199230	rs577080	4.06e-08	Fairfax_2014_microarray_monocyte_IFN24	ENSG00000162645	GBP2	YES	YES
chr1:89198102-89199742	1.59461	1.09e-15	-0.56135	0.0165537	chr1:89197338-89200421	3.2056	1.88e-49	-1.4387	5.34e-12	chr1:89194663-89199929	1.50672	4.55e-27	0.419506	0.0101884	chr1	89199262	rs647273	5.61e-07	Fairfax_2014_microarray_monocyte_IFN24	ENSG00000162645	GBP2	YES	YES
chr1:89198102-89199742	1.59461	1.09e-15	-0.56135	0.0165537	chr1:89197338-89200421	3.2056	1.88e-49	-1.4387	5.34e-12	chr1:89194663-89199929	1.50672	4.55e-27	0.419506	0.0101884	chr1	89198593	rs493470	2.77e-06	Fairfax_2014_microarray_monocyte_IFN24	ENSG00000162654	GBP4	YES	YES
chr1:89256438-89257749	2.06629	2.56e-12	-0.787964	0.0161413	.	.	.	.	.	.	.	.	.	.	.	-1	.	.	.	.	.	_	_
chr1:89271334-89273397	1.54722	1.37e-24	-0.352528	0.0551843	chr1:89270721-89276145	3.08723	9.73e-63	-1.36705	2.35e-14	chr1:89267631-89273426	1.80694	7.27e-46	0.79225	2.08e-11	.	-1	.	.	.	.	.	_	_
chr1:89274017-89275162	2.46531	3.29e-24	-0.502247	0.0870701	chr1:89270721-89276145	3.08723	9.73e-63	-1.36705	2.35e-14	.	.	.	.	.	.	-1	.	.	.	.	.	_	_
chr1:89278817-89280157	1.91231	2.99e-08	-0.298334	0.522871	chr1:89279103-89280914	3.03027	6.35e-24	-1.53065	1.48e-08	.	.	.	.	.	.	-1	.	.	.	.	.	_	_
chr1:89286430-89287596	1.54516	6.45e-07	-0.530685	0.162523	chr1:89286215-89288161	2.59516	3.75e-20	-1.62765	2.49e-09	.	.	.	.	.	.	-1	.	.	.	.	.	_	_
chr1:89299354-89300599	1.6355	5.67e-06	-0.367307	0.438322	.	.	.	.	.	.	.	.	.	.	.	-1	.	.	.	.	.	_	_
chr1:89310220-89311474	1.66932	2.66e-09	-0.561407	0.0918604	chr1:89309352-89312740	2.17665	1.23e-24	-1.50566	1.79e-12	.	.	.	.	.	.	-1	.	.	.	.	.	_	_
chr1:89337514-89338594	2.06516	6.17e-08	-0.514386	0.283142	.	.	.	.	.	.	.	.	.	.	chr1	89338199	rs6658304	8.2537e-09, 1.91157e-11	Fairfax_2014_microarray_monocyte_IFN24, Fairfax_2014_microarray_monocyte_naive	ENSG00000197147	LRRC8B	_	_
chr1:89357951-89359143	1.25975	1.43e-09	-0.464975	0.0600125	.	.	.	.	.	.	.	.	.	.	chr1	89358162	rs76716895	9.77717e-11, 7.67421e-10	Fairfax_2014_microarray_monocyte_IFN24, Fairfax_2014_microarray_monocyte_naive	ENSG00000197147	LRRC8B	_	_
chr1:89357951-89359143	1.25975	1.43e-09	-0.464975	0.0600125	.	.	.	.	.	.	.	.	.	.	chr1	89358642	rs77599848	1.16803e-06, 1.17258e-06	Fairfax_2014_microarray_monocyte_IFN24, Fairfax_2014_microarray_monocyte_naive	ENSG00000197147	LRRC8B	_	_
chr1:89407065-89408518	2.44254	7.78e-21	-0.481313	0.0979646	chr1:89406861-89408654	2.92261	1.03e-23	-1.12778	2.25e-05	chr1:89407097-89410356	2.58427	9.61e-40	1.31728	3.95e-21	chr1	89407072	rs10922624	2.47e-14	Fairfax_2014_microarray_monocyte_naive	ENSG00000197147	LRRC8B	_	_
chr1:89407065-89408518	2.44254	7.78e-21	-0.481313	0.0979646	chr1:89406861-89408654	2.92261	1.03e-23	-1.12778	2.25e-05	chr1:89407097-89410356	2.58427	9.61e-40	1.31728	3.95e-21	chr1	89407092	rs10922625	2.47e-14	Fairfax_2014_microarray_monocyte_naive	ENSG00000197147	LRRC8B	_	_
chr1:89407065-89408518	2.44254	7.78e-21	-0.481313	0.0979646	chr1:89406861-89408654	2.92261	1.03e-23	-1.12778	2.25e-05	chr1:89407097-89410356	2.58427	9.61e-40	1.31728	3.95e-21	chr1	89408498	rs6693600	5.12606e-11, 9.82241e-11, 1.34921e-22	Fairfax_2014_microarray_monocyte_IFN24, Fairfax_2014_microarray_monocyte_LPS24, Fairfax_2014_microarray_monocyte_naive	ENSG00000197147	LRRC8B	_	_
chr1:89407065-89408518	2.44254	7.78e-21	-0.481313	0.0979646	chr1:89406861-89408654	2.92261	1.03e-23	-1.12778	2.25e-05	chr1:89407097-89410356	2.58427	9.61e-40	1.31728	3.95e-21	chr1	89407575	rs4517333	2.46e-14	Fairfax_2014_microarray_monocyte_naive	ENSG00000197147	LRRC8B	_	_
chr1:89407065-89408518	2.44254	7.78e-21	-0.481313	0.0979646	chr1:89406861-89408654	2.92261	1.03e-23	-1.12778	2.25e-05	chr1:89407097-89410356	2.58427	9.61e-40	1.31728	3.95e-21	chr1	89407629	rs7512468	2.51e-14	Fairfax_2014_microarray_monocyte_naive	ENSG00000197147	LRRC8B	_	_
chr1:89407065-89408518	2.44254	7.78e-21	-0.481313	0.0979646	chr1:89406861-89408654	2.92261	1.03e-23	-1.12778	2.25e-05	chr1:89407097-89410356	2.58427	9.61e-40	1.31728	3.95e-21	chr1	89407835	rs4491050	2.52e-14	Fairfax_2014_microarray_monocyte_naive	ENSG00000197147	LRRC8B	_	_
chr1:89450252-89451771	1.99296	2.87e-09	0.0264437	0.961065	.	.	.	.	.	.	.	.	.	.	chr1	89450417	rs147707247	8.40758e-10, 1.11764e-17	Fairfax_2014_microarray_monocyte_IFN24, Fairfax_2014_microarray_monocyte_naive	ENSG00000197147	LRRC8B	_	_
chr1:89459999-89461046	1.19929	0.000649806	-0.704749	0.0933392	.	.	.	.	.	.	.	.	.	.	.	-1	.	.	.	.	.	_	_
chr1:89547379-89548437	1.24444	0.000209891	0.503877	0.162375	.	.	.	.	.	.	.	.	.	.	chr1	89547585	rs1077539	7.56e-06	Fairfax_2014_microarray_monocyte_naive	ENSG00000171488	LRRC8C	_	_
chr1:89547379-89548437	1.24444	0.000209891	0.503877	0.162375	.	.	.	.	.	.	.	.	.	.	chr1	89547674	rs1077538	2.8751e-06, 7.28252e-14, 2.4007e-10, 3.4553e-07, 3.04025e-15, 3.99795e-15, 2.17115e-23	Alasoo_2018_ge_macrophage_IFNg+Salmonella, Alasoo_2018_ge_macrophage_IFNg, Alasoo_2018_ge_macrophage_Salmonella, Alasoo_2018_ge_macrophage_naive, Fairfax_2014_microarray_monocyte_IFN24, Fairfax_2014_microarray_monocyte_LPS24, Fairfax_2014_microarray_monocyte_naive	ENSG00000197147	LRRC8B	_	_
chr1:89547379-89548437	1.24444	0.000209891	0.503877	0.162375	.	.	.	.	.	.	.	.	.	.	chr1	89548361	rs12409338	3.38967e-06, 8.03893e-14, 2.68159e-10, 3.63256e-07, 4.46142e-15, 1.82501e-15, 1.75647e-23	Alasoo_2018_ge_macrophage_IFNg+Salmonella, Alasoo_2018_ge_macrophage_IFNg, Alasoo_2018_ge_macrophage_Salmonella, Alasoo_2018_ge_macrophage_naive, Fairfax_2014_microarray_monocyte_IFN24, Fairfax_2014_microarray_monocyte_LPS24, Fairfax_2014_microarray_monocyte_naive	ENSG00000197147	LRRC8B	_	_
chr1:89547379-89548437	1.24444	0.000209891	0.503877	0.162375	.	.	.	.	.	.	.	.	.	.	chr1	89547585	rs1077539	1.1264e-10, 7.67469e-16, 1.09435e-57, 1.44138e-08, 9.9739e-39, 1.19235e-95, 9.51011e-06	Alasoo_2018_ge_macrophage_IFNg, Alasoo_2018_ge_macrophage_naive, Fairfax_2014_microarray_monocyte_IFN24, Fairfax_2014_microarray_monocyte_LPS2, Fairfax_2014_microarray_monocyte_LPS24, Fairfax_2014_microarray_monocyte_naive, Nedelec_2016_ge_macrophage_naive	ENSG00000197147	LRRC8B	_	_
chr1:89812637-89813658	1.0782	7.73e-06	-0.482124	0.096749	.	.	.	.	.	.	.	.	.	.	chr1	89813283	rs1215649	1.96158e-06, 1.61412e-13, 1.08146e-08, 3.33718e-07, 2.03125e-09	Alasoo_2018_ge_macrophage_naive, Fairfax_2014_microarray_monocyte_IFN24, Fairfax_2014_microarray_monocyte_LPS2, Fairfax_2014_microarray_monocyte_LPS24, Fairfax_2014_microarray_monocyte_naive	ENSG00000171488	LRRC8C	_	_
chr1:89812637-89813658	1.0782	7.73e-06	-0.482124	0.096749	.	.	.	.	.	.	.	.	.	.	chr1	89812896	rs10801780	2.29651e-08, 5.09141e-06, 9.92545e-06	Fairfax_2014_microarray_monocyte_IFN24, Fairfax_2014_microarray_monocyte_LPS24, Fairfax_2014_microarray_monocyte_naive	ENSG00000171488	LRRC8C	_	_
chr1:89812637-89813658	1.0782	7.73e-06	-0.482124	0.096749	.	.	.	.	.	.	.	.	.	.	chr1	89813567	rs6678386	2.36456e-08, 5.25053e-06, 9.9829e-06	Fairfax_2014_microarray_monocyte_IFN24, Fairfax_2014_microarray_monocyte_LPS24, Fairfax_2014_microarray_monocyte_naive	ENSG00000171488	LRRC8C	_	_
chr1:89812637-89813658	1.0782	7.73e-06	-0.482124	0.096749	.	.	.	.	.	.	.	.	.	.	chr1	89813283	rs1215649	8.67607e-07, 1.03529e-09, 4.46973e-25	Fairfax_2014_microarray_monocyte_IFN24, Fairfax_2014_microarray_monocyte_LPS24, Fairfax_2014_microarray_monocyte_naive	ENSG00000171492	LRRC8D	_	_
chr1:89812637-89813658	1.0782	7.73e-06	-0.482124	0.096749	.	.	.	.	.	.	.	.	.	.	chr1	89812896	rs10801780	1.45e-16	Fairfax_2014_microarray_monocyte_naive	ENSG00000171492	LRRC8D	_	_
chr1:89812637-89813658	1.0782	7.73e-06	-0.482124	0.096749	.	.	.	.	.	.	.	.	.	.	chr1	89813567	rs6678386	1.55e-16	Fairfax_2014_microarray_monocyte_naive	ENSG00000171492	LRRC8D	_	_
chr1:89831874-89832909	1.11592	9.46e-05	-0.786296	0.0180273	.	.	.	.	.	.	.	.	.	.	.	-1	.	.	.	.	.	_	_
chr1:89961688-89963168	1.74912	3.15e-14	-0.925983	0.000235986	.	.	.	.	.	.	.	.	.	.	chr1	89962766	rs72716364	3.68e-06	Nedelec_2016_ge_macrophage_Listeria	ENSG00000162645	GBP2	YES	YES
chr1:89961688-89963168	1.74912	3.15e-14	-0.925983	0.000235986	.	.	.	.	.	.	.	.	.	.	chr1	89962766	rs72716364	8.02e-06	Nedelec_2016_ge_macrophage_Listeria	ENSG00000162654	GBP4	YES	YES
chr1:9074619-9075664	1.11514	1.94e-06	-0.153936	0.657937	.	.	.	.	.	.	.	.	.	.	chr1	9074821	rs12748005	6.77e-10	Fairfax_2014_microarray_monocyte_naive	ENSG00000142583	SLC2A5	_	_
chr1:9074619-9075664	1.11514	1.94e-06	-0.153936	0.657937	.	.	.	.	.	.	.	.	.	.	chr1	9074969	rs12733328	9.06e-10	Fairfax_2014_microarray_monocyte_naive	ENSG00000142583	SLC2A5	_	_
chr1:9074619-9075664	1.11514	1.94e-06	-0.153936	0.657937	.	.	.	.	.	.	.	.	.	.	chr1	9075347	rs12752678	1.04e-11	Fairfax_2014_microarray_monocyte_naive	ENSG00000142583	SLC2A5	_	_
chr1:91552386-91553777	1.53196	1.61e-07	-0.258188	0.488396	.	.	.	.	.	.	.	.	.	.	.	-1	.	.	.	.	.	_	_
chr1:9195669-9196888	1.05779	6.61e-13	-0.0558027	0.823506	chr1:9195663-9196374	1.05777	0.009517	0.0545857	0.937883	.	.	.	.	.	.	-1	.	.	.	.	.	_	_
chr1:9206732-9208036	1.20183	0.000176997	0.0797799	0.874132	.	.	.	.	.	.	.	.	.	.	.	-1	.	.	.	.	.	_	_
chr1:92501704-92503793	1.32037	2.85e-11	-0.27521	0.28569	.	.	.	.	.	.	.	.	.	.	chr1	92501859	rs4000736	4.2681e-06, 4.28109e-06, 4.47305e-08, 2.69816e-09, 7.88948e-09	Alasoo_2018_ge_macrophage_Salmonella, Alasoo_2018_ge_macrophage_naive, Nedelec_2016_ge_macrophage_Listeria, Nedelec_2016_ge_macrophage_Salmonella, Nedelec_2016_ge_macrophage_naive	ENSG00000067208	EVI5	_	_
chr1:92501704-92503793	1.32037	2.85e-11	-0.27521	0.28569	.	.	.	.	.	.	.	.	.	.	chr1	92502755	rs11164654	1.65697e-06, 9.90083e-06, 4.01202e-07	Alasoo_2018_ge_macrophage_naive, Nedelec_2016_ge_macrophage_Salmonella, Nedelec_2016_ge_macrophage_naive	ENSG00000067208	EVI5	_	_
chr1:92501704-92503793	1.32037	2.85e-11	-0.27521	0.28569	.	.	.	.	.	.	.	.	.	.	chr1	92503296	rs4970696	1.76e-06	Alasoo_2018_ge_macrophage_naive	ENSG00000067208	EVI5	_	_
chr1:92501704-92503793	1.32037	2.85e-11	-0.27521	0.28569	.	.	.	.	.	.	.	.	.	.	chr1	92503168	rs74718581	1.57108e-07, 1.46289e-08, 5.19957e-08	Fairfax_2014_microarray_monocyte_IFN24, Fairfax_2014_microarray_monocyte_LPS24, Fairfax_2014_microarray_monocyte_naive	ENSG00000154511	DIPK1A	_	_
chr1:92537698-92539024	1.3913	0.000864549	-0.512187	0.340258	.	.	.	.	.	.	.	.	.	.	chr1	92538940	rs7513775	3.79898e-06, 1.98591e-06, 5.95098e-06, 3.8613e-09, 1.57482e-06	Alasoo_2018_ge_macrophage_Salmonella, Alasoo_2018_ge_macrophage_naive, Nedelec_2016_ge_macrophage_Listeria, Nedelec_2016_ge_macrophage_Salmonella, Nedelec_2016_ge_macrophage_naive	ENSG00000067208	EVI5	_	_
chr1:92537698-92539024	1.3913	0.000864549	-0.512187	0.340258	.	.	.	.	.	.	.	.	.	.	chr1	92538013	rs989653	1.05143e-06, 9.89951e-06, 4.04682e-07	Alasoo_2018_ge_macrophage_naive, Nedelec_2016_ge_macrophage_Salmonella, Nedelec_2016_ge_macrophage_naive	ENSG00000067208	EVI5	_	_
chr1:92537698-92539024	1.3913	0.000864549	-0.512187	0.340258	.	.	.	.	.	.	.	.	.	.	chr1	92538662	rs2151577	1.04111e-06, 9.89795e-06, 4.03952e-07	Alasoo_2018_ge_macrophage_naive, Nedelec_2016_ge_macrophage_Salmonella, Nedelec_2016_ge_macrophage_naive	ENSG00000067208	EVI5	_	_
chr1:92537698-92539024	1.3913	0.000864549	-0.512187	0.340258	.	.	.	.	.	.	.	.	.	.	chr1	92537784	rs200935840	1.07e-06	Fairfax_2014_microarray_monocyte_naive	ENSG00000122484	RPAP2	_	_
chr1:92537698-92539024	1.3913	0.000864549	-0.512187	0.340258	.	.	.	.	.	.	.	.	.	.	chr1	92538980	rs74101190	4.34e-07	Fairfax_2014_microarray_monocyte_naive	ENSG00000122484	RPAP2	_	_
chr1:92728151-92729386	-0.377164	0.25064	1.37796	6.08e-07	.	.	.	.	.	.	.	.	.	.	chr1	92728572	rs2391197	4.51173e-06, 3.43569e-06, 3.97691e-09, 3.54981e-11, 3.93865e-09	Alasoo_2018_ge_macrophage_Salmonella, Alasoo_2018_ge_macrophage_naive, Nedelec_2016_ge_macrophage_Listeria, Nedelec_2016_ge_macrophage_Salmonella, Nedelec_2016_ge_macrophage_naive	ENSG00000067208	EVI5	_	_
chr1:92972500-92973523	1.17806	0.000147741	-0.645321	0.0856956	.	.	.	.	.	.	.	.	.	.	chr1	92972899	rs514235	2.68e-06	Nedelec_2016_ge_macrophage_Salmonella	ENSG00000067208	EVI5	_	_
chr1:92972500-92973523	1.17806	0.000147741	-0.645321	0.0856956	.	.	.	.	.	.	.	.	.	.	chr1	92972899	rs514235	9.85804e-10, 8.98454e-06	Fairfax_2014_microarray_monocyte_IFN24, Fairfax_2014_microarray_monocyte_LPS24	ENSG00000154511	DIPK1A	_	_
chr1:93033082-93034773	1.11415	4.51e-11	-0.569251	0.00290079	.	.	.	.	.	.	.	.	.	.	chr1	93034071	rs491699	4.15e-06	Fairfax_2014_microarray_monocyte_naive	ENSG00000117505	DR1	_	_
chr1:93033082-93034773	1.11415	4.51e-11	-0.569251	0.00290079	.	.	.	.	.	.	.	.	.	.	chr1	93034089	rs35687208	3.06e-06	Fairfax_2014_microarray_monocyte_naive	ENSG00000117505	DR1	_	_
chr1:93033082-93034773	1.11415	4.51e-11	-0.569251	0.00290079	.	.	.	.	.	.	.	.	.	.	chr1	93034089	rs796145647	3.06e-06	Fairfax_2014_microarray_monocyte_naive	ENSG00000117505	DR1	_	_
chr1:93033082-93034773	1.11415	4.51e-11	-0.569251	0.00290079	.	.	.	.	.	.	.	.	.	.	chr1	93034703	rs11164865	4.13e-06	Fairfax_2014_microarray_monocyte_naive	ENSG00000117505	DR1	_	_
chr1:93033082-93034773	1.11415	4.51e-11	-0.569251	0.00290079	.	.	.	.	.	.	.	.	.	.	chr1	93034743	rs12092136	4.12e-06	Fairfax_2014_microarray_monocyte_naive	ENSG00000117505	DR1	_	_
chr1:93033082-93034773	1.11415	4.51e-11	-0.569251	0.00290079	.	.	.	.	.	.	.	.	.	.	chr1	93034536	rs12027025	1.43e-06	Fairfax_2014_microarray_monocyte_IFN24	ENSG00000122484	RPAP2	_	_
chr1:93041884-93043386	1.81773	4.34e-17	-0.857706	0.000154993	.	.	.	.	.	.	.	.	.	.	chr1	93042625	rs2785610	1.27e-07	Alasoo_2018_ge_macrophage_naive	ENSG00000067208	EVI5	_	_
chr1:93041884-93043386	1.81773	4.34e-17	-0.857706	0.000154993	.	.	.	.	.	.	.	.	.	.	chr1	93043321	rs2785609	1.02e-07	Alasoo_2018_ge_macrophage_naive	ENSG00000067208	EVI5	_	_
chr1:93041884-93043386	1.81773	4.34e-17	-0.857706	0.000154993	.	.	.	.	.	.	.	.	.	.	chr1	93043321	rs2785609	6.98e-06	Fairfax_2014_microarray_monocyte_naive	ENSG00000117505	DR1	_	_
chr1:93041884-93043386	1.81773	4.34e-17	-0.857706	0.000154993	.	.	.	.	.	.	.	.	.	.	chr1	93042350	rs12141895	2.18e-06	Fairfax_2014_microarray_monocyte_IFN24	ENSG00000122484	RPAP2	_	_
chr1:93041884-93043386	1.81773	4.34e-17	-0.857706	0.000154993	.	.	.	.	.	.	.	.	.	.	chr1	93042625	rs2785610	1.04e-08	Nedelec_2016_ge_macrophage_Salmonella	ENSG00000143033	MTF2	_	_
chr1:93041884-93043386	1.81773	4.34e-17	-0.857706	0.000154993	.	.	.	.	.	.	.	.	.	.	chr1	93043321	rs2785609	1.71e-06	Nedelec_2016_ge_macrophage_Salmonella	ENSG00000143033	MTF2	_	_
chr1:93041884-93043386	1.81773	4.34e-17	-0.857706	0.000154993	.	.	.	.	.	.	.	.	.	.	chr1	93042331	rs557812	1.76e-07	Fairfax_2014_microarray_monocyte_IFN24	ENSG00000154511	DIPK1A	_	_
chr1:93041884-93043386	1.81773	4.34e-17	-0.857706	0.000154993	.	.	.	.	.	.	.	.	.	.	chr1	93043017	rs590296	1.51e-07	Fairfax_2014_microarray_monocyte_IFN24	ENSG00000154511	DIPK1A	_	_
chr1:9315228-9316832	1.16553	3.76e-05	-0.441438	0.223677	.	.	.	.	.	.	.	.	.	.	.	-1	.	.	.	.	.	_	_
chr1:93316911-93318152	-1.02929	1.15e-05	-0.460409	0.183255	.	.	.	.	.	.	.	.	.	.	chr1	93317336	rs508942	7.00933e-07, 8.0788e-06, 5.96931e-09, 1.72102e-07, 3.45117e-07, 1.45795e-27	Alasoo_2018_ge_macrophage_IFNg, Alasoo_2018_ge_macrophage_naive, Fairfax_2014_microarray_monocyte_IFN24, Fairfax_2014_microarray_monocyte_LPS2, Fairfax_2014_microarray_monocyte_LPS24, Fairfax_2014_microarray_monocyte_naive	ENSG00000117500	TMED5	_	_
chr1:93316911-93318152	-1.02929	1.15e-05	-0.460409	0.183255	.	.	.	.	.	.	.	.	.	.	chr1	93317421	rs10874771	6.36928e-07, 7.10233e-06, 1.7553e-09, 6.6228e-08, 5.25486e-07, 4.84584e-28	Alasoo_2018_ge_macrophage_IFNg, Alasoo_2018_ge_macrophage_naive, Fairfax_2014_microarray_monocyte_IFN24, Fairfax_2014_microarray_monocyte_LPS2, Fairfax_2014_microarray_monocyte_LPS24, Fairfax_2014_microarray_monocyte_naive	ENSG00000117500	TMED5	_	_
chr1:93316911-93318152	-1.02929	1.15e-05	-0.460409	0.183255	.	.	.	.	.	.	.	.	.	.	chr1	93317109	rs34540832	6e-06	Fairfax_2014_microarray_monocyte_naive	ENSG00000117500	TMED5	_	_
chr1:93316911-93318152	-1.02929	1.15e-05	-0.460409	0.183255	.	.	.	.	.	.	.	.	.	.	chr1	93317336	rs508942	1.17283e-06, 1.07619e-26, 5.54844e-09, 9.00192e-14, 3.7425e-10	Alasoo_2018_ge_macrophage_IFNg, Fairfax_2014_microarray_monocyte_IFN24, Fairfax_2014_microarray_monocyte_LPS2, Fairfax_2014_microarray_monocyte_LPS24, Fairfax_2014_microarray_monocyte_naive	ENSG00000117505	DR1	_	_
chr1:93316911-93318152	-1.02929	1.15e-05	-0.460409	0.183255	.	.	.	.	.	.	.	.	.	.	chr1	93317421	rs10874771	1.19938e-06, 2.88852e-27, 3.99399e-09, 3.06211e-14, 5.94994e-11	Alasoo_2018_ge_macrophage_IFNg, Fairfax_2014_microarray_monocyte_IFN24, Fairfax_2014_microarray_monocyte_LPS2, Fairfax_2014_microarray_monocyte_LPS24, Fairfax_2014_microarray_monocyte_naive	ENSG00000117505	DR1	_	_
chr1:93316911-93318152	-1.02929	1.15e-05	-0.460409	0.183255	.	.	.	.	.	.	.	.	.	.	chr1	93317803	rs72719120	6.1e-06	Alasoo_2018_ge_macrophage_Salmonella	ENSG00000117505	DR1	_	_
chr1:93316911-93318152	-1.02929	1.15e-05	-0.460409	0.183255	.	.	.	.	.	.	.	.	.	.	chr1	93317803	rs72719120	9.13039e-06, 1.23469e-07	Fairfax_2014_microarray_monocyte_LPS2, Fairfax_2014_microarray_monocyte_LPS24	ENSG00000137942	FNBP1L	_	_
chr1:93316911-93318152	-1.02929	1.15e-05	-0.460409	0.183255	.	.	.	.	.	.	.	.	.	.	chr1	93317336	rs508942	3.0203e-16, 4.24204e-13, 4.48507e-15	Nedelec_2016_ge_macrophage_Listeria, Nedelec_2016_ge_macrophage_Salmonella, Nedelec_2016_ge_macrophage_naive	ENSG00000223745	CCDC18-AS1	_	_
chr1:93316911-93318152	-1.02929	1.15e-05	-0.460409	0.183255	.	.	.	.	.	.	.	.	.	.	chr1	93317421	rs10874771	2.71055e-13, 6.54994e-12, 2.68228e-10	Nedelec_2016_ge_macrophage_Listeria, Nedelec_2016_ge_macrophage_Salmonella, Nedelec_2016_ge_macrophage_naive	ENSG00000223745	CCDC18-AS1	_	_
chr1:93591279-93592812	-1.056	5.13e-08	0.56893	0.0194945	.	.	.	.	.	.	.	.	.	.	.	-1	.	.	.	.	.	_	_
chr1:93744304-93745521	1.64809	1.13e-05	-0.0966101	0.873656	.	.	.	.	.	.	.	.	.	.	.	-1	.	.	.	.	.	_	_
chr1:94597375-94598477	0.0679429	0.890914	1.21242	0.00031261	.	.	.	.	.	.	.	.	.	.	.	-1	.	.	.	.	.	_	_
chr1:94789907-94791007	1.26396	0.000113553	0.465725	0.228046	.	.	.	.	.	.	.	.	.	.	.	-1	.	.	.	.	.	_	_
chr1:9522114-9523196	1.2141	2.33e-05	-0.614683	0.0720834	.	.	.	.	.	.	.	.	.	.	.	-1	.	.	.	.	.	_	_
chr1:99373771-99374838	1.16164	3.28e-05	-1.20285	0.000184737	.	.	.	.	.	.	.	.	.	.	.	-1	.	.	.	.	.	_	_
chr1:99699373-99700764	1.18826	1.82e-08	-0.351462	0.179762	.	.	.	.	.	.	.	.	.	.	.	-1	.	.	.	.	.	_	_
chr10:100168613-100169700	1.03822	0.0151153	0.32071	0.548628	.	.	.	.	.	.	.	.	.	.	chr10	100169621	rs374955332	4.51348e-06, 5.92515e-06, 1.83685e-07, 3.10679e-14, 3.2373e-07, 6.65594e-29, 5.82002e-29, 5.16123e-15, 2.19964e-16, 1.05862e-15	Alasoo_2018_ge_macrophage_IFNg, Alasoo_2018_ge_macrophage_Salmonella, Alasoo_2018_ge_macrophage_naive, Fairfax_2014_microarray_monocyte_IFN24, Fairfax_2014_microarray_monocyte_LPS2, Fairfax_2014_microarray_monocyte_LPS24, Fairfax_2014_microarray_monocyte_naive, Nedelec_2016_ge_macrophage_Listeria, Nedelec_2016_ge_macrophage_Salmonella, Nedelec_2016_ge_macrophage_naive	ENSG00000107593	PKD2L1	_	_
chr10:100168613-100169700	1.03822	0.0151153	0.32071	0.548628	.	.	.	.	.	.	.	.	.	.	chr10	100169621	rs67272064	4.51348e-06, 5.92515e-06, 1.83685e-07, 3.10679e-14, 3.2373e-07, 6.65594e-29, 5.82002e-29, 5.16123e-15, 2.19964e-16, 1.05862e-15	Alasoo_2018_ge_macrophage_IFNg, Alasoo_2018_ge_macrophage_Salmonella, Alasoo_2018_ge_macrophage_naive, Fairfax_2014_microarray_monocyte_IFN24, Fairfax_2014_microarray_monocyte_LPS2, Fairfax_2014_microarray_monocyte_LPS24, Fairfax_2014_microarray_monocyte_naive, Nedelec_2016_ge_macrophage_Listeria, Nedelec_2016_ge_macrophage_Salmonella, Nedelec_2016_ge_macrophage_naive	ENSG00000107593	PKD2L1	_	_
chr10:100168613-100169700	1.03822	0.0151153	0.32071	0.548628	.	.	.	.	.	.	.	.	.	.	chr10	100169621	rs374955332	4.09697e-25, 9.56654e-11	Fairfax_2014_microarray_monocyte_IFN24, Fairfax_2014_microarray_monocyte_LPS24	ENSG00000196072	BLOC1S2	_	_
chr10:100168613-100169700	1.03822	0.0151153	0.32071	0.548628	.	.	.	.	.	.	.	.	.	.	chr10	100169621	rs67272064	4.09697e-25, 9.56654e-11	Fairfax_2014_microarray_monocyte_IFN24, Fairfax_2014_microarray_monocyte_LPS24	ENSG00000196072	BLOC1S2	_	_
chr10:100448514-100449841	-1.04557	7.73e-05	-0.128482	0.795531	.	.	.	.	.	.	.	.	.	.	chr10	100448634	rs113955018	1.37663e-07, 2.74016e-10, 2.31338e-11, 9.66567e-08	Fairfax_2014_microarray_monocyte_naive, Nedelec_2016_ge_macrophage_Listeria, Nedelec_2016_ge_macrophage_Salmonella, Nedelec_2016_ge_macrophage_naive	ENSG00000075826	SEC31B	_	_
chr10:100448514-100449841	-1.04557	7.73e-05	-0.128482	0.795531	.	.	.	.	.	.	.	.	.	.	chr10	100448780	rs10883494	1.39823e-07, 2.86733e-10, 2.57839e-11, 1.04771e-07	Fairfax_2014_microarray_monocyte_naive, Nedelec_2016_ge_macrophage_Listeria, Nedelec_2016_ge_macrophage_Salmonella, Nedelec_2016_ge_macrophage_naive	ENSG00000075826	SEC31B	_	_
chr10:100448514-100449841	-1.04557	7.73e-05	-0.128482	0.795531	.	.	.	.	.	.	.	.	.	.	chr10	100449403	rs11190555	1.37663e-07, 2.74016e-10, 2.31338e-11, 9.66567e-08	Fairfax_2014_microarray_monocyte_naive, Nedelec_2016_ge_macrophage_Listeria, Nedelec_2016_ge_macrophage_Salmonella, Nedelec_2016_ge_macrophage_naive	ENSG00000075826	SEC31B	_	_
chr10:100448514-100449841	-1.04557	7.73e-05	-0.128482	0.795531	.	.	.	.	.	.	.	.	.	.	chr10	100449466	rs11190556	1.37663e-07, 2.74016e-10, 2.31338e-11, 9.66567e-08	Fairfax_2014_microarray_monocyte_naive, Nedelec_2016_ge_macrophage_Listeria, Nedelec_2016_ge_macrophage_Salmonella, Nedelec_2016_ge_macrophage_naive	ENSG00000075826	SEC31B	_	_
chr10:100448514-100449841	-1.04557	7.73e-05	-0.128482	0.795531	.	.	.	.	.	.	.	.	.	.	chr10	100449612	rs11190557	1.37653e-07, 2.74016e-10, 2.31338e-11, 9.66567e-08	Fairfax_2014_microarray_monocyte_naive, Nedelec_2016_ge_macrophage_Listeria, Nedelec_2016_ge_macrophage_Salmonella, Nedelec_2016_ge_macrophage_naive	ENSG00000075826	SEC31B	_	_
chr10:100448514-100449841	-1.04557	7.73e-05	-0.128482	0.795531	.	.	.	.	.	.	.	.	.	.	chr10	100449640	rs11190558	1.37663e-07, 2.74016e-10, 2.31338e-11, 9.66567e-08	Fairfax_2014_microarray_monocyte_naive, Nedelec_2016_ge_macrophage_Listeria, Nedelec_2016_ge_macrophage_Salmonella, Nedelec_2016_ge_macrophage_naive	ENSG00000075826	SEC31B	_	_
chr10:101183050-101184134	0.888758	0.00329644	-1.02512	0.00355089	.	.	.	.	.	.	.	.	.	.	.	-1	.	.	.	.	.	_	_
chr10:101931896-101933165	1.71746	1.92e-08	0.370057	0.265549	.	.	.	.	.	.	.	.	.	.	.	-1	.	.	.	.	.	_	_
chr10:102542325-102543508	0.0680016	0.877692	1.3228	3.93e-06	.	.	.	.	.	.	.	.	.	.	chr10	102542370	rs61871069	6.99e-15	Fairfax_2014_microarray_monocyte_naive	ENSG00000138107	ACTR1A	_	_
chr10:102542325-102543508	0.0680016	0.877692	1.3228	3.93e-06	.	.	.	.	.	.	.	.	.	.	chr10	102542446	rs10883733	3.25e-14	Fairfax_2014_microarray_monocyte_naive	ENSG00000138107	ACTR1A	_	_
chr10:102542325-102543508	0.0680016	0.877692	1.3228	3.93e-06	.	.	.	.	.	.	.	.	.	.	chr10	102542580	rs56219824	7.04e-15	Fairfax_2014_microarray_monocyte_naive	ENSG00000138107	ACTR1A	_	_
chr10:102542325-102543508	0.0680016	0.877692	1.3228	3.93e-06	.	.	.	.	.	.	.	.	.	.	chr10	102542936	rs56397707	7.05e-15	Fairfax_2014_microarray_monocyte_naive	ENSG00000138107	ACTR1A	_	_
chr10:102542325-102543508	0.0680016	0.877692	1.3228	3.93e-06	.	.	.	.	.	.	.	.	.	.	chr10	102543176	rs11191325	7.07e-15	Fairfax_2014_microarray_monocyte_naive	ENSG00000138107	ACTR1A	_	_
chr10:102542325-102543508	0.0680016	0.877692	1.3228	3.93e-06	.	.	.	.	.	.	.	.	.	.	chr10	102543202	rs11191326	7.03e-15	Fairfax_2014_microarray_monocyte_naive	ENSG00000138107	ACTR1A	_	_
chr10:102542325-102543508	0.0680016	0.877692	1.3228	3.93e-06	.	.	.	.	.	.	.	.	.	.	chr10	102542370	rs61871069	3.22594e-20, 8.06533e-08, 9.47884e-14	Fairfax_2014_microarray_monocyte_IFN24, Fairfax_2014_microarray_monocyte_LPS2, Fairfax_2014_microarray_monocyte_LPS24	ENSG00000138111	MFSD13A	_	_
chr10:102542325-102543508	0.0680016	0.877692	1.3228	3.93e-06	.	.	.	.	.	.	.	.	.	.	chr10	102542446	rs10883733	9.47515e-19, 3.53384e-06, 6.32606e-07	Fairfax_2014_microarray_monocyte_IFN24, Fairfax_2014_microarray_monocyte_LPS2, Fairfax_2014_microarray_monocyte_LPS24	ENSG00000138111	MFSD13A	_	_
chr10:102542325-102543508	0.0680016	0.877692	1.3228	3.93e-06	.	.	.	.	.	.	.	.	.	.	chr10	102542580	rs56219824	3.27148e-20, 7.98645e-08, 9.31031e-14	Fairfax_2014_microarray_monocyte_IFN24, Fairfax_2014_microarray_monocyte_LPS2, Fairfax_2014_microarray_monocyte_LPS24	ENSG00000138111	MFSD13A	_	_
chr10:102542325-102543508	0.0680016	0.877692	1.3228	3.93e-06	.	.	.	.	.	.	.	.	.	.	chr10	102542936	rs56397707	3.29646e-20, 7.99013e-08, 9.26761e-14	Fairfax_2014_microarray_monocyte_IFN24, Fairfax_2014_microarray_monocyte_LPS2, Fairfax_2014_microarray_monocyte_LPS24	ENSG00000138111	MFSD13A	_	_
chr10:102542325-102543508	0.0680016	0.877692	1.3228	3.93e-06	.	.	.	.	.	.	.	.	.	.	chr10	102543176	rs11191325	3.32207e-20, 7.98674e-08, 9.24244e-14	Fairfax_2014_microarray_monocyte_IFN24, Fairfax_2014_microarray_monocyte_LPS2, Fairfax_2014_microarray_monocyte_LPS24	ENSG00000138111	MFSD13A	_	_
chr10:102542325-102543508	0.0680016	0.877692	1.3228	3.93e-06	.	.	.	.	.	.	.	.	.	.	chr10	102543202	rs11191326	3.27502e-20, 8.06436e-08, 9.35293e-14	Fairfax_2014_microarray_monocyte_IFN24, Fairfax_2014_microarray_monocyte_LPS2, Fairfax_2014_microarray_monocyte_LPS24	ENSG00000138111	MFSD13A	_	_
chr10:102542325-102543508	0.0680016	0.877692	1.3228	3.93e-06	.	.	.	.	.	.	.	.	.	.	chr10	102542446	rs10883733	6.39308e-06, 1.75632e-06, 1.36215e-09	Fairfax_2014_microarray_monocyte_IFN24, Fairfax_2014_microarray_monocyte_LPS24, Fairfax_2014_microarray_monocyte_naive	ENSG00000166275	BORCS7	_	_
chr10:102542325-102543508	0.0680016	0.877692	1.3228	3.93e-06	.	.	.	.	.	.	.	.	.	.	chr10	102542370	rs61871069	1.38e-08	Fairfax_2014_microarray_monocyte_naive	ENSG00000166275	BORCS7	_	_
chr10:102542325-102543508	0.0680016	0.877692	1.3228	3.93e-06	.	.	.	.	.	.	.	.	.	.	chr10	102542580	rs56219824	1.39e-08	Fairfax_2014_microarray_monocyte_naive	ENSG00000166275	BORCS7	_	_
chr10:102542325-102543508	0.0680016	0.877692	1.3228	3.93e-06	.	.	.	.	.	.	.	.	.	.	chr10	102542936	rs56397707	1.39e-08	Fairfax_2014_microarray_monocyte_naive	ENSG00000166275	BORCS7	_	_
chr10:102542325-102543508	0.0680016	0.877692	1.3228	3.93e-06	.	.	.	.	.	.	.	.	.	.	chr10	102543176	rs11191325	1.39e-08	Fairfax_2014_microarray_monocyte_naive	ENSG00000166275	BORCS7	_	_
chr10:102542325-102543508	0.0680016	0.877692	1.3228	3.93e-06	.	.	.	.	.	.	.	.	.	.	chr10	102543202	rs11191326	1.38e-08	Fairfax_2014_microarray_monocyte_naive	ENSG00000166275	BORCS7	_	_
chr10:102542325-102543508	0.0680016	0.877692	1.3228	3.93e-06	.	.	.	.	.	.	.	.	.	.	chr10	102542370	rs61871069	4.56944e-21, 4.73603e-08	Fairfax_2014_microarray_monocyte_LPS2, Nedelec_2016_ge_macrophage_Salmonella	ENSG00000171206	TRIM8	_	_
chr10:102542325-102543508	0.0680016	0.877692	1.3228	3.93e-06	.	.	.	.	.	.	.	.	.	.	chr10	102542446	rs10883733	3.42e-12	Fairfax_2014_microarray_monocyte_LPS2	ENSG00000171206	TRIM8	_	_
chr10:102542325-102543508	0.0680016	0.877692	1.3228	3.93e-06	.	.	.	.	.	.	.	.	.	.	chr10	102542580	rs56219824	4.57309e-21, 2.94046e-07	Fairfax_2014_microarray_monocyte_LPS2, Nedelec_2016_ge_macrophage_Salmonella	ENSG00000171206	TRIM8	_	_
chr10:102542325-102543508	0.0680016	0.877692	1.3228	3.93e-06	.	.	.	.	.	.	.	.	.	.	chr10	102542936	rs56397707	4.55358e-21, 2.94046e-07	Fairfax_2014_microarray_monocyte_LPS2, Nedelec_2016_ge_macrophage_Salmonella	ENSG00000171206	TRIM8	_	_
chr10:102542325-102543508	0.0680016	0.877692	1.3228	3.93e-06	.	.	.	.	.	.	.	.	.	.	chr10	102543176	rs11191325	4.50256e-21, 2.94046e-07	Fairfax_2014_microarray_monocyte_LPS2, Nedelec_2016_ge_macrophage_Salmonella	ENSG00000171206	TRIM8	_	_
chr10:102542325-102543508	0.0680016	0.877692	1.3228	3.93e-06	.	.	.	.	.	.	.	.	.	.	chr10	102543202	rs11191326	4.50618e-21, 4.73603e-08	Fairfax_2014_microarray_monocyte_LPS2, Nedelec_2016_ge_macrophage_Salmonella	ENSG00000171206	TRIM8	_	_
chr10:102608165-102609523	1.00187	0.000486906	-0.450473	0.214386	.	.	.	.	.	.	.	.	.	.	chr10	102608230	rs76665733	1.91e-07	Fairfax_2014_microarray_monocyte_naive	ENSG00000138107	ACTR1A	_	_
chr10:102608165-102609523	1.00187	0.000486906	-0.450473	0.214386	.	.	.	.	.	.	.	.	.	.	chr10	102608537	rs12782153	4.76e-07	Fairfax_2014_microarray_monocyte_naive	ENSG00000138107	ACTR1A	_	_
chr10:102608165-102609523	1.00187	0.000486906	-0.450473	0.214386	.	.	.	.	.	.	.	.	.	.	chr10	102608579	rs10748827	5.82e-15	Fairfax_2014_microarray_monocyte_naive	ENSG00000138107	ACTR1A	_	_
chr10:102608165-102609523	1.00187	0.000486906	-0.450473	0.214386	.	.	.	.	.	.	.	.	.	.	chr10	102608999	rs10786695	4.88e-07	Fairfax_2014_microarray_monocyte_naive	ENSG00000138107	ACTR1A	_	_
chr10:102608165-102609523	1.00187	0.000486906	-0.450473	0.214386	.	.	.	.	.	.	.	.	.	.	chr10	102609282	rs11394237	4.88e-07	Fairfax_2014_microarray_monocyte_naive	ENSG00000138107	ACTR1A	_	_
chr10:102608165-102609523	1.00187	0.000486906	-0.450473	0.214386	.	.	.	.	.	.	.	.	.	.	chr10	102608230	rs76665733	5.04e-06	Fairfax_2014_microarray_monocyte_IFN24	ENSG00000138111	MFSD13A	_	_
chr10:102608165-102609523	1.00187	0.000486906	-0.450473	0.214386	.	.	.	.	.	.	.	.	.	.	chr10	102608579	rs10748827	4.60899e-20, 8.13844e-08, 4.74604e-14	Fairfax_2014_microarray_monocyte_IFN24, Fairfax_2014_microarray_monocyte_LPS2, Fairfax_2014_microarray_monocyte_LPS24	ENSG00000138111	MFSD13A	_	_
chr10:102608165-102609523	1.00187	0.000486906	-0.450473	0.214386	.	.	.	.	.	.	.	.	.	.	chr10	102608230	rs76665733	7.3e-08	Fairfax_2014_microarray_monocyte_naive	ENSG00000166275	BORCS7	_	_
chr10:102608165-102609523	1.00187	0.000486906	-0.450473	0.214386	.	.	.	.	.	.	.	.	.	.	chr10	102608537	rs12782153	2.86e-08	Fairfax_2014_microarray_monocyte_naive	ENSG00000166275	BORCS7	_	_
chr10:102608165-102609523	1.00187	0.000486906	-0.450473	0.214386	.	.	.	.	.	.	.	.	.	.	chr10	102608579	rs10748827	1.24e-08	Fairfax_2014_microarray_monocyte_naive	ENSG00000166275	BORCS7	_	_
chr10:102608165-102609523	1.00187	0.000486906	-0.450473	0.214386	.	.	.	.	.	.	.	.	.	.	chr10	102608999	rs10786695	2.91e-08	Fairfax_2014_microarray_monocyte_naive	ENSG00000166275	BORCS7	_	_
chr10:102608165-102609523	1.00187	0.000486906	-0.450473	0.214386	.	.	.	.	.	.	.	.	.	.	chr10	102609282	rs11394237	2.91e-08	Fairfax_2014_microarray_monocyte_naive	ENSG00000166275	BORCS7	_	_
chr10:102608165-102609523	1.00187	0.000486906	-0.450473	0.214386	.	.	.	.	.	.	.	.	.	.	chr10	102608230	rs76665733	9.11416e-29, 1.18872e-10	Fairfax_2014_microarray_monocyte_LPS2, Nedelec_2016_ge_macrophage_Salmonella	ENSG00000171206	TRIM8	_	_
chr10:102608165-102609523	1.00187	0.000486906	-0.450473	0.214386	.	.	.	.	.	.	.	.	.	.	chr10	102608537	rs12782153	7.65334e-29, 3.64454e-10	Fairfax_2014_microarray_monocyte_LPS2, Nedelec_2016_ge_macrophage_Salmonella	ENSG00000171206	TRIM8	_	_
chr10:102608165-102609523	1.00187	0.000486906	-0.450473	0.214386	.	.	.	.	.	.	.	.	.	.	chr10	102608579	rs10748827	3.43512e-21, 7.76633e-07	Fairfax_2014_microarray_monocyte_LPS2, Nedelec_2016_ge_macrophage_Salmonella	ENSG00000171206	TRIM8	_	_
chr10:102608165-102609523	1.00187	0.000486906	-0.450473	0.214386	.	.	.	.	.	.	.	.	.	.	chr10	102608999	rs10786695	7.69276e-29, 8.32708e-11	Fairfax_2014_microarray_monocyte_LPS2, Nedelec_2016_ge_macrophage_Salmonella	ENSG00000171206	TRIM8	_	_
chr10:102608165-102609523	1.00187	0.000486906	-0.450473	0.214386	.	.	.	.	.	.	.	.	.	.	chr10	102609282	rs11394237	7.68722e-29, 8.32708e-11	Fairfax_2014_microarray_monocyte_LPS2, Nedelec_2016_ge_macrophage_Salmonella	ENSG00000171206	TRIM8	_	_
chr10:103134550-103135850	1.28024	1.48e-09	-0.481007	0.0488851	chr10:103134570-103135540	1.18663	5.05e-05	-1.50682	1.12e-06	.	.	.	.	.	chr10	103135779	rs12415199	3.65566e-06, 1.1247e-09	Alasoo_2018_ge_macrophage_Salmonella, Nedelec_2016_ge_macrophage_Salmonella	ENSG00000148842	CNNM2	_	_
chr10:103134550-103135850	1.28024	1.48e-09	-0.481007	0.0488851	chr10:103134570-103135540	1.18663	5.05e-05	-1.50682	1.12e-06	.	.	.	.	.	chr10	103135811	rs12780509	1.96457e-06, 2.5376e-06	Alasoo_2018_ge_macrophage_Salmonella, Nedelec_2016_ge_macrophage_Salmonella	ENSG00000148842	CNNM2	_	_
chr10:103134550-103135850	1.28024	1.48e-09	-0.481007	0.0488851	chr10:103134570-103135540	1.18663	5.05e-05	-1.50682	1.12e-06	.	.	.	.	.	chr10	103135779	rs12415199	3.52203e-11, 1.87627e-10, 3.11084e-10, 3.30599e-09, 1.85542e-10, 1.33535e-29, 6.34327e-09, 1.17032e-20, 5.04719e-10, 5.50749e-25, 4.00618e-21, 2.2985e-45, 2.25117e-09, 1.42762e-06, 1.64144e-06	Alasoo_2018_ge_macrophage_IFNg+Salmonella, Alasoo_2018_ge_macrophage_IFNg, Alasoo_2018_ge_macrophage_Salmonella, Alasoo_2018_ge_macrophage_naive, Fairfax_2014_microarray_monocyte_IFN24, Fairfax_2014_microarray_monocyte_LPS2, Fairfax_2014_microarray_monocyte_LPS24, Fairfax_2014_microarray_monocyte_naive, Nedelec_2016_ge_macrophage_Listeria, Nedelec_2016_ge_macrophage_Salmonella, Nedelec_2016_ge_ma…	ENSG00000166275	BORCS7	_	_
chr10:103134550-103135850	1.28024	1.48e-09	-0.481007	0.0488851	chr10:103134570-103135540	1.18663	5.05e-05	-1.50682	1.12e-06	.	.	.	.	.	chr10	103135811	rs12780509	1.62582e-07, 6.17727e-08, 4.57355e-09, 4.87994e-06, 4.38571e-09, 4.73701e-23, 2.06683e-08, 1.1015e-19, 4.29925e-08, 4.66893e-18, 3.72848e-15, 9.35253e-30	Alasoo_2018_ge_macrophage_IFNg+Salmonella, Alasoo_2018_ge_macrophage_IFNg, Alasoo_2018_ge_macrophage_Salmonella, Alasoo_2018_ge_macrophage_naive, Fairfax_2014_microarray_monocyte_IFN24, Fairfax_2014_microarray_monocyte_LPS2, Fairfax_2014_microarray_monocyte_LPS24, Fairfax_2014_microarray_monocyte_naive	ENSG00000166275	BORCS7	_	_
chr10:103134550-103135850	1.28024	1.48e-09	-0.481007	0.0488851	chr10:103134570-103135540	1.18663	5.05e-05	-1.50682	1.12e-06	.	.	.	.	.	chr10	103135540	rs111278264	8.02972e-06, 1.20274e-14, 2.33198e-06, 1.23357e-08, 4.65675e-07, 1.07327e-13, 1.91655e-13, 1.57356e-20, 4.92389e-06	Fairfax_2014_microarray_monocyte_IFN24, Fairfax_2014_microarray_monocyte_LPS2, Fairfax_2014_microarray_monocyte_LPS24, Fairfax_2014_microarray_monocyte_naive, Nedelec_2016_ge_macrophage_Listeria	ENSG00000166275	BORCS7	_	_
chr10:103134550-103135850	1.28024	1.48e-09	-0.481007	0.0488851	chr10:103134570-103135540	1.18663	5.05e-05	-1.50682	1.12e-06	.	.	.	.	.	chr10	103135540	rs111278264	1.13925e-06, 2.59929e-06, 1.59138e-07	Fairfax_2014_microarray_monocyte_IFN24, Fairfax_2014_microarray_monocyte_LPS24, Fairfax_2014_microarray_monocyte_naive	ENSG00000173915	ATP5MD	_	_
chr10:103134550-103135850	1.28024	1.48e-09	-0.481007	0.0488851	chr10:103134570-103135540	1.18663	5.05e-05	-1.50682	1.12e-06	.	.	.	.	.	chr10	103135779	rs12415199	3.41109e-09, 9.3114e-08, 1.76708e-08, 2.28746e-09	Fairfax_2014_microarray_monocyte_IFN24, Fairfax_2014_microarray_monocyte_LPS2, Fairfax_2014_microarray_monocyte_LPS24, Fairfax_2014_microarray_monocyte_naive	ENSG00000173915	ATP5MD	_	_
chr10:103134550-103135850	1.28024	1.48e-09	-0.481007	0.0488851	chr10:103134570-103135540	1.18663	5.05e-05	-1.50682	1.12e-06	.	.	.	.	.	chr10	103135811	rs12780509	6.15859e-07, 9.2779e-08, 3.17442e-06, 8.17964e-08	Fairfax_2014_microarray_monocyte_IFN24, Fairfax_2014_microarray_monocyte_LPS2, Fairfax_2014_microarray_monocyte_LPS24, Fairfax_2014_microarray_monocyte_naive	ENSG00000173915	ATP5MD	_	_
chr10:103139461-103140872	1.17736	1.48e-05	-0.416185	0.214483	.	.	.	.	.	.	.	.	.	.	chr10	103140112	rs35348020	1.98349e-06, 3.43856e-08	Alasoo_2018_ge_macrophage_Salmonella, Nedelec_2016_ge_macrophage_Salmonella	ENSG00000148842	CNNM2	_	_
chr10:103139461-103140872	1.17736	1.48e-05	-0.416185	0.214483	.	.	.	.	.	.	.	.	.	.	chr10	103140112	rs35348020	1.60775e-07, 6.24301e-08, 4.62667e-09, 4.91952e-06, 4.40211e-09, 4.73301e-23, 2.06911e-08, 1.12015e-19, 4.28449e-08, 4.62834e-18, 5.08289e-15, 2.77904e-29	Alasoo_2018_ge_macrophage_IFNg+Salmonella, Alasoo_2018_ge_macrophage_IFNg, Alasoo_2018_ge_macrophage_Salmonella, Alasoo_2018_ge_macrophage_naive, Fairfax_2014_microarray_monocyte_IFN24, Fairfax_2014_microarray_monocyte_LPS2, Fairfax_2014_microarray_monocyte_LPS24, Fairfax_2014_microarray_monocyte_naive	ENSG00000166275	BORCS7	_	_
chr10:103139461-103140872	1.17736	1.48e-05	-0.416185	0.214483	.	.	.	.	.	.	.	.	.	.	chr10	103140515	rs12262258	8.23905e-06, 7.89266e-10	Fairfax_2014_microarray_monocyte_IFN24, Fairfax_2014_microarray_monocyte_naive	ENSG00000166275	BORCS7	_	_
chr10:103139461-103140872	1.17736	1.48e-05	-0.416185	0.214483	.	.	.	.	.	.	.	.	.	.	chr10	103140112	rs35348020	6.17819e-07, 9.3548e-08, 3.19129e-06, 1.62123e-07	Fairfax_2014_microarray_monocyte_IFN24, Fairfax_2014_microarray_monocyte_LPS2, Fairfax_2014_microarray_monocyte_LPS24, Fairfax_2014_microarray_monocyte_naive	ENSG00000173915	ATP5MD	_	_
chr10:103225480-103226714	1.84706	2.5e-16	-0.497815	0.053776	chr10:103225316-103226401	2.632	3.74e-13	-1.7095	1.15e-06	.	.	.	.	.	chr10	103226036	rs71019670	3.8291e-07, 1.4652e-08, 2.6646e-06, 6.85065e-14	Fairfax_2014_microarray_monocyte_IFN24, Fairfax_2014_microarray_monocyte_LPS2, Fairfax_2014_microarray_monocyte_naive	ENSG00000166275	BORCS7	_	_
chr10:103225480-103226714	1.84706	2.5e-16	-0.497815	0.053776	chr10:103225316-103226401	2.632	3.74e-13	-1.7095	1.15e-06	.	.	.	.	.	chr10	103226036	rs398014673	3.8291e-07, 1.4652e-08, 2.6646e-06, 6.85065e-14	Fairfax_2014_microarray_monocyte_IFN24, Fairfax_2014_microarray_monocyte_LPS2, Fairfax_2014_microarray_monocyte_naive	ENSG00000166275	BORCS7	_	_
chr10:103225480-103226714	1.84706	2.5e-16	-0.497815	0.053776	chr10:103225316-103226401	2.632	3.74e-13	-1.7095	1.15e-06	.	.	.	.	.	chr10	103226036	rs71019670	1.91402e-106, 1.03132e-70, 1.86775e-89, 4.06755e-111	Fairfax_2014_microarray_monocyte_IFN24, Fairfax_2014_microarray_monocyte_LPS2, Fairfax_2014_microarray_monocyte_LPS24, Fairfax_2014_microarray_monocyte_naive	ENSG00000173915	ATP5MD	_	_
chr10:103225480-103226714	1.84706	2.5e-16	-0.497815	0.053776	chr10:103225316-103226401	2.632	3.74e-13	-1.7095	1.15e-06	.	.	.	.	.	chr10	103226036	rs398014673	1.91402e-106, 1.03132e-70, 1.86775e-89, 4.06755e-111	Fairfax_2014_microarray_monocyte_IFN24, Fairfax_2014_microarray_monocyte_LPS2, Fairfax_2014_microarray_monocyte_LPS24, Fairfax_2014_microarray_monocyte_naive	ENSG00000173915	ATP5MD	_	_
chr10:103229481-103230528	1.24361	9.99e-11	-0.364286	0.111222	.	.	.	.	.	.	.	.	.	.	.	-1	.	.	.	.	.	_	_
chr10:103244349-103245388	1.0072	1.82e-07	-0.56712	0.0116182	.	.	.	.	.	.	.	.	.	.	.	-1	.	.	.	.	.	_	_
chr10:103465085-103466477	1.33772	1.05e-09	-1.10216	4.67e-06	.	.	.	.	.	.	.	.	.	.	chr10	103466314	rs2986026	6.43417e-07, 5.52541e-06, 1.4535e-06	Fairfax_2014_microarray_monocyte_LPS24, Fairfax_2014_microarray_monocyte_naive	ENSG00000166275	BORCS7	_	_
chr10:103465085-103466477	1.33772	1.05e-09	-1.10216	4.67e-06	.	.	.	.	.	.	.	.	.	.	chr10	103466358	rs3014193	6.4606e-07, 5.57754e-06, 1.47839e-06	Fairfax_2014_microarray_monocyte_LPS24, Fairfax_2014_microarray_monocyte_naive	ENSG00000166275	BORCS7	_	_
chr10:103465085-103466477	1.33772	1.05e-09	-1.10216	4.67e-06	.	.	.	.	.	.	.	.	.	.	chr10	103465444	rs3014192	8.95874e-19, 2.17365e-10, 6.1933e-16, 6.65163e-24	Fairfax_2014_microarray_monocyte_IFN24, Fairfax_2014_microarray_monocyte_LPS2, Fairfax_2014_microarray_monocyte_LPS24, Fairfax_2014_microarray_monocyte_naive	ENSG00000173915	ATP5MD	_	_
chr10:103465085-103466477	1.33772	1.05e-09	-1.10216	4.67e-06	.	.	.	.	.	.	.	.	.	.	chr10	103465894	rs575306949	2.93299e-10, 1.18495e-08, 1.08424e-11	Fairfax_2014_microarray_monocyte_IFN24, Fairfax_2014_microarray_monocyte_LPS24, Fairfax_2014_microarray_monocyte_naive	ENSG00000173915	ATP5MD	_	_
chr10:103465085-103466477	1.33772	1.05e-09	-1.10216	4.67e-06	.	.	.	.	.	.	.	.	.	.	chr10	103465894	rs34873871	2.93299e-10, 1.18495e-08, 1.08424e-11	Fairfax_2014_microarray_monocyte_IFN24, Fairfax_2014_microarray_monocyte_LPS24, Fairfax_2014_microarray_monocyte_naive	ENSG00000173915	ATP5MD	_	_
chr10:103465085-103466477	1.33772	1.05e-09	-1.10216	4.67e-06	.	.	.	.	.	.	.	.	.	.	chr10	103466299	rs11191696	3.28392e-24, 1.08874e-14, 5.30702e-22, 7.63102e-31	Fairfax_2014_microarray_monocyte_IFN24, Fairfax_2014_microarray_monocyte_LPS2, Fairfax_2014_microarray_monocyte_LPS24, Fairfax_2014_microarray_monocyte_naive	ENSG00000173915	ATP5MD	_	_
chr10:103542097-103543788	1.35064	1.08e-11	-0.843677	0.000116966	.	.	.	.	.	.	.	.	.	.	chr10	103543641	rs7894798	5.83e-07	Fairfax_2014_microarray_monocyte_naive	ENSG00000173915	ATP5MD	_	_
chr10:103563762-103565145	1.227	1.03e-08	0.366258	0.154429	.	.	.	.	.	.	.	.	.	.	chr10	103564191	rs12261058	2.59e-06	Fairfax_2014_microarray_monocyte_naive	ENSG00000107957	SH3PXD2A	_	_
chr10:103563762-103565145	1.227	1.03e-08	0.366258	0.154429	.	.	.	.	.	.	.	.	.	.	chr10	103564485	rs61871257	2.31e-06	Fairfax_2014_microarray_monocyte_naive	ENSG00000107957	SH3PXD2A	_	_
chr10:103563762-103565145	1.227	1.03e-08	0.366258	0.154429	.	.	.	.	.	.	.	.	.	.	chr10	103564191	rs12261058	5.58046e-08, 6.20947e-06, 9.55684e-09	Fairfax_2014_microarray_monocyte_IFN24, Fairfax_2014_microarray_monocyte_LPS24, Fairfax_2014_microarray_monocyte_naive	ENSG00000173915	ATP5MD	_	_
chr10:103563762-103565145	1.227	1.03e-08	0.366258	0.154429	.	.	.	.	.	.	.	.	.	.	chr10	103564485	rs61871257	2.99201e-08, 3.2541e-06, 4.65292e-09	Fairfax_2014_microarray_monocyte_IFN24, Fairfax_2014_microarray_monocyte_LPS24, Fairfax_2014_microarray_monocyte_naive	ENSG00000173915	ATP5MD	_	_
chr10:103763047-103764259	-1.24598	2.67e-09	0.555826	0.0352982	chr10:103762135-103764568	-2.11167	3.97e-12	0.994892	0.00541725	.	.	.	.	.	chr10	103763912	rs10736161	3.36e-09	Fairfax_2014_microarray_monocyte_LPS2	ENSG00000107957	SH3PXD2A	_	_
chr10:103763047-103764259	-1.24598	2.67e-09	0.555826	0.0352982	chr10:103762135-103764568	-2.11167	3.97e-12	0.994892	0.00541725	.	.	.	.	.	chr10	103763117	rs12257568	1.85e-06	Nedelec_2016_ge_macrophage_naive	ENSG00000107957	SH3PXD2A	_	_
chr10:103833308-103834346	-1.17844	2.17e-07	0.283422	0.417754	.	.	.	.	.	.	.	.	.	.	chr10	103833472	rs762035	8.84e-09	Fairfax_2014_microarray_monocyte_LPS2	ENSG00000107957	SH3PXD2A	_	_
chr10:103835341-103836411	-1.08654	0.000310182	0.478134	0.261798	.	.	.	.	.	.	.	.	.	.	chr10	103835672	rs10883922	7.28681e-06, 2.03015e-36	Fairfax_2014_microarray_monocyte_LPS2, Fairfax_2014_microarray_monocyte_LPS24	ENSG00000107957	SH3PXD2A	_	_
chr10:103835341-103836411	-1.08654	0.000310182	0.478134	0.261798	.	.	.	.	.	.	.	.	.	.	chr10	103836249	rs67764572	7.45939e-06, 9.9517e-37	Fairfax_2014_microarray_monocyte_LPS2, Fairfax_2014_microarray_monocyte_LPS24	ENSG00000107957	SH3PXD2A	_	_
chr10:103835341-103836411	-1.08654	0.000310182	0.478134	0.261798	.	.	.	.	.	.	.	.	.	.	chr10	103836039	rs73340551	2.62e-06	Fairfax_2014_microarray_monocyte_LPS24	ENSG00000107957	SH3PXD2A	_	_
chr10:104218298-104219757	-1.32644	5.67e-08	0.567726	0.0886965	.	.	.	.	.	.	.	.	.	.	.	-1	.	.	.	.	.	_	_
chr10:1063154-1064582	-0.709323	0.022647	1.72421	1.78e-09	.	.	.	.	.	.	.	.	.	.	.	-1	.	.	.	.	.	_	_
chr10:106874188-106875548	-1.25057	7.76e-05	0.259644	0.629326	.	.	.	.	.	.	.	.	.	.	.	-1	.	.	.	.	.	_	_
chr10:107618082-107619310	1.28108	3.77e-07	0.959859	6.02e-06	.	.	.	.	.	.	.	.	.	.	.	-1	.	.	.	.	.	_	_
chr10:109889568-109890862	2.10868	3.06e-25	-0.108113	0.72935	chr10:109889033-109891480	2.81577	9.34e-34	-1.04705	3.7e-06	.	.	.	.	.	chr10	109889585	rs72828203	6.82e-09	Fairfax_2014_microarray_monocyte_IFN24	ENSG00000108039	XPNPEP1	_	_
chr10:109889568-109890862	2.10868	3.06e-25	-0.108113	0.72935	chr10:109889033-109891480	2.81577	9.34e-34	-1.04705	3.7e-06	.	.	.	.	.	chr10	109890392	rs7100154	3.5e-25	Fairfax_2014_microarray_monocyte_IFN24	ENSG00000108039	XPNPEP1	_	_
chr10:109902916-109904107	1.41511	3.15e-10	1.13184	1.59e-07	chr10:109902274-109904198	1.53397	7.45e-09	1.16049	4.23e-06	.	.	.	.	.	chr10	109903180	rs944968	2.19225e-08, 1.41311e-52	Alasoo_2018_ge_macrophage_IFNg, Fairfax_2014_microarray_monocyte_IFN24	ENSG00000108039	XPNPEP1	_	_
chr10:109902916-109904107	1.41511	3.15e-10	1.13184	1.59e-07	chr10:109902274-109904198	1.53397	7.45e-09	1.16049	4.23e-06	.	.	.	.	.	chr10	109903800	rs12767800	4.47e-06	Fairfax_2014_microarray_monocyte_IFN24	ENSG00000108039	XPNPEP1	_	_
chr10:110067622-110069044	1.12935	7.32e-06	-0.552714	0.0699679	chr10:110067600-110068937	1.14887	0.000233066	-0.478804	0.207122	.	.	.	.	.	.	-1	.	.	.	.	.	_	_
chr10:110324072-110325537	1.93463	3.54e-05	-0.228516	0.759017	chr10:110324158-110327978	3.20207	7.34e-40	-0.69369	0.00472118	.	.	.	.	.	.	-1	.	.	.	.	.	_	_
chr10:110326359-110327841	1.86441	0.00103656	-0.270609	0.761327	chr10:110324158-110327978	3.20207	7.34e-40	-0.69369	0.00472118	.	.	.	.	.	.	-1	.	.	.	.	.	_	_
chr10:110339932-110341524	2.08846	1.97e-14	-0.797188	0.0075941	chr10:110340036-110341641	3.35073	1.46e-25	-1.9698	2.32e-12	.	.	.	.	.	.	-1	.	.	.	.	.	_	_
chr10:110347934-110349135	1.4628	1.81e-06	-0.900058	0.0100848	.	.	.	.	.	.	.	.	.	.	.	-1	.	.	.	.	.	_	_
chr10:110353469-110354545	1.01854	1.74e-09	-0.0556552	0.846394	chr10:110353564-110354523	2.00781	2.51e-09	-0.764122	0.0346426	.	.	.	.	.	.	-1	.	.	.	.	.	_	_
chr10:110367250-110368962	1.90311	1.09e-06	-0.368763	0.5079	.	.	.	.	.	.	.	.	.	.	.	-1	.	.	.	.	.	_	_
chr10:110525315-110526604	0.0419493	0.899729	-1.00227	0.000220804	.	.	.	.	.	.	.	.	.	.	chr10	110525927	rs55669803	4e-06	Fairfax_2014_microarray_monocyte_IFN24	ENSG00000138166	DUSP5	YES	YES
chr10:1122931-1123997	0.179984	0.631838	1.23604	1.09e-05	chr10:1122393-1123612	0.742843	0.0202491	0.514732	0.140745	.	.	.	.	.	.	-1	.	.	.	.	.	_	_
chr10:11258232-11259643	-1.01361	9.25e-07	0.438278	0.127544	.	.	.	.	.	.	.	.	.	.	.	-1	.	.	.	.	.	_	_
chr10:112662877-112664165	-0.992952	0.00149655	1.26909	0.000118378	chr10:112662879-112663594	-1.28021	0.0108521	1.08207	0.0585835	.	.	.	.	.	.	-1	.	.	.	.	.	_	_
chr10:112981117-112982159	1.70312	2.16e-06	-0.265313	0.603438	.	.	.	.	.	.	.	.	.	.	.	-1	.	.	.	.	.	_	_
chr10:113309822-113311099	-1.07521	7.13e-06	0.450655	0.183136	.	.	.	.	.	.	.	.	.	.	.	-1	.	.	.	.	.	_	_
chr10:113398690-113399951	-1.85493	1.61e-15	0.5899	0.0629998	.	.	.	.	.	.	.	.	.	.	.	-1	.	.	.	.	.	_	_
chr10:113681515-113682555	1.6601	2.62e-14	-0.721751	0.00309858	chr10:113681946-113682644	1.63094	0.000165387	-0.786317	0.108749	.	.	.	.	.	chr10	113681601	rs7896105	6.21865e-07, 1.6872e-16, 8.56189e-06, 4.31564e-08, 2.35399e-06	Alasoo_2018_ge_macrophage_IFNg, Fairfax_2014_microarray_monocyte_IFN24, Fairfax_2014_microarray_monocyte_LPS2, Fairfax_2014_microarray_monocyte_naive, Nedelec_2016_ge_macrophage_Salmonella	ENSG00000165806	CASP7	YES	_
chr10:113681515-113682555	1.6601	2.62e-14	-0.721751	0.00309858	chr10:113681946-113682644	1.63094	0.000165387	-0.786317	0.108749	.	.	.	.	.	chr10	113681924	rs7907519	5.37534e-06, 4.33939e-15, 1.78374e-07	Alasoo_2018_ge_macrophage_IFNg, Fairfax_2014_microarray_monocyte_IFN24, Fairfax_2014_microarray_monocyte_naive	ENSG00000165806	CASP7	YES	_
chr10:113997183-113998231	-1.32167	2.27e-05	0.567691	0.198624	.	.	.	.	.	.	.	.	.	.	.	-1	.	.	.	.	.	_	_
chr10:114067705-114068766	1.11886	7.21e-05	-0.312855	0.399553	.	.	.	.	.	.	.	.	.	.	.	-1	.	.	.	.	.	_	_
chr10:114519442-114521005	1.15809	2.24e-07	0.179727	0.564296	chr10:114519277-114520642	2.00711	1.78e-12	-0.649061	0.0387714	.	.	.	.	.	.	-1	.	.	.	.	.	_	_
chr10:114691092-114692299	1.93651	2.94e-14	-0.364992	0.208634	.	.	.	.	.	.	.	.	.	.	.	-1	.	.	.	.	.	_	_
chr10:114815499-114816641	1.63364	2.32e-25	-1.00736	6.14e-10	.	.	.	.	.	.	.	.	.	.	chr10	114816469	rs12771956	4.95602e-13, 3.79058e-17, 2.97385e-06	Fairfax_2014_microarray_monocyte_LPS2, Fairfax_2014_microarray_monocyte_LPS24	ENSG00000151553	FAM160B1	YES	_
chr10:11515661-11516757	1.37997	3.23e-10	-0.614383	0.0170502	chr10:11515823-11516528	2.12238	8.47e-08	-1.42005	0.000383199	.	.	.	.	.	.	-1	.	.	.	.	.	_	_
chr10:115167509-115168726	1.87924	9.49e-12	0.0802465	0.843295	chr10:115167945-115168627	1.38658	0.00870193	-0.169931	0.840194	.	.	.	.	.	.	-1	.	.	.	.	.	_	_
chr10:11553702-11554746	1.3901	7.97e-07	-1.20699	0.00011797	.	.	.	.	.	.	.	.	.	.	.	-1	.	.	.	.	.	_	_
chr10:11604474-11606500	1.45341	2.45e-06	-0.187388	0.678704	chr10:11604648-11606090	1.31658	9.18e-05	-0.477346	0.247098	.	.	.	.	.	.	-1	.	.	.	.	.	_	_
chr10:11631852-11633042	1.7644	1.38e-08	-0.613413	0.093824	.	.	.	.	.	.	.	.	.	.	.	-1	.	.	.	.	.	_	_
chr10:11704860-11706392	1.64187	1.99e-14	-0.258964	0.336288	.	.	.	.	.	.	.	.	.	.	chr10	11704980	rs118165782	1.51e-07	Fairfax_2014_microarray_monocyte_IFN24	ENSG00000134463	ECHDC3	_	_
chr10:11704860-11706392	1.64187	1.99e-14	-0.258964	0.336288	.	.	.	.	.	.	.	.	.	.	chr10	11704925	rs76046976	1.77e-08	Fairfax_2014_microarray_monocyte_LPS24	ENSG00000134463	ECHDC3	_	_
chr10:11710359-11711412	1.8076	6.7e-12	-0.826647	0.00435879	.	.	.	.	.	.	.	.	.	.	chr10	11711361	rs113799679	1.78674e-08, 1.41428e-06	Fairfax_2014_microarray_monocyte_IFN24, Fairfax_2014_microarray_monocyte_LPS24	ENSG00000134463	ECHDC3	_	_
chr10:11710359-11711412	1.8076	6.7e-12	-0.826647	0.00435879	.	.	.	.	.	.	.	.	.	.	chr10	11710866	rs74230465	9.01e-08	Fairfax_2014_microarray_monocyte_LPS24	ENSG00000134463	ECHDC3	_	_
chr10:117156573-117157717	1.30773	0.000257888	-0.559505	0.199658	.	.	.	.	.	.	.	.	.	.	.	-1	.	.	.	.	.	_	_
chr10:11717328-11718738	1.96415	8.75e-18	-0.531996	0.0319412	.	.	.	.	.	.	.	.	.	.	.	-1	.	.	.	.	.	_	_
chr10:118002561-118003584	-0.0439846	0.932287	1.62772	4.51e-07	.	.	.	.	.	.	.	.	.	.	.	-1	.	.	.	.	.	_	_
chr10:118926781-118928074	1.06813	0.00165003	-0.0524633	0.925999	.	.	.	.	.	.	.	.	.	.	.	-1	.	.	.	.	.	_	_
chr10:118939079-118940306	0.89513	0.0028088	1.07163	3.44e-05	.	.	.	.	.	.	.	.	.	.	.	-1	.	.	.	.	.	_	_
chr10:119131467-119132623	1.96172	9.07e-17	-0.164755	0.646164	chr10:119130146-119134191	0.787307	0.000143636	0.407898	0.0905309	.	.	.	.	.	.	-1	.	.	.	.	.	_	_
chr10:119133688-119134745	1.55317	1.89e-12	0.16644	0.587053	.	.	.	.	.	.	.	.	.	.	.	-1	.	.	.	.	.	_	_
chr10:119919275-119920585	1.59817	2.21e-23	-0.604417	0.000324847	chr10:119918648-119921229	1.99291	1.5e-25	-1.22402	2.53e-10	.	.	.	.	.	chr10	119919819	rs72826463	2.62e-06	Fairfax_2014_microarray_monocyte_IFN24	ENSG00000107651	SEC23IP	_	_
chr10:119919275-119920585	1.59817	2.21e-23	-0.604417	0.000324847	chr10:119918648-119921229	1.99291	1.5e-25	-1.22402	2.53e-10	.	.	.	.	.	chr10	119919822	rs74157697	2.62e-06	Fairfax_2014_microarray_monocyte_IFN24	ENSG00000107651	SEC23IP	_	_
chr10:119919275-119920585	1.59817	2.21e-23	-0.604417	0.000324847	chr10:119918648-119921229	1.99291	1.5e-25	-1.22402	2.53e-10	.	.	.	.	.	chr10	119919384	rs2475300	1.53e-06	Fairfax_2014_microarray_monocyte_IFN24	ENSG00000151929	BAG3	_	_
chr10:119919275-119920585	1.59817	2.21e-23	-0.604417	0.000324847	chr10:119918648-119921229	1.99291	1.5e-25	-1.22402	2.53e-10	.	.	.	.	.	chr10	119919501	rs2475298	1.6e-06	Fairfax_2014_microarray_monocyte_IFN24	ENSG00000151929	BAG3	_	_
chr10:119919275-119920585	1.59817	2.21e-23	-0.604417	0.000324847	chr10:119918648-119921229	1.99291	1.5e-25	-1.22402	2.53e-10	.	.	.	.	.	chr10	119919384	rs2475300	3.34033e-06, 9.15886e-08, 9.33935e-06	Alasoo_2018_ge_macrophage_IFNg+Salmonella, Alasoo_2018_ge_macrophage_IFNg, Nedelec_2016_ge_macrophage_naive	ENSG00000197771	MCMBP	_	_
chr10:119919275-119920585	1.59817	2.21e-23	-0.604417	0.000324847	chr10:119918648-119921229	1.99291	1.5e-25	-1.22402	2.53e-10	.	.	.	.	.	chr10	119919501	rs2475298	3.37365e-06, 9.18291e-08, 9.33935e-06	Alasoo_2018_ge_macrophage_IFNg+Salmonella, Alasoo_2018_ge_macrophage_IFNg, Nedelec_2016_ge_macrophage_naive	ENSG00000197771	MCMBP	_	_
chr10:119919275-119920585	1.59817	2.21e-23	-0.604417	0.000324847	chr10:119918648-119921229	1.99291	1.5e-25	-1.22402	2.53e-10	.	.	.	.	.	chr10	119919819	rs72826463	5.81047e-53, 2.3857e-39, 1.97261e-43, 7.59084e-58	Fairfax_2014_microarray_monocyte_IFN24, Fairfax_2014_microarray_monocyte_LPS2, Fairfax_2014_microarray_monocyte_LPS24, Fairfax_2014_microarray_monocyte_naive	ENSG00000197771	MCMBP	_	_
chr10:119919275-119920585	1.59817	2.21e-23	-0.604417	0.000324847	chr10:119918648-119921229	1.99291	1.5e-25	-1.22402	2.53e-10	.	.	.	.	.	chr10	119919822	rs74157697	5.80399e-53, 2.38502e-39, 1.9785e-43, 7.59562e-58	Fairfax_2014_microarray_monocyte_IFN24, Fairfax_2014_microarray_monocyte_LPS2, Fairfax_2014_microarray_monocyte_LPS24, Fairfax_2014_microarray_monocyte_naive	ENSG00000197771	MCMBP	_	_
chr10:119919275-119920585	1.59817	2.21e-23	-0.604417	0.000324847	chr10:119918648-119921229	1.99291	1.5e-25	-1.22402	2.53e-10	.	.	.	.	.	chr10	119920321	rs11199121	1.30959e-06, 1.44156e-06	Fairfax_2014_microarray_monocyte_IFN24, Fairfax_2014_microarray_monocyte_naive	ENSG00000197771	MCMBP	_	_
chr10:121608307-121609757	-0.624424	0.153831	1.06547	0.017588	.	.	.	.	.	.	.	.	.	.	.	-1	.	.	.	.	.	_	_
chr10:122146837-122147987	-1.0979	6.25e-05	0.820764	0.0130601	.	.	.	.	.	.	.	.	.	.	.	-1	.	.	.	.	.	_	_
chr10:122498738-122500079	-1.05241	1.13e-05	0.100217	0.823468	.	.	.	.	.	.	.	.	.	.	chr10	122500061	rs12359139	4.32e-06	Fairfax_2014_microarray_monocyte_IFN24	ENSG00000138161	CUZD1	_	_
chr10:12299949-12301618	1.15616	0.000119311	0.201059	0.645439	.	.	.	.	.	.	.	.	.	.	.	-1	.	.	.	.	.	_	_
chr10:124037463-124038492	-0.790823	8.48e-05	1.19438	4.73e-09	.	.	.	.	.	.	.	.	.	.	.	-1	.	.	.	.	.	_	_
chr10:124119317-124120720	-1.15147	1.71e-08	0.350747	0.24681	.	.	.	.	.	.	.	.	.	.	.	-1	.	.	.	.	.	_	_
chr10:124196600-124197908	0.787983	0.00320503	1.35064	1.14e-08	.	.	.	.	.	.	.	.	.	.	.	-1	.	.	.	.	.	_	_
chr10:124208076-124209798	-0.820645	0.0211872	1.10843	0.003333	.	.	.	.	.	.	.	.	.	.	.	-1	.	.	.	.	.	_	_
chr10:124279323-124280771	-1.11509	8.23e-06	0.632287	0.0437335	.	.	.	.	.	.	.	.	.	.	.	-1	.	.	.	.	.	_	_
chr10:124611348-124613145	-1.0093	8.92e-06	0.74534	0.00486447	.	.	.	.	.	.	.	.	.	.	.	-1	.	.	.	.	.	_	_
chr10:124721297-124722405	-1.03815	3.52e-11	0.262793	0.239564	chr10:124720204-124725065	-0.861237	2.88e-08	0.253501	0.228798	.	.	.	.	.	chr10	124722235	rs10901809	1.44e-07	Fairfax_2014_microarray_monocyte_LPS24	ENSG00000189319	FAM53B	YES	YES
chr10:125064306-125065634	1.03576	1.67e-05	-0.0661953	0.870695	.	.	.	.	.	.	.	.	.	.	.	-1	.	.	.	.	.	_	_
chr10:125094092-125095949	-1.13831	0.000445754	0.732681	0.0707938	.	.	.	.	.	.	.	.	.	.	.	-1	.	.	.	.	.	_	_
chr10:126059097-126061150	-0.415296	0.033775	1.06622	8.77e-09	chr10:126058062-126064186	-0.517749	0.00594779	0.568233	0.00418282	.	.	.	.	.	chr10	126060220	rs4962504	1.2e-06	Nedelec_2016_ge_macrophage_naive	ENSG00000148848	ADAM12	_	_
chr10:126059097-126061150	-0.415296	0.033775	1.06622	8.77e-09	chr10:126058062-126064186	-0.517749	0.00594779	0.568233	0.00418282	.	.	.	.	.	chr10	126060339	rs1278272	1.22e-08	Nedelec_2016_ge_macrophage_naive	ENSG00000148848	ADAM12	_	_
chr10:12616641-12618070	1.14608	8.35e-06	-0.161234	0.672698	.	.	.	.	.	.	.	.	.	.	.	-1	.	.	.	.	.	_	_
chr10:126960834-126962176	1.00839	1.63e-06	-0.44447	0.0795622	chr10:126960792-126961825	1.33982	0.000225057	-0.674728	0.103978	.	.	.	.	.	.	-1	.	.	.	.	.	_	_
chr10:127755416-127756769	-1.13877	0.000478504	-0.133555	0.831983	.	.	.	.	.	.	.	.	.	.	.	-1	.	.	.	.	.	_	_
chr10:127880299-127881338	-1.03087	1.42e-08	-0.102405	0.756275	chr10:127878760-127883745	-0.938148	1.05e-05	-0.700799	0.00442314	.	.	.	.	.	.	-1	.	.	.	.	.	_	_
chr10:130638665-130640111	-1.01517	0.00101754	1.00015	0.00437533	.	.	.	.	.	.	.	.	.	.	.	-1	.	.	.	.	.	_	_
chr10:13101854-13102892	1.30769	4.05e-06	0.292552	0.411634	.	.	.	.	.	chr10:13099110-13102404	0.237271	0.370463	0.32343	0.0117425	chr10	13102281	rs478911	6.61e-06	Fairfax_2014_microarray_monocyte_naive	ENSG00000107537	PHYH	_	YES
chr10:13101854-13102892	1.30769	4.05e-06	0.292552	0.411634	.	.	.	.	.	chr10:13099110-13102404	0.237271	0.370463	0.32343	0.0117425	chr10	13102033	rs10906301	1.34347e-17, 1.38967e-09, 1.37918e-07, 8.8718e-06	Fairfax_2014_microarray_monocyte_IFN24, Fairfax_2014_microarray_monocyte_LPS2, Fairfax_2014_microarray_monocyte_LPS24, Fairfax_2014_microarray_monocyte_naive	ENSG00000123240	OPTN	YES	_
chr10:13101854-13102892	1.30769	4.05e-06	0.292552	0.411634	.	.	.	.	.	chr10:13099110-13102404	0.237271	0.370463	0.32343	0.0117425	chr10	13102281	rs478911	9.63637e-20, 2.51175e-09, 9.15384e-09	Fairfax_2014_microarray_monocyte_IFN24, Fairfax_2014_microarray_monocyte_LPS2, Fairfax_2014_microarray_monocyte_LPS24	ENSG00000123240	OPTN	YES	_
chr10:132193828-132194973	-1.35331	0.000414029	0.912123	0.0527514	.	.	.	.	.	.	.	.	.	.	chr10	132194597	rs113742263	2.94048e-07, 1.93225e-07, 5.72131e-08	Alasoo_2018_ge_macrophage_Salmonella, Alasoo_2018_ge_macrophage_naive, Fairfax_2014_microarray_monocyte_naive	ENSG00000151640	DPYSL4	_	_
chr10:132193828-132194973	-1.35331	0.000414029	0.912123	0.0527514	.	.	.	.	.	.	.	.	.	.	chr10	132194597	rs369926522	2.94048e-07, 1.93225e-07, 5.72131e-08	Alasoo_2018_ge_macrophage_Salmonella, Alasoo_2018_ge_macrophage_naive, Fairfax_2014_microarray_monocyte_naive	ENSG00000151640	DPYSL4	_	_
chr10:132193828-132194973	-1.35331	0.000414029	0.912123	0.0527514	.	.	.	.	.	.	.	.	.	.	chr10	132194636	rs2814159	3.92018e-06, 3.40948e-06	Fairfax_2014_microarray_monocyte_naive, Nedelec_2016_ge_macrophage_naive	ENSG00000151640	DPYSL4	_	_
chr10:132743185-132744544	-1.0831	3.15e-05	0.361077	0.347936	.	.	.	.	.	.	.	.	.	.	.	-1	.	.	.	.	.	_	_
chr10:133400393-133401601	0.625807	0.0964487	1.1246	0.00118676	.	.	.	.	.	.	.	.	.	.	.	-1	.	.	.	.	.	_	_
chr10:133688922-133690309	-0.89958	0.115497	1.34197	0.0251994	.	.	.	.	.	.	.	.	.	.	.	-1	.	.	.	.	.	_	_
chr10:13631291-13632716	-1.0208	7.18e-07	-0.195296	0.596736	.	.	.	.	.	.	.	.	.	.	.	-1	.	.	.	.	.	_	_
chr10:13633494-13634840	-1.06804	2.29e-05	0.488437	0.156058	.	.	.	.	.	.	.	.	.	.	.	-1	.	.	.	.	.	_	_
chr10:13756921-13758170	-1.04294	2.63e-08	0.141337	0.65794	chr10:13756489-13758632	-1.05722	2.49e-05	0.078956	0.871274	.	.	.	.	.	.	-1	.	.	.	.	.	_	_
chr10:13798793-13800306	-0.00575319	0.990987	1.16105	0.000487279	.	.	.	.	.	.	.	.	.	.	.	-1	.	.	.	.	.	_	_
chr10:13815304-13816655	-1.04749	2.49e-09	0.542615	0.0143726	chr10:13815133-13817323	-1.68502	1e-13	0.219195	0.566009	.	.	.	.	.	.	-1	.	.	.	.	.	_	_
chr10:13839174-13840586	-0.602783	0.0218063	1.08938	2.85e-05	.	.	.	.	.	.	.	.	.	.	.	-1	.	.	.	.	.	_	_
chr10:16966566-16967978	1.11746	8.5e-07	-0.623406	0.0191969	chr10:16966874-16967869	1.29767	3.76e-06	-1.36343	3.67e-06	.	.	.	.	.	chr10	16966621	rs2942360	9.22445e-07, 2.98276e-06	Fairfax_2014_microarray_monocyte_naive	ENSG00000026025	VIM	YES	_
chr10:16966566-16967978	1.11746	8.5e-07	-0.623406	0.0191969	chr10:16966874-16967869	1.29767	3.76e-06	-1.36343	3.67e-06	.	.	.	.	.	chr10	16966902	rs1707273	9.22445e-07, 2.98276e-06	Fairfax_2014_microarray_monocyte_naive	ENSG00000026025	VIM	YES	_
chr10:16966566-16967978	1.11746	8.5e-07	-0.623406	0.0191969	chr10:16966874-16967869	1.29767	3.76e-06	-1.36343	3.67e-06	.	.	.	.	.	chr10	16966947	rs1687705	9.25488e-07, 2.9777e-06	Fairfax_2014_microarray_monocyte_naive	ENSG00000026025	VIM	YES	_
chr10:16966566-16967978	1.11746	8.5e-07	-0.623406	0.0191969	chr10:16966874-16967869	1.29767	3.76e-06	-1.36343	3.67e-06	.	.	.	.	.	chr10	16966962	rs1707274	9.22445e-07, 2.98276e-06	Fairfax_2014_microarray_monocyte_naive	ENSG00000026025	VIM	YES	_
chr10:16966566-16967978	1.11746	8.5e-07	-0.623406	0.0191969	chr10:16966874-16967869	1.29767	3.76e-06	-1.36343	3.67e-06	.	.	.	.	.	chr10	16967103	rs1707275	9.22445e-07, 2.98276e-06	Fairfax_2014_microarray_monocyte_naive	ENSG00000026025	VIM	YES	_
chr10:16966566-16967978	1.11746	8.5e-07	-0.623406	0.0191969	chr10:16966874-16967869	1.29767	3.76e-06	-1.36343	3.67e-06	.	.	.	.	.	chr10	16967245	rs1707276	9.22846e-07, 2.98437e-06	Fairfax_2014_microarray_monocyte_naive	ENSG00000026025	VIM	YES	_
chr10:16966566-16967978	1.11746	8.5e-07	-0.623406	0.0191969	chr10:16966874-16967869	1.29767	3.76e-06	-1.36343	3.67e-06	.	.	.	.	.	chr10	16967300	rs1707277	9.22808e-07, 2.98268e-06	Fairfax_2014_microarray_monocyte_naive	ENSG00000026025	VIM	YES	_
chr10:16966566-16967978	1.11746	8.5e-07	-0.623406	0.0191969	chr10:16966874-16967869	1.29767	3.76e-06	-1.36343	3.67e-06	.	.	.	.	.	chr10	16967643	rs1707278	9.22445e-07, 2.98276e-06	Fairfax_2014_microarray_monocyte_naive	ENSG00000026025	VIM	YES	_
chr10:16966566-16967978	1.11746	8.5e-07	-0.623406	0.0191969	chr10:16966874-16967869	1.29767	3.76e-06	-1.36343	3.67e-06	.	.	.	.	.	chr10	16967651	rs1707279	6.94773e-08, 1.13444e-06	Fairfax_2014_microarray_monocyte_naive	ENSG00000026025	VIM	YES	_
chr10:16966566-16967978	1.11746	8.5e-07	-0.623406	0.0191969	chr10:16966874-16967869	1.29767	3.76e-06	-1.36343	3.67e-06	.	.	.	.	.	chr10	16967737	rs1707280	9.21883e-07, 2.98135e-06	Fairfax_2014_microarray_monocyte_naive	ENSG00000026025	VIM	YES	_
chr10:16966566-16967978	1.11746	8.5e-07	-0.623406	0.0191969	chr10:16966874-16967869	1.29767	3.76e-06	-1.36343	3.67e-06	.	.	.	.	.	chr10	16967843	rs143375881	9.70102e-07, 2.92485e-06	Fairfax_2014_microarray_monocyte_naive	ENSG00000026025	VIM	YES	_
chr10:17144406-17145448	1.22797	0.00244165	-0.573385	0.252443	.	.	.	.	.	.	.	.	.	.	chr10	17144626	rs11254398	5.47e-07	Nedelec_2016_ge_macrophage_naive	ENSG00000026025	VIM	YES	_
chr10:17144406-17145448	1.22797	0.00244165	-0.573385	0.252443	.	.	.	.	.	.	.	.	.	.	chr10	17144448	rs56394211	7.23621e-06, 3.5047e-08	Fairfax_2014_microarray_monocyte_LPS24, Fairfax_2014_microarray_monocyte_naive	ENSG00000107614	TRDMT1	_	_
chr10:17144406-17145448	1.22797	0.00244165	-0.573385	0.252443	.	.	.	.	.	.	.	.	.	.	chr10	17145247	rs111992616	2.79e-06	Fairfax_2014_microarray_monocyte_naive	ENSG00000107614	TRDMT1	_	_
chr10:17144406-17145448	1.22797	0.00244165	-0.573385	0.252443	.	.	.	.	.	.	.	.	.	.	chr10	17144626	rs11254398	5.49703e-08, 7.91636e-12	Nedelec_2016_ge_macrophage_Listeria, Nedelec_2016_ge_macrophage_naive	ENSG00000107614	TRDMT1	_	_
chr10:17222044-17223086	1.2913	9.59e-11	-1.002	4.42e-06	chr10:17220684-17224213	1.23873	6.24e-08	-1.32084	2.29e-08	.	.	.	.	.	chr10	17222522	rs10904909	3.22e-07	Nedelec_2016_ge_macrophage_naive	ENSG00000026025	VIM	YES	_
chr10:17222044-17223086	1.2913	9.59e-11	-1.002	4.42e-06	chr10:17220684-17224213	1.23873	6.24e-08	-1.32084	2.29e-08	.	.	.	.	.	chr10	17222534	rs79181699	5.16891e-08, 3.86056e-06	Nedelec_2016_ge_macrophage_Salmonella, Nedelec_2016_ge_macrophage_naive	ENSG00000229124	VIM-AS1	YES	YES
chr10:17460020-17461514	0.504128	0.0270878	-1.08239	2.69e-05	.	.	.	.	.	.	.	.	.	.	.	-1	.	.	.	.	.	_	_
chr10:19918454-19919519	0.152583	0.77233	1.57617	1.09e-05	.	.	.	.	.	.	.	.	.	.	.	-1	.	.	.	.	.	_	_
chr10:20200443-20201470	-1.09581	0.00160824	0.458696	0.367888	.	.	.	.	.	.	.	.	.	.	.	-1	.	.	.	.	.	_	_
chr10:21710129-21711668	1.00373	1.08e-08	-0.420551	0.0449723	.	.	.	.	.	.	.	.	.	.	.	-1	.	.	.	.	.	_	_
chr10:22246231-22247470	1.0293	1.27e-06	-0.128719	0.689669	.	.	.	.	.	.	.	.	.	.	.	-1	.	.	.	.	.	_	_
chr10:22338402-22339650	2.20624	1.72e-12	-0.749544	0.0325577	.	.	.	.	.	.	.	.	.	.	.	-1	.	.	.	.	.	_	_
chr10:22596805-22597888	-1.50508	2.75e-09	0.496775	0.18836	.	.	.	.	.	.	.	.	.	.	chr10	22597719	rs10711192	4.48321e-14, 6.89686e-09, 1.79808e-16, 1.66808e-09, 3.30997e-13	Fairfax_2014_microarray_monocyte_IFN24, Fairfax_2014_microarray_monocyte_LPS2, Fairfax_2014_microarray_monocyte_LPS24	ENSG00000150867	PIP4K2A	_	_
chr10:22596805-22597888	-1.50508	2.75e-09	0.496775	0.18836	.	.	.	.	.	.	.	.	.	.	chr10	22597719	rs397803495	4.48321e-14, 6.89686e-09, 1.79808e-16, 1.66808e-09, 3.30997e-13	Fairfax_2014_microarray_monocyte_IFN24, Fairfax_2014_microarray_monocyte_LPS2, Fairfax_2014_microarray_monocyte_LPS24	ENSG00000150867	PIP4K2A	_	_
chr10:24209052-24210472	1.00062	2.05e-06	-0.0168102	0.964291	.	.	.	.	.	.	.	.	.	.	.	-1	.	.	.	.	.	_	_
chr10:24865914-24867926	1.15699	1.85e-08	-0.876069	0.000124964	chr10:24866412-24867937	2.27823	1.18e-15	-1.68301	3.8e-09	.	.	.	.	.	.	-1	.	.	.	.	.	_	_
chr10:26602578-26603969	0.752474	0.00200659	-1.12901	7.8e-05	.	.	.	.	.	.	.	.	.	.	.	-1	.	.	.	.	.	_	_
chr10:26690396-26691626	1.15786	0.00107738	0.39739	0.366869	.	.	.	.	.	.	.	.	.	.	chr10	26690399	rs2489594	1.12785e-11, 6.86401e-07, 3.96986e-14, 8.5465e-56, 7.04236e-59, 5.67785e-26, 1.04651e-28, 4.6378e-21, 9.4065e-39, 1.03352e-10, 1.39304e-28, 9.44555e-08	Alasoo_2018_ge_macrophage_IFNg+Salmonella, Fairfax_2014_microarray_monocyte_IFN24, Fairfax_2014_microarray_monocyte_LPS2, Fairfax_2014_microarray_monocyte_LPS24, Fairfax_2014_microarray_monocyte_naive, Nedelec_2016_ge_macrophage_Listeria, Nedelec_2016_ge_macrophage_Salmonella, Nedelec_2016_ge_macrophage_naive	ENSG00000148459	PDSS1	YES	YES
chr10:26690396-26691626	1.15786	0.00107738	0.39739	0.366869	.	.	.	.	.	.	.	.	.	.	chr10	26690538	rs3101794	1.12295e-11, 6.85827e-07, 3.96948e-14, 8.53403e-56, 7.02623e-59, 5.66795e-26, 1.04454e-28, 4.62411e-21, 9.38206e-39, 1.03352e-10, 1.39304e-28, 9.44555e-08	Alasoo_2018_ge_macrophage_IFNg+Salmonella, Fairfax_2014_microarray_monocyte_IFN24, Fairfax_2014_microarray_monocyte_LPS2, Fairfax_2014_microarray_monocyte_LPS24, Fairfax_2014_microarray_monocyte_naive, Nedelec_2016_ge_macrophage_Listeria, Nedelec_2016_ge_macrophage_Salmonella, Nedelec_2016_ge_macrophage_naive	ENSG00000148459	PDSS1	YES	YES
chr10:26690396-26691626	1.15786	0.00107738	0.39739	0.366869	.	.	.	.	.	.	.	.	.	.	chr10	26690562	rs3121618	1.12295e-11, 6.85827e-07, 3.96948e-14, 8.53403e-56, 7.02623e-59, 5.66795e-26, 1.04454e-28, 4.62411e-21, 9.38206e-39, 1.03352e-10, 1.39304e-28, 9.44555e-08	Alasoo_2018_ge_macrophage_IFNg+Salmonella, Fairfax_2014_microarray_monocyte_IFN24, Fairfax_2014_microarray_monocyte_LPS2, Fairfax_2014_microarray_monocyte_LPS24, Fairfax_2014_microarray_monocyte_naive, Nedelec_2016_ge_macrophage_Listeria, Nedelec_2016_ge_macrophage_Salmonella, Nedelec_2016_ge_macrophage_naive	ENSG00000148459	PDSS1	YES	YES
chr10:26690396-26691626	1.15786	0.00107738	0.39739	0.366869	.	.	.	.	.	.	.	.	.	.	chr10	26690782	rs73594393	4.13628e-12, 2.33774e-06, 3.18864e-11, 3.38111e-41, 1.46481e-44, 8.65194e-24, 2.93885e-24, 5.3681e-11, 1.3831e-22, 2.84151e-15	Alasoo_2018_ge_macrophage_IFNg+Salmonella, Fairfax_2014_microarray_monocyte_IFN24, Fairfax_2014_microarray_monocyte_LPS2, Fairfax_2014_microarray_monocyte_LPS24, Fairfax_2014_microarray_monocyte_naive, Nedelec_2016_ge_macrophage_Salmonella	ENSG00000148459	PDSS1	YES	YES
chr10:26690396-26691626	1.15786	0.00107738	0.39739	0.366869	.	.	.	.	.	.	.	.	.	.	chr10	26690937	rs2477288	1.11887e-11, 6.85827e-07, 3.96948e-14, 8.53403e-56, 7.02623e-59, 5.66795e-26, 1.04454e-28, 4.62411e-21, 9.38206e-39, 1.03352e-10, 1.39304e-28, 9.44555e-08	Alasoo_2018_ge_macrophage_IFNg+Salmonella, Fairfax_2014_microarray_monocyte_IFN24, Fairfax_2014_microarray_monocyte_LPS2, Fairfax_2014_microarray_monocyte_LPS24, Fairfax_2014_microarray_monocyte_naive, Nedelec_2016_ge_macrophage_Listeria, Nedelec_2016_ge_macrophage_Salmonella, Nedelec_2016_ge_macrophage_naive	ENSG00000148459	PDSS1	YES	YES
chr10:26690396-26691626	1.15786	0.00107738	0.39739	0.366869	.	.	.	.	.	.	.	.	.	.	chr10	26691141	rs2448120	4.88973e-11, 1.42626e-06, 4.8803e-14, 4.81145e-54, 1.21547e-56, 1.79608e-25, 3.13263e-28, 1.21547e-20, 1.08744e-37, 7.62187e-10, 2.76668e-25, 3.35103e-06	Alasoo_2018_ge_macrophage_IFNg+Salmonella, Fairfax_2014_microarray_monocyte_IFN24, Fairfax_2014_microarray_monocyte_LPS2, Fairfax_2014_microarray_monocyte_LPS24, Fairfax_2014_microarray_monocyte_naive, Nedelec_2016_ge_macrophage_Listeria, Nedelec_2016_ge_macrophage_Salmonella, Nedelec_2016_ge_macrophage_naive	ENSG00000148459	PDSS1	YES	YES
chr10:26690396-26691626	1.15786	0.00107738	0.39739	0.366869	.	.	.	.	.	.	.	.	.	.	chr10	26691239	rs2489593	1.11699e-11, 6.90045e-07, 3.97713e-14, 8.45672e-56, 6.92512e-59, 5.58254e-26, 1.0276e-28, 4.68245e-21, 9.44055e-39, 1.02996e-10, 1.38953e-28, 9.49842e-08	Alasoo_2018_ge_macrophage_IFNg+Salmonella, Fairfax_2014_microarray_monocyte_IFN24, Fairfax_2014_microarray_monocyte_LPS2, Fairfax_2014_microarray_monocyte_LPS24, Fairfax_2014_microarray_monocyte_naive, Nedelec_2016_ge_macrophage_Listeria, Nedelec_2016_ge_macrophage_Salmonella, Nedelec_2016_ge_macrophage_naive	ENSG00000148459	PDSS1	YES	YES
chr10:26690396-26691626	1.15786	0.00107738	0.39739	0.366869	.	.	.	.	.	.	.	.	.	.	chr10	26691403	rs2489592	1.36761e-11, 2.30874e-06, 7.52387e-14, 5.06086e-55, 2.13109e-58, 1.74872e-26, 8.62859e-29, 5.01497e-20, 1.54615e-37, 1.30059e-10, 2.1122e-29, 4.94314e-06	Alasoo_2018_ge_macrophage_IFNg+Salmonella, Fairfax_2014_microarray_monocyte_IFN24, Fairfax_2014_microarray_monocyte_LPS2, Fairfax_2014_microarray_monocyte_LPS24, Fairfax_2014_microarray_monocyte_naive, Nedelec_2016_ge_macrophage_Listeria, Nedelec_2016_ge_macrophage_Salmonella, Nedelec_2016_ge_macrophage_naive	ENSG00000148459	PDSS1	YES	YES
chr10:26690396-26691626	1.15786	0.00107738	0.39739	0.366869	.	.	.	.	.	.	.	.	.	.	chr10	26691446	rs2489591	1.11322e-11, 6.95108e-07, 3.98373e-14, 8.52593e-56, 6.88495e-59, 5.49044e-26, 1.01334e-28, 4.74478e-21, 9.50742e-39, 1.03341e-10, 1.39048e-28, 9.43688e-08	Alasoo_2018_ge_macrophage_IFNg+Salmonella, Fairfax_2014_microarray_monocyte_IFN24, Fairfax_2014_microarray_monocyte_LPS2, Fairfax_2014_microarray_monocyte_LPS24, Fairfax_2014_microarray_monocyte_naive, Nedelec_2016_ge_macrophage_Listeria, Nedelec_2016_ge_macrophage_Salmonella, Nedelec_2016_ge_macrophage_naive	ENSG00000148459	PDSS1	YES	YES
chr10:26690396-26691626	1.15786	0.00107738	0.39739	0.366869	.	.	.	.	.	.	.	.	.	.	chr10	26690442	rs1980756	5.67083e-06, 1.29851e-06, 2.15698e-07, 8.83306e-14, 1.73415e-18	Fairfax_2014_microarray_monocyte_IFN24, Fairfax_2014_microarray_monocyte_LPS2, Fairfax_2014_microarray_monocyte_naive	ENSG00000148459	PDSS1	YES	YES
chr10:26690396-26691626	1.15786	0.00107738	0.39739	0.366869	.	.	.	.	.	.	.	.	.	.	chr10	26690801	rs11015228	3.05529e-10, 1.88849e-10, 3.67329e-07, 5.56883e-07	Fairfax_2014_microarray_monocyte_LPS2, Fairfax_2014_microarray_monocyte_LPS24	ENSG00000148459	PDSS1	YES	YES
chr10:26690396-26691626	1.15786	0.00107738	0.39739	0.366869	.	.	.	.	.	.	.	.	.	.	chr10	26690399	rs2489594	5e-08	Nedelec_2016_ge_macrophage_Salmonella	ENSG00000235843	AL390961.2	YES	YES
chr10:26690396-26691626	1.15786	0.00107738	0.39739	0.366869	.	.	.	.	.	.	.	.	.	.	chr10	26690538	rs3101794	5e-08	Nedelec_2016_ge_macrophage_Salmonella	ENSG00000235843	AL390961.2	YES	YES
chr10:26690396-26691626	1.15786	0.00107738	0.39739	0.366869	.	.	.	.	.	.	.	.	.	.	chr10	26690562	rs3121618	5e-08	Nedelec_2016_ge_macrophage_Salmonella	ENSG00000235843	AL390961.2	YES	YES
chr10:26690396-26691626	1.15786	0.00107738	0.39739	0.366869	.	.	.	.	.	.	.	.	.	.	chr10	26690937	rs2477288	5e-08	Nedelec_2016_ge_macrophage_Salmonella	ENSG00000235843	AL390961.2	YES	YES
chr10:26690396-26691626	1.15786	0.00107738	0.39739	0.366869	.	.	.	.	.	.	.	.	.	.	chr10	26691141	rs2448120	3.38e-07	Nedelec_2016_ge_macrophage_Salmonella	ENSG00000235843	AL390961.2	YES	YES
chr10:26690396-26691626	1.15786	0.00107738	0.39739	0.366869	.	.	.	.	.	.	.	.	.	.	chr10	26691239	rs2489593	4.97e-08	Nedelec_2016_ge_macrophage_Salmonella	ENSG00000235843	AL390961.2	YES	YES
chr10:26690396-26691626	1.15786	0.00107738	0.39739	0.366869	.	.	.	.	.	.	.	.	.	.	chr10	26691403	rs2489592	2.07e-08	Nedelec_2016_ge_macrophage_Salmonella	ENSG00000235843	AL390961.2	YES	YES
chr10:26690396-26691626	1.15786	0.00107738	0.39739	0.366869	.	.	.	.	.	.	.	.	.	.	chr10	26691446	rs2489591	4.99e-08	Nedelec_2016_ge_macrophage_Salmonella	ENSG00000235843	AL390961.2	YES	YES
chr10:26743166-26744565	1.40062	6.7e-08	-0.146247	0.716064	chr10:26742042-26747548	0.981329	8.51e-09	-0.2248	0.336933	.	.	.	.	.	.	-1	.	.	.	.	.	_	_
chr10:28012696-28013727	1.28089	0.00301579	-0.335834	0.566115	.	.	.	.	.	.	.	.	.	.	.	-1	.	.	.	.	.	_	_
chr10:28479633-28481043	-0.300253	0.236792	1.33964	1.36e-10	chr10:28480250-28481623	-1.2119	0.000294419	1.64155	8.24e-07	.	.	.	.	.	.	-1	.	.	.	.	.	_	_
chr10:29602912-29604270	1.87571	5.42e-17	-1.41325	1.83e-09	.	.	.	.	.	.	.	.	.	.	.	-1	.	.	.	.	.	_	_
chr10:29632890-29633938	1.0622	0.000187873	-0.756682	0.0228105	.	.	.	.	.	.	.	.	.	.	.	-1	.	.	.	.	.	_	_
chr10:29783189-29784269	1.02943	0.000630967	0.0754103	0.880887	chr10:29783513-29784383	0.879831	0.0182385	-0.471116	0.305383	.	.	.	.	.	chr10	29784232	rs10826692	1.08211e-08, 5.544e-06, 6.01083e-08, 3.03105e-08, 6.50612e-26, 9.40623e-07, 2.07199e-28, 1.05936e-07	Alasoo_2018_ge_macrophage_IFNg+Salmonella, Alasoo_2018_ge_macrophage_Salmonella, Fairfax_2014_microarray_monocyte_LPS2, Fairfax_2014_microarray_monocyte_LPS24, Fairfax_2014_microarray_monocyte_naive	ENSG00000197321	SVIL	YES	YES
chr10:29783189-29784269	1.02943	0.000630967	0.0754103	0.880887	chr10:29783513-29784383	0.879831	0.0182385	-0.471116	0.305383	.	.	.	.	.	chr10	29784247	rs10826693	1.07917e-08, 5.51949e-06, 6.04516e-08, 3.04525e-08, 6.48617e-26, 9.46121e-07, 2.08734e-28, 1.06628e-07	Alasoo_2018_ge_macrophage_IFNg+Salmonella, Alasoo_2018_ge_macrophage_Salmonella, Fairfax_2014_microarray_monocyte_LPS2, Fairfax_2014_microarray_monocyte_LPS24, Fairfax_2014_microarray_monocyte_naive	ENSG00000197321	SVIL	YES	YES
chr10:29783189-29784269	1.02943	0.000630967	0.0754103	0.880887	chr10:29783513-29784383	0.879831	0.0182385	-0.471116	0.305383	.	.	.	.	.	chr10	29783265	rs7475513	7.69e-06	Fairfax_2014_microarray_monocyte_LPS2	ENSG00000197321	SVIL	YES	YES
chr10:29783189-29784269	1.02943	0.000630967	0.0754103	0.880887	chr10:29783513-29784383	0.879831	0.0182385	-0.471116	0.305383	.	.	.	.	.	chr10	29784088	rs61848719	7.87e-06	Fairfax_2014_microarray_monocyte_LPS2	ENSG00000197321	SVIL	YES	YES
chr10:29783189-29784269	1.02943	0.000630967	0.0754103	0.880887	chr10:29783513-29784383	0.879831	0.0182385	-0.471116	0.305383	.	.	.	.	.	chr10	29783252	rs11007740	9.76e-07	Fairfax_2014_microarray_monocyte_naive	ENSG00000197321	SVIL	YES	YES
chr10:29783189-29784269	1.02943	0.000630967	0.0754103	0.880887	chr10:29783513-29784383	0.879831	0.0182385	-0.471116	0.305383	.	.	.	.	.	chr10	29783278	rs11007741	4.98e-07	Fairfax_2014_microarray_monocyte_naive	ENSG00000197321	SVIL	YES	YES
chr10:2979332-2980384	-1.2537	2.8e-06	0.776248	0.0201798	.	.	.	.	.	.	.	.	.	.	.	-1	.	.	.	.	.	_	_
chr10:29827980-29829706	1.08346	3e-06	-0.275847	0.391896	.	.	.	.	.	.	.	.	.	.	.	-1	.	.	.	.	.	_	_
chr10:29848764-29850584	1.07195	0.000190441	-0.468113	0.196002	.	.	.	.	.	.	.	.	.	.	.	-1	.	.	.	.	.	_	_
chr10:30151693-30152807	1.61821	9.65e-07	-0.576264	0.142668	.	.	.	.	.	.	.	.	.	.	.	-1	.	.	.	.	.	_	_
chr10:3036070-3037110	0.43262	0.0588149	-1.21289	2.21e-07	.	.	.	.	.	.	.	.	.	.	.	-1	.	.	.	.	.	_	_
chr10:30378065-30379136	1.68298	3.17e-11	-0.577434	0.0487925	.	.	.	.	.	.	.	.	.	.	.	-1	.	.	.	.	.	_	_
chr10:30386606-30387860	1.03816	0.00014681	-0.112696	0.793206	.	.	.	.	.	.	.	.	.	.	.	-1	.	.	.	.	.	_	_
chr10:30445352-30446448	0.788203	7.78e-06	-1.02267	2.77e-07	.	.	.	.	.	.	.	.	.	.	.	-1	.	.	.	.	.	_	_
chr10:30583188-30584611	1.41577	7.37e-13	-0.603295	0.00841852	chr10:30583214-30584781	1.44064	1.57e-07	-0.783341	0.00969266	.	.	.	.	.	.	-1	.	.	.	.	.	_	_
chr10:30629882-30631326	1.07256	3.8e-06	0.0587748	0.878808	.	.	.	.	.	.	.	.	.	.	.	-1	.	.	.	.	.	_	_
chr10:30985464-30986512	0.76064	0.0203999	1.00019	0.00199663	chr10:30985648-30986441	0.561462	0.236179	1.13554	0.005306	.	.	.	.	.	.	-1	.	.	.	.	.	_	_
chr10:31100279-31101799	1.06796	0.000213766	-0.196203	0.641538	.	.	.	.	.	.	.	.	.	.	.	-1	.	.	.	.	.	_	_
chr10:31242319-31243636	-1.2684	2.61e-07	0.302671	0.436605	.	.	.	.	.	.	.	.	.	.	.	-1	.	.	.	.	.	_	_
chr10:31586359-31587429	-1.05996	5.77e-11	0.352995	0.125617	.	.	.	.	.	.	.	.	.	.	.	-1	.	.	.	.	.	_	_
chr10:31753744-31755124	-0.509014	0.00299728	1.10088	3.14e-11	chr10:31753452-31755275	-1.22602	3.55e-05	1.33101	1.38e-05	.	.	.	.	.	.	-1	.	.	.	.	.	_	_
chr10:31882732-31884215	1.42224	3.38e-08	-1.10545	0.000101663	.	.	.	.	.	.	.	.	.	.	chr10	31882820	rs115330664	4.11e-06	Fairfax_2014_microarray_monocyte_IFN24	ENSG00000165322	ARHGAP12	_	YES
chr10:31882732-31884215	1.42224	3.38e-08	-1.10545	0.000101663	.	.	.	.	.	.	.	.	.	.	chr10	31883624	rs2808078	7.55499e-13, 1.79695e-12, 4.5441e-07	Fairfax_2014_microarray_monocyte_IFN24, Fairfax_2014_microarray_monocyte_LPS24	ENSG00000165322	ARHGAP12	_	YES
chr10:31882732-31884215	1.42224	3.38e-08	-1.10545	0.000101663	.	.	.	.	.	.	.	.	.	.	chr10	31884007	rs2799030	3.13354e-13, 1.12912e-12, 2.80047e-07	Fairfax_2014_microarray_monocyte_IFN24, Fairfax_2014_microarray_monocyte_LPS24	ENSG00000165322	ARHGAP12	_	YES
chr10:31882732-31884215	1.42224	3.38e-08	-1.10545	0.000101663	.	.	.	.	.	.	.	.	.	.	chr10	31884094	rs79964185	1.32124e-10, 8.35824e-12	Fairfax_2014_microarray_monocyte_IFN24, Fairfax_2014_microarray_monocyte_LPS24	ENSG00000165322	ARHGAP12	_	YES
chr10:31882732-31884215	1.42224	3.38e-08	-1.10545	0.000101663	.	.	.	.	.	.	.	.	.	.	chr10	31884094	rs763562691	1.32124e-10, 8.35824e-12	Fairfax_2014_microarray_monocyte_IFN24, Fairfax_2014_microarray_monocyte_LPS24	ENSG00000165322	ARHGAP12	_	YES
chr10:31918354-31919578	1.38243	0.000229216	-1.12992	0.00853767	.	.	.	.	.	.	.	.	.	.	.	-1	.	.	.	.	.	_	_
chr10:31948790-31950000	1.23353	6.27e-13	0.11442	0.642742	.	.	.	.	.	.	.	.	.	.	chr10	31949010	rs1251405	6.84307e-12, 2.97975e-14, 4.76877e-07	Fairfax_2014_microarray_monocyte_IFN24, Fairfax_2014_microarray_monocyte_LPS24	ENSG00000165322	ARHGAP12	_	YES
chr10:31948790-31950000	1.23353	6.27e-13	0.11442	0.642742	.	.	.	.	.	.	.	.	.	.	chr10	31949397	rs1251407	3.85877e-12, 2.20436e-14, 2.93509e-07, 2.94838e-06	Fairfax_2014_microarray_monocyte_IFN24, Fairfax_2014_microarray_monocyte_LPS24, Nedelec_2016_ge_macrophage_naive	ENSG00000165322	ARHGAP12	_	YES
chr10:31948790-31950000	1.23353	6.27e-13	0.11442	0.642742	.	.	.	.	.	.	.	.	.	.	chr10	31949875	rs7092529	1.67e-07	Fairfax_2014_microarray_monocyte_IFN24	ENSG00000165322	ARHGAP12	_	YES
chr10:33383933-33385198	1.34817	0.000895897	0.26091	0.617746	.	.	.	.	.	.	.	.	.	.	.	-1	.	.	.	.	.	_	_
chr10:33611935-33613529	1.03778	6.84e-07	-0.0638724	0.85058	chr10:33611736-33612785	1.34484	6.57e-05	-0.645039	0.0930884	.	.	.	.	.	.	-1	.	.	.	.	.	_	_
chr10:33620552-33621841	1.15257	1.7e-06	-1.12681	1.72e-05	.	.	.	.	.	.	.	.	.	.	.	-1	.	.	.	.	.	_	_
chr10:35299740-35300810	1.03342	0.00136739	-0.979182	0.00682786	.	.	.	.	.	.	.	.	.	.	.	-1	.	.	.	.	.	_	_
chr10:35384116-35385163	1.65442	2.1e-06	-0.418831	0.330662	.	.	.	.	.	.	.	.	.	.	chr10	35384494	rs7090730	1.58735e-06, 6.03571e-10, 5.90873e-12, 2.63791e-12, 1.00931e-09, 1.53337e-06, 1.59099e-13	Alasoo_2018_ge_macrophage_IFNg+Salmonella, Alasoo_2018_ge_macrophage_IFNg, Alasoo_2018_ge_macrophage_Salmonella, Alasoo_2018_ge_macrophage_naive, Nedelec_2016_ge_macrophage_Listeria, Nedelec_2016_ge_macrophage_Salmonella, Nedelec_2016_ge_macrophage_naive	ENSG00000271335	AL117336.2	_	_
chr10:35384116-35385163	1.65442	2.1e-06	-0.418831	0.330662	.	.	.	.	.	.	.	.	.	.	chr10	35384828	rs2474530	2.30474e-06, 7.55821e-11, 1.05184e-12, 1.30125e-14, 8.23992e-19, 3.69651e-14, 2.38972e-19	Alasoo_2018_ge_macrophage_IFNg+Salmonella, Alasoo_2018_ge_macrophage_IFNg, Alasoo_2018_ge_macrophage_Salmonella, Alasoo_2018_ge_macrophage_naive, Nedelec_2016_ge_macrophage_Listeria, Nedelec_2016_ge_macrophage_Salmonella, Nedelec_2016_ge_macrophage_naive	ENSG00000271335	AL117336.2	_	_
chr10:35564150-35565813	-1.13015	9.02e-08	0.291796	0.354488	.	.	.	.	.	.	.	.	.	.	chr10	35565283	rs4934759	7.95519e-07, 2.40416e-10, 2.60272e-12, 1.54462e-13, 2.63755e-11, 1.41142e-07, 1.42529e-14	Alasoo_2018_ge_macrophage_IFNg+Salmonella, Alasoo_2018_ge_macrophage_IFNg, Alasoo_2018_ge_macrophage_Salmonella, Alasoo_2018_ge_macrophage_naive, Nedelec_2016_ge_macrophage_Listeria, Nedelec_2016_ge_macrophage_Salmonella, Nedelec_2016_ge_macrophage_naive	ENSG00000271335	AL117336.2	_	_
chr10:3760732-3761923	0.613497	0.00047028	-1.303	3.14e-11	.	.	.	.	.	.	.	.	.	.	.	-1	.	.	.	.	.	_	_
chr10:3828281-3829763	1.69375	5.33e-17	-0.250823	0.354578	chr10:3826273-3833551	1.48909	1.46e-23	-0.557286	0.000847392	.	.	.	.	.	.	-1	.	.	.	.	.	_	_
chr10:3865615-3866649	1.59717	0.000171261	-0.326447	0.601192	chr10:3863807-3870351	0.420336	0.122715	-0.312612	0.34121	.	.	.	.	.	.	-1	.	.	.	.	.	_	_
chr10:3876658-3878090	1.3096	1.92e-09	-0.154916	0.639199	chr10:3870637-3880174	0.474751	0.0385874	-0.548928	0.0240197	.	.	.	.	.	.	-1	.	.	.	.	.	_	_
chr10:3889597-3890775	2.32517	7.1e-09	0.0660739	0.924632	chr10:3884904-3897497	0.982228	2.87e-12	-0.184088	0.356499	.	.	.	.	.	chr10	3890205	rs11252163	1.45e-06	Alasoo_2018_ge_macrophage_IFNg+Salmonella	ENSG00000067082	KLF6	_	_
chr10:3893088-3896155	1.07241	0.00132795	0.520863	0.210235	chr10:3884904-3897497	0.982228	2.87e-12	-0.184088	0.356499	.	.	.	.	.	chr10	3893397	rs11252169	7.11e-07	Alasoo_2018_ge_macrophage_IFNg+Salmonella	ENSG00000067082	KLF6	_	_
chr10:3932861-3934123	2.60623	3e-22	-0.869205	0.00149497	chr10:3931134-3934684	3.23927	8.88e-39	-1.87795	2.76e-14	.	.	.	.	.	.	-1	.	.	.	.	.	_	_
chr10:3972395-3973542	2.57459	1.58e-07	-1.05392	0.075446	chr10:3972162-3974506	2.4194	6.18e-26	-1.44134	1.81e-10	.	.	.	.	.	.	-1	.	.	.	.	.	_	_
chr10:3978442-3979512	1.24822	0.000307692	-0.106924	0.845299	chr10:3978273-3979678	1.40793	8.99e-08	-1.05505	0.000134636	.	.	.	.	.	.	-1	.	.	.	.	.	_	_
chr10:4033103-4035740	1.38089	1.93e-11	-0.393283	0.131294	chr10:4034214-4036115	1.19113	7.05e-05	-0.64646	0.0628404	.	.	.	.	.	.	-1	.	.	.	.	.	_	_
chr10:42988523-42989730	-1.11182	2.17e-05	0.0821038	0.86974	.	.	.	.	.	.	.	.	.	.	.	-1	.	.	.	.	.	_	_
chr10:43366523-43367697	0.134674	0.542249	1.17918	1.6e-13	.	.	.	.	.	.	.	.	.	.	.	-1	.	.	.	.	.	_	_
chr10:43399167-43400436	1.35253	3.04e-12	-0.31876	0.205717	chr10:43395201-43401788	0.261865	0.257659	0.234307	0.386998	.	.	.	.	.	chr10	43399653	rs7070769	2.68753e-11, 1.1307e-06	Fairfax_2014_microarray_monocyte_IFN24, Fairfax_2014_microarray_monocyte_LPS24	ENSG00000169813	HNRNPF	_	_
chr10:4453654-4454696	1.4832	0.0126905	-1.17489	0.0940865	.	.	.	.	.	.	.	.	.	.	.	-1	.	.	.	.	.	_	_
chr10:44945900-44946933	1.57326	6.02e-21	-0.339877	0.096253	.	.	.	.	.	.	.	.	.	.	chr10	44946010	rs55817343	3.68179e-12, 1.28008e-07, 3.21592e-23, 7.1147e-11, 9.12476e-06	Fairfax_2014_microarray_monocyte_IFN24, Fairfax_2014_microarray_monocyte_naive, Nedelec_2016_ge_macrophage_naive	ENSG00000107551	RASSF4	YES	_
chr10:44965784-44967075	1.20622	1.16e-13	-0.205896	0.364638	chr10:44963469-44968646	0.0908281	0.785544	-0.207653	0.54736	.	.	.	.	.	chr10	44966771	rs1888983	1.168e-14, 1.54524e-09, 2.29488e-06, 5.7825e-12, 3.63851e-08	Fairfax_2014_microarray_monocyte_IFN24, Fairfax_2014_microarray_monocyte_LPS24, Fairfax_2014_microarray_monocyte_naive	ENSG00000107551	RASSF4	YES	_
chr10:44978141-44979386	1.3198	1.03e-08	-0.66283	0.0136054	.	.	.	.	.	.	.	.	.	.	chr10	44978198	rs11818623	1.96528e-12, 2.1066e-10, 3.00593e-06, 8.11897e-07, 5.69394e-13, 5.28294e-09	Fairfax_2014_microarray_monocyte_IFN24, Fairfax_2014_microarray_monocyte_LPS2, Fairfax_2014_microarray_monocyte_LPS24, Fairfax_2014_microarray_monocyte_naive	ENSG00000107551	RASSF4	YES	_
chr10:44978141-44979386	1.3198	1.03e-08	-0.66283	0.0136054	.	.	.	.	.	.	.	.	.	.	chr10	44978845	rs74469250	9.86e-06	Fairfax_2014_microarray_monocyte_naive	ENSG00000107551	RASSF4	YES	_
chr10:45408625-45409660	1.65299	9.36e-16	-1.28842	5.18e-09	chr10:45408280-45411766	2.03839	3.87e-20	-1.05665	5.72e-06	.	.	.	.	.	.	-1	.	.	.	.	.	_	_
chr10:4540900-4541984	1.74471	9.25e-09	-0.174358	0.693892	.	.	.	.	.	.	.	.	.	.	.	-1	.	.	.	.	.	_	_
chr10:45410488-45411964	1.70774	9.53e-16	-0.309812	0.267721	chr10:45408280-45411766	2.03839	3.87e-20	-1.05665	5.72e-06	.	.	.	.	.	chr10	45411140	rs147174641	5.56e-06	Fairfax_2014_microarray_monocyte_IFN24	ENSG00000172661	WASHC2C	_	_
chr10:45410488-45411964	1.70774	9.53e-16	-0.309812	0.267721	chr10:45408280-45411766	2.03839	3.87e-20	-1.05665	5.72e-06	.	.	.	.	.	chr10	45411688	rs56071381	2.46495e-11, 2.01927e-09	Fairfax_2014_microarray_monocyte_IFN24, Fairfax_2014_microarray_monocyte_LPS24	ENSG00000172661	WASHC2C	_	_
chr10:46616762-46617837	1.05486	0.00480646	0.517054	0.210316	chr10:46616694-46617518	0.202263	0.741169	0.178626	0.809789	.	.	.	.	.	.	-1	.	.	.	.	.	_	_
chr10:46992628-46993945	0.113992	0.748525	-1.28893	0.000180643	.	.	.	.	.	.	.	.	.	.	.	-1	.	.	.	.	.	_	_
chr10:47723834-47724883	1.06364	8.87e-05	0.299892	0.377638	chr10:47724171-47725138	0.708239	0.0960429	0.0202923	0.977265	.	.	.	.	.	.	-1	.	.	.	.	.	_	_
chr10:47775525-47776552	-0.603102	0.141503	-1.16383	0.0407866	.	.	.	.	.	.	.	.	.	.	.	-1	.	.	.	.	.	_	_
chr10:47947103-47948132	0.186683	0.62654	-1.02022	0.00741703	.	.	.	.	.	.	.	.	.	.	.	-1	.	.	.	.	.	_	_
chr10:48523471-48524941	-0.537394	0.0123396	1.14555	2.95e-08	.	.	.	.	.	.	.	.	.	.	.	-1	.	.	.	.	.	_	_
chr10:48614196-48615482	0.0736738	0.816648	1.08521	8.61e-07	chr10:48610311-48615679	-0.0470174	0.846518	0.643153	0.000160589	.	.	.	.	.	chr10	48614462	rs4114457	3.28e-10	Fairfax_2014_microarray_monocyte_naive	ENSG00000128805	ARHGAP22	YES	_
chr10:48614196-48615482	0.0736738	0.816648	1.08521	8.61e-07	chr10:48610311-48615679	-0.0470174	0.846518	0.643153	0.000160589	.	.	.	.	.	chr10	48614590	rs3853124	9.27e-10	Fairfax_2014_microarray_monocyte_naive	ENSG00000128805	ARHGAP22	YES	_
chr10:48614196-48615482	0.0736738	0.816648	1.08521	8.61e-07	chr10:48610311-48615679	-0.0470174	0.846518	0.643153	0.000160589	.	.	.	.	.	chr10	48614756	rs3844492	9.47e-10	Fairfax_2014_microarray_monocyte_naive	ENSG00000128805	ARHGAP22	YES	_
chr10:48614196-48615482	0.0736738	0.816648	1.08521	8.61e-07	chr10:48610311-48615679	-0.0470174	0.846518	0.643153	0.000160589	.	.	.	.	.	chr10	48614912	rs3844493	2.45e-23	Fairfax_2014_microarray_monocyte_naive	ENSG00000128805	ARHGAP22	YES	_
chr10:48614196-48615482	0.0736738	0.816648	1.08521	8.61e-07	chr10:48610311-48615679	-0.0470174	0.846518	0.643153	0.000160589	.	.	.	.	.	chr10	48615230	rs10857610	9.32e-10	Fairfax_2014_microarray_monocyte_naive	ENSG00000128805	ARHGAP22	YES	_
chr10:48614196-48615482	0.0736738	0.816648	1.08521	8.61e-07	chr10:48610311-48615679	-0.0470174	0.846518	0.643153	0.000160589	.	.	.	.	.	chr10	48615304	rs10857611	9.33e-10	Fairfax_2014_microarray_monocyte_naive	ENSG00000128805	ARHGAP22	YES	_
chr10:48614196-48615482	0.0736738	0.816648	1.08521	8.61e-07	chr10:48610311-48615679	-0.0470174	0.846518	0.643153	0.000160589	.	.	.	.	.	chr10	48615448	rs11101403	9.27e-10	Fairfax_2014_microarray_monocyte_naive	ENSG00000128805	ARHGAP22	YES	_
chr10:48713225-48715035	-1.12943	7.49e-10	0.709442	0.00123103	.	.	.	.	.	.	.	.	.	.	.	-1	.	.	.	.	.	_	_
chr10:48742856-48744403	-1.18398	2.33e-07	0.688379	0.0178405	.	.	.	.	.	.	.	.	.	.	.	-1	.	.	.	.	.	_	_
chr10:48758406-48759920	1.26245	6.66e-05	0.729151	0.0462585	chr10:48757520-48763339	0.945307	0.000362441	0.446721	0.172729	.	.	.	.	.	chr10	48759224	rs11101459	1.67079e-08, 9.07318e-09, 2.88604e-26	Fairfax_2014_microarray_monocyte_LPS2, Fairfax_2014_microarray_monocyte_LPS24, Fairfax_2014_microarray_monocyte_naive	ENSG00000128815	WDFY4	_	_
chr10:48758406-48759920	1.26245	6.66e-05	0.729151	0.0462585	chr10:48757520-48763339	0.945307	0.000362441	0.446721	0.172729	.	.	.	.	.	chr10	48759036	rs140066476	3.75e-14	Fairfax_2014_microarray_monocyte_naive	ENSG00000128815	WDFY4	_	_
chr10:48758406-48759920	1.26245	6.66e-05	0.729151	0.0462585	chr10:48757520-48763339	0.945307	0.000362441	0.446721	0.172729	.	.	.	.	.	chr10	48759036	rs770116499	3.75e-14	Fairfax_2014_microarray_monocyte_naive	ENSG00000128815	WDFY4	_	_
chr10:49224707-49226397	-1.03449	2.93e-08	0.459333	0.0666545	.	.	.	.	.	.	.	.	.	.	.	-1	.	.	.	.	.	_	_
chr10:49299949-49301199	-1.21599	3.51e-07	0.13724	0.749011	.	.	.	.	.	.	.	.	.	.	.	-1	.	.	.	.	.	_	_
chr10:49356617-49358089	1.83796	2.81e-11	-0.0753218	0.860359	.	.	.	.	.	.	.	.	.	.	.	-1	.	.	.	.	.	_	_
chr10:49359707-49360869	1.2421	5.93e-13	0.0200565	0.949345	chr10:49360060-49360697	1.56251	0.000458395	-0.592568	0.278384	.	.	.	.	.	.	-1	.	.	.	.	.	_	_
chr10:50051958-50053090	1.19483	1.56e-06	0.0473757	0.905264	chr10:50052088-50052836	1.24238	0.00300443	-1.03554	0.0238642	.	.	.	.	.	chr10	50052656	rs181840870	4.3e-06	Nedelec_2016_ge_macrophage_Salmonella	ENSG00000099290	WASHC2A	_	_
chr10:50051958-50053090	1.19483	1.56e-06	0.0473757	0.905264	chr10:50052088-50052836	1.24238	0.00300443	-1.03554	0.0238642	.	.	.	.	.	chr10	50052685	rs74131214	4.31e-06	Nedelec_2016_ge_macrophage_Salmonella	ENSG00000099290	WASHC2A	_	_
chr10:50100910-50102225	-0.827091	0.024565	1.1757	0.00216881	.	.	.	.	.	.	.	.	.	.	.	-1	.	.	.	.	.	_	_
chr10:5018565-5019776	1.26205	0.000121645	-0.732252	0.0585617	.	.	.	.	.	.	.	.	.	.	chr10	5018683	rs11517324	4.57e-10	Fairfax_2014_microarray_monocyte_LPS2	ENSG00000151632	AKR1C2	_	_
chr10:5018565-5019776	1.26205	0.000121645	-0.732252	0.0585617	.	.	.	.	.	.	.	.	.	.	chr10	5019349	rs61856103	3.87e-06	Fairfax_2014_microarray_monocyte_LPS2	ENSG00000151632	AKR1C2	_	_
chr10:5018565-5019776	1.26205	0.000121645	-0.732252	0.0585617	.	.	.	.	.	.	.	.	.	.	chr10	5019349	rs61856103	9.1074e-06, 1.88031e-06	Fairfax_2014_microarray_monocyte_LPS2, Fairfax_2014_microarray_monocyte_LPS24	ENSG00000187134	AKR1C1	_	_
chr10:5018565-5019776	1.26205	0.000121645	-0.732252	0.0585617	.	.	.	.	.	.	.	.	.	.	chr10	5018695	rs1937884	1.12e-06	Fairfax_2014_microarray_monocyte_LPS24	ENSG00000187134	AKR1C1	_	_
chr10:50260174-50261688	1.09347	2.49e-12	-0.68163	7.81e-05	.	.	.	.	.	.	.	.	.	.	.	-1	.	.	.	.	.	_	_
chr10:50312424-50313882	1.36316	2.22e-06	0.726841	0.010306	.	.	.	.	.	.	.	.	.	.	.	-1	.	.	.	.	.	_	_
chr10:50326588-50327752	2.18822	5.92e-11	-0.94899	0.0106026	chr10:50326202-50327881	2.1981	2.1e-14	-0.999583	0.000649269	.	.	.	.	.	.	-1	.	.	.	.	.	_	_
chr10:50394713-50396556	0.147908	0.461436	1.10791	4.47e-13	chr10:50394535-50396581	0.710022	0.0350841	1.33775	1.17e-05	.	.	.	.	.	chr10	50394893	rs715675	6.03579e-07, 4.32203e-09	Fairfax_2014_microarray_monocyte_LPS2, Fairfax_2014_microarray_monocyte_LPS24	ENSG00000198964	SGMS1	_	_
chr10:50540166-50541205	1.37879	4.57e-08	-0.125813	0.747281	.	.	.	.	.	.	.	.	.	.	.	-1	.	.	.	.	.	_	_
chr10:50576700-50578328	1.69593	2.92e-19	-0.561624	0.0104636	chr10:50577130-50578529	1.80747	6.72e-11	-1.00417	0.000419083	.	.	.	.	.	.	-1	.	.	.	.	.	_	_
chr10:51380599-51382108	1.39142	2.33e-07	-0.10826	0.787222	.	.	.	.	.	.	.	.	.	.	.	-1	.	.	.	.	.	_	_
chr10:52752602-52753784	1.04052	1.9e-06	-0.384513	0.167906	chr10:52753110-52756327	0.733409	0.000410906	-0.400974	0.106203	chr10:52752955-52755989	0.330196	0.303356	0.100835	0.732157	.	-1	.	.	.	.	.	_	_
chr10:5710543-5711996	1.12367	8.95e-07	-0.444857	0.108017	chr10:5710848-5711924	1.36314	2.78e-06	-0.563029	0.097902	chr10:5710437-5711690	0.199636	0.999824	0.944527	3.96e-05	.	-1	.	.	.	.	.	_	_
chr10:58281907-58283277	1.34217	3.25e-19	-0.683705	2.01e-05	.	.	.	.	.	chr10:58282207-58282906	-0.0353088	0.999824	0.624921	0.306267	chr10	58282080	rs2790185	1.28259e-09, 1.16019e-43, 3.7842e-41, 2.35009e-19, 2.35689e-16, 1.67907e-25, 1.82734e-23, 2.947e-89, 1.17423e-87, 4.90722e-06, 6.50136e-13, 2.023e-18	Alasoo_2018_ge_macrophage_naive, Fairfax_2014_microarray_monocyte_IFN24, Fairfax_2014_microarray_monocyte_LPS2, Fairfax_2014_microarray_monocyte_LPS24, Fairfax_2014_microarray_monocyte_naive, Nedelec_2016_ge_macrophage_Listeria, Nedelec_2016_ge_macrophage_Salmonella, Nedelec_2016_ge_macrophage_naive	ENSG00000122873	CISD1	YES	_
chr10:58281907-58283277	1.34217	3.25e-19	-0.683705	2.01e-05	.	.	.	.	.	chr10:58282207-58282906	-0.0353088	0.999824	0.624921	0.306267	chr10	58282154	rs2790186	1.29642e-09, 1.16048e-43, 3.76805e-41, 2.2755e-19, 2.25167e-16, 1.63035e-25, 1.79073e-23, 2.96912e-89, 1.16587e-87, 4.81267e-06, 6.19015e-13, 1.86983e-18	Alasoo_2018_ge_macrophage_naive, Fairfax_2014_microarray_monocyte_IFN24, Fairfax_2014_microarray_monocyte_LPS2, Fairfax_2014_microarray_monocyte_LPS24, Fairfax_2014_microarray_monocyte_naive, Nedelec_2016_ge_macrophage_Listeria, Nedelec_2016_ge_macrophage_Salmonella, Nedelec_2016_ge_macrophage_naive	ENSG00000122873	CISD1	YES	_
chr10:58281907-58283277	1.34217	3.25e-19	-0.683705	2.01e-05	.	.	.	.	.	chr10:58282207-58282906	-0.0353088	0.999824	0.624921	0.306267	chr10	58282426	rs2790188	1.30216e-09, 1.13151e-43, 3.71375e-41, 2.20368e-19, 2.16695e-16, 1.58068e-25, 1.76465e-23, 2.97131e-89, 1.13972e-87, 4.85698e-06, 6.59861e-13, 1.98455e-18	Alasoo_2018_ge_macrophage_naive, Fairfax_2014_microarray_monocyte_IFN24, Fairfax_2014_microarray_monocyte_LPS2, Fairfax_2014_microarray_monocyte_LPS24, Fairfax_2014_microarray_monocyte_naive, Nedelec_2016_ge_macrophage_Listeria, Nedelec_2016_ge_macrophage_Salmonella, Nedelec_2016_ge_macrophage_naive	ENSG00000122873	CISD1	YES	_
chr10:58281907-58283277	1.34217	3.25e-19	-0.683705	2.01e-05	.	.	.	.	.	chr10:58282207-58282906	-0.0353088	0.999824	0.624921	0.306267	chr10	58282816	rs2790189	1.29598e-09, 1.13858e-43, 3.60851e-41, 2.09018e-19, 2.01547e-16, 1.59586e-25, 1.73462e-23, 2.97859e-89, 1.05858e-87, 4.85698e-06, 6.59861e-13, 1.98455e-18	Alasoo_2018_ge_macrophage_naive, Fairfax_2014_microarray_monocyte_IFN24, Fairfax_2014_microarray_monocyte_LPS2, Fairfax_2014_microarray_monocyte_LPS24, Fairfax_2014_microarray_monocyte_naive, Nedelec_2016_ge_macrophage_Listeria, Nedelec_2016_ge_macrophage_Salmonella, Nedelec_2016_ge_macrophage_naive	ENSG00000122873	CISD1	YES	_
chr10:58281907-58283277	1.34217	3.25e-19	-0.683705	2.01e-05	.	.	.	.	.	chr10:58282207-58282906	-0.0353088	0.999824	0.624921	0.306267	chr10	58283096	rs11335426	1.3033e-09, 1.09587e-43, 3.66407e-41, 2.07611e-19, 1.99243e-16, 1.50357e-25, 1.71617e-23, 2.96448e-89, 1.12534e-87, 4.85698e-06, 6.59861e-13, 1.98455e-18	Alasoo_2018_ge_macrophage_naive, Fairfax_2014_microarray_monocyte_IFN24, Fairfax_2014_microarray_monocyte_LPS2, Fairfax_2014_microarray_monocyte_LPS24, Fairfax_2014_microarray_monocyte_naive, Nedelec_2016_ge_macrophage_Listeria, Nedelec_2016_ge_macrophage_Salmonella, Nedelec_2016_ge_macrophage_naive	ENSG00000122873	CISD1	YES	_
chr10:58281907-58283277	1.34217	3.25e-19	-0.683705	2.01e-05	.	.	.	.	.	chr10:58282207-58282906	-0.0353088	0.999824	0.624921	0.306267	chr10	58283096	rs796279668	1.3033e-09, 1.09587e-43, 3.66407e-41, 2.07611e-19, 1.99243e-16, 1.50357e-25, 1.71617e-23, 2.96448e-89, 1.12534e-87, 4.85698e-06, 6.59861e-13, 1.98455e-18	Alasoo_2018_ge_macrophage_naive, Fairfax_2014_microarray_monocyte_IFN24, Fairfax_2014_microarray_monocyte_LPS2, Fairfax_2014_microarray_monocyte_LPS24, Fairfax_2014_microarray_monocyte_naive, Nedelec_2016_ge_macrophage_Listeria, Nedelec_2016_ge_macrophage_Salmonella, Nedelec_2016_ge_macrophage_naive	ENSG00000122873	CISD1	YES	_
chr10:58281907-58283277	1.34217	3.25e-19	-0.683705	2.01e-05	.	.	.	.	.	chr10:58282207-58282906	-0.0353088	0.999824	0.624921	0.306267	chr10	58283212	rs1867573	1.3096e-09, 1.09571e-43, 3.67252e-41, 2.07059e-19, 1.98125e-16, 1.50169e-25, 1.71226e-23, 2.97714e-89, 1.13256e-87, 4.85698e-06, 6.59861e-13, 1.98455e-18	Alasoo_2018_ge_macrophage_naive, Fairfax_2014_microarray_monocyte_IFN24, Fairfax_2014_microarray_monocyte_LPS2, Fairfax_2014_microarray_monocyte_LPS24, Fairfax_2014_microarray_monocyte_naive, Nedelec_2016_ge_macrophage_Listeria, Nedelec_2016_ge_macrophage_Salmonella, Nedelec_2016_ge_macrophage_naive	ENSG00000122873	CISD1	YES	_
chr10:58281907-58283277	1.34217	3.25e-19	-0.683705	2.01e-05	.	.	.	.	.	chr10:58282207-58282906	-0.0353088	0.999824	0.624921	0.306267	chr10	58282865	rs11812882	3.93069e-06, 6.13743e-14, 4.37992e-10	Fairfax_2014_microarray_monocyte_IFN24, Fairfax_2014_microarray_monocyte_naive	ENSG00000122873	CISD1	YES	_
chr10:58281907-58283277	1.34217	3.25e-19	-0.683705	2.01e-05	.	.	.	.	.	chr10:58282207-58282906	-0.0353088	0.999824	0.624921	0.306267	chr10	58282080	rs2790185	1.2643e-06, 2.07917e-06	Alasoo_2018_ge_macrophage_IFNg, Alasoo_2018_ge_macrophage_Salmonella	ENSG00000151151	IPMK	_	_
chr10:58281907-58283277	1.34217	3.25e-19	-0.683705	2.01e-05	.	.	.	.	.	chr10:58282207-58282906	-0.0353088	0.999824	0.624921	0.306267	chr10	58282154	rs2790186	1.26819e-06, 2.08251e-06	Alasoo_2018_ge_macrophage_IFNg, Alasoo_2018_ge_macrophage_Salmonella	ENSG00000151151	IPMK	_	_
chr10:58281907-58283277	1.34217	3.25e-19	-0.683705	2.01e-05	.	.	.	.	.	chr10:58282207-58282906	-0.0353088	0.999824	0.624921	0.306267	chr10	58282426	rs2790188	1.27346e-06, 2.07786e-06	Alasoo_2018_ge_macrophage_IFNg, Alasoo_2018_ge_macrophage_Salmonella	ENSG00000151151	IPMK	_	_
chr10:58281907-58283277	1.34217	3.25e-19	-0.683705	2.01e-05	.	.	.	.	.	chr10:58282207-58282906	-0.0353088	0.999824	0.624921	0.306267	chr10	58282816	rs2790189	1.2809e-06, 2.09556e-06	Alasoo_2018_ge_macrophage_IFNg, Alasoo_2018_ge_macrophage_Salmonella	ENSG00000151151	IPMK	_	_
chr10:58281907-58283277	1.34217	3.25e-19	-0.683705	2.01e-05	.	.	.	.	.	chr10:58282207-58282906	-0.0353088	0.999824	0.624921	0.306267	chr10	58283096	rs11335426	1.27861e-06, 2.09292e-06	Alasoo_2018_ge_macrophage_IFNg, Alasoo_2018_ge_macrophage_Salmonella	ENSG00000151151	IPMK	_	_
chr10:58281907-58283277	1.34217	3.25e-19	-0.683705	2.01e-05	.	.	.	.	.	chr10:58282207-58282906	-0.0353088	0.999824	0.624921	0.306267	chr10	58283096	rs796279668	1.27861e-06, 2.09292e-06	Alasoo_2018_ge_macrophage_IFNg, Alasoo_2018_ge_macrophage_Salmonella	ENSG00000151151	IPMK	_	_
chr10:58281907-58283277	1.34217	3.25e-19	-0.683705	2.01e-05	.	.	.	.	.	chr10:58282207-58282906	-0.0353088	0.999824	0.624921	0.306267	chr10	58283212	rs1867573	1.28708e-06, 2.0989e-06	Alasoo_2018_ge_macrophage_IFNg, Alasoo_2018_ge_macrophage_Salmonella	ENSG00000151151	IPMK	_	_
chr10:58640761-58642085	1.02345	4.71e-05	-0.332467	0.306841	.	.	.	.	.	.	.	.	.	.	.	-1	.	.	.	.	.	_	_
chr10:5971207-5972284	1.19181	3.91e-10	-0.415929	0.0671332	.	.	.	.	.	.	.	.	.	.	.	-1	.	.	.	.	.	_	_
chr10:5976404-5977677	1.07055	7.92e-20	-0.257305	0.0844017	chr10:5975356-5978894	2.34793	1.11e-28	-0.781682	0.000696395	chr10:5975816-5979820	0.604047	8.28e-07	0.267319	0.0662862	chr10	5976631	rs8177636	2.85e-06	Fairfax_2014_microarray_monocyte_naive	ENSG00000134470	IL15RA	YES	_
chr10:5976404-5977677	1.07055	7.92e-20	-0.257305	0.0844017	chr10:5975356-5978894	2.34793	1.11e-28	-0.781682	0.000696395	chr10:5975816-5979820	0.604047	8.28e-07	0.267319	0.0662862	chr10	5977007	rs36055263	1.8e-06	Fairfax_2014_microarray_monocyte_naive	ENSG00000134470	IL15RA	YES	_
chr10:5976404-5977677	1.07055	7.92e-20	-0.257305	0.0844017	chr10:5975356-5978894	2.34793	1.11e-28	-0.781682	0.000696395	chr10:5975816-5979820	0.604047	8.28e-07	0.267319	0.0662862	chr10	5977052	rs8177633	3.13e-06	Fairfax_2014_microarray_monocyte_naive	ENSG00000134470	IL15RA	YES	_
chr10:5976404-5977677	1.07055	7.92e-20	-0.257305	0.0844017	chr10:5975356-5978894	2.34793	1.11e-28	-0.781682	0.000696395	chr10:5975816-5979820	0.604047	8.28e-07	0.267319	0.0662862	chr10	5977285	rs2274034	3.82e-07	Fairfax_2014_microarray_monocyte_naive	ENSG00000134470	IL15RA	YES	_
chr10:5976404-5977677	1.07055	7.92e-20	-0.257305	0.0844017	chr10:5975356-5978894	2.34793	1.11e-28	-0.781682	0.000696395	chr10:5975816-5979820	0.604047	8.28e-07	0.267319	0.0662862	chr10	5977316	rs8177631	3.1e-06	Fairfax_2014_microarray_monocyte_naive	ENSG00000134470	IL15RA	YES	_
chr10:59991364-59992450	0.484046	0.00694962	-1.10999	7.69e-09	.	.	.	.	.	.	.	.	.	.	chr10	59991451	rs55960897	6.05e-06	Alasoo_2018_ge_macrophage_IFNg+Salmonella	ENSG00000108091	CCDC6	_	_
chr10:59991364-59992450	0.484046	0.00694962	-1.10999	7.69e-09	.	.	.	.	.	.	.	.	.	.	chr10	59992297	rs10821636	6.11e-06	Alasoo_2018_ge_macrophage_IFNg+Salmonella	ENSG00000108091	CCDC6	_	_
chr10:59991364-59992450	0.484046	0.00694962	-1.10999	7.69e-09	.	.	.	.	.	.	.	.	.	.	chr10	59992442	rs10761429	2.04e-06	Alasoo_2018_ge_macrophage_IFNg+Salmonella	ENSG00000108091	CCDC6	_	_
chr10:6008431-6009901	1.38329	7.81e-08	0.217448	0.542343	chr10:6008725-6009745	1.0054	0.00897426	0.0958537	0.88064	.	.	.	.	.	.	-1	.	.	.	.	.	_	_
chr10:6044713-6046151	1.3325	1.38e-08	-0.497482	0.0843093	chr10:6044842-6046395	1.49576	4.03e-07	-0.0561379	0.915118	.	.	.	.	.	.	-1	.	.	.	.	.	_	_
chr10:6050549-6051589	1.50322	8.1e-08	-0.405341	0.28162	chr10:6048832-6055528	1.40936	3.89e-13	0.0440337	0.907306	.	.	.	.	.	.	-1	.	.	.	.	.	_	_
chr10:6058383-6059798	2.33724	1.34e-06	0.00153703	0.998668	chr10:6055851-6062293	2.47404	1.9e-36	0.621452	0.00299956	.	.	.	.	.	.	-1	.	.	.	.	.	_	_
chr10:6060345-6061368	1.03457	0.000344004	0.118519	0.790106	chr10:6055851-6062293	2.47404	1.9e-36	0.621452	0.00299956	chr10:6059123-6062576	1.59035	1.62e-17	1.70905	2.85e-37	.	-1	.	.	.	.	.	_	_
chr10:6061827-6062967	1.06145	5.16e-06	-0.311392	0.311	.	.	.	.	.	chr10:6059123-6062576	1.59035	1.62e-17	1.70905	2.85e-37	.	-1	.	.	.	.	.	_	_
chr10:6065562-6066763	1.3682	1.13e-12	-0.520496	0.0172441	chr10:6065922-6066739	1.84423	6.89e-05	-0.436967	0.472699	.	.	.	.	.	.	-1	.	.	.	.	.	_	_
chr10:6072067-6073364	1.17083	8.39e-05	0.140948	0.762925	chr10:6070764-6073339	1.53275	7.46e-13	0.0129283	0.973276	.	.	.	.	.	.	-1	.	.	.	.	.	_	_
chr10:6120642-6121856	0.268442	0.444773	1.2993	2.07e-06	.	.	.	.	.	.	.	.	.	.	.	-1	.	.	.	.	.	_	_
chr10:6135985-6137088	1.27383	4.04e-10	-0.358118	0.150202	.	.	.	.	.	.	.	.	.	.	.	-1	.	.	.	.	.	_	_
chr10:61403896-61405432	-0.0807813	0.858143	1.46079	1.26e-06	.	.	.	.	.	.	.	.	.	.	chr10	61404122	rs10994753	2.46e-06	Alasoo_2018_ge_macrophage_naive	ENSG00000196932	TMEM26	_	YES
chr10:61452425-61453639	-0.789275	9.17e-08	1.10715	3.04e-13	chr10:61451689-61453683	-0.867029	0.013352	1.82319	2.4e-08	chr10:61450336-61454877	0.184117	0.754974	0.400804	0.000801665	chr10	61453516	rs10994769	6.03671e-06, 9.45366e-06	Nedelec_2016_ge_macrophage_Listeria, Nedelec_2016_ge_macrophage_Salmonella	ENSG00000196932	TMEM26	_	YES
chr10:6157177-6158398	1.92833	2.94e-09	-0.120023	0.824745	chr10:6156885-6159031	2.02196	5.93e-16	-0.13819	0.725845	.	.	.	.	.	chr10	6157522	rs11257022	9.71e-06	Fairfax_2014_microarray_monocyte_LPS2	ENSG00000170525	PFKFB3	YES	YES
chr10:6157177-6158398	1.92833	2.94e-09	-0.120023	0.824745	chr10:6156885-6159031	2.02196	5.93e-16	-0.13819	0.725845	.	.	.	.	.	chr10	6157890	rs10905919	7.75091e-06, 7.73469e-06	Fairfax_2014_microarray_monocyte_LPS2	ENSG00000170525	PFKFB3	YES	YES
chr10:6157177-6158398	1.92833	2.94e-09	-0.120023	0.824745	chr10:6156885-6159031	2.02196	5.93e-16	-0.13819	0.725845	.	.	.	.	.	chr10	6158082	rs10905920	8.93725e-06, 8.48266e-06	Fairfax_2014_microarray_monocyte_LPS2	ENSG00000170525	PFKFB3	YES	YES
chr10:61757194-61758233	1.25774	0.00106946	-0.810597	0.0775737	.	.	.	.	.	.	.	.	.	.	.	-1	.	.	.	.	.	_	_
chr10:6188182-6189238	1.14292	2.73e-09	-0.328032	0.189259	chr10:6187155-6199317	1.66079	7.64e-13	-0.414765	0.172842	.	.	.	.	.	.	-1	.	.	.	.	.	_	_
chr10:61937242-61939684	1.02802	8.62e-09	0.145623	0.578054	chr10:61936735-61945419	1.38916	1.47e-17	-0.0471538	0.882202	.	.	.	.	.	.	-1	.	.	.	.	.	_	_
chr10:61942587-61943978	1.49055	9.62e-07	-0.416641	0.300937	chr10:61936735-61945419	1.38916	1.47e-17	-0.0471538	0.882202	.	.	.	.	.	.	-1	.	.	.	.	.	_	_
chr10:61944530-61945555	1.70777	2.2e-07	-0.382056	0.365597	chr10:61936735-61945419	1.38916	1.47e-17	-0.0471538	0.882202	.	.	.	.	.	.	-1	.	.	.	.	.	_	_
chr10:6195518-6198419	1.0055	1.68e-08	-0.264982	0.271697	chr10:6187155-6199317	1.66079	7.64e-13	-0.414765	0.172842	.	.	.	.	.	.	-1	.	.	.	.	.	_	_
chr10:61987579-61988623	2.11009	1.04e-08	-0.232285	0.681175	chr10:61987471-61989082	2.06681	2.85e-14	-0.159524	0.692373	.	.	.	.	.	.	-1	.	.	.	.	.	_	_
chr10:62058478-62059858	-0.0954723	0.771278	1.23063	1.01e-07	chr10:62058426-62059778	0.451405	0.234716	1.0767	0.000857282	.	.	.	.	.	.	-1	.	.	.	.	.	_	_
chr10:6236163-6237652	1.97475	3.68e-21	-0.764129	0.00135038	.	.	.	.	.	.	.	.	.	.	.	-1	.	.	.	.	.	_	_
chr10:6238533-6239952	1.51753	6.54e-20	-0.47458	0.0168361	.	.	.	.	.	.	.	.	.	.	.	-1	.	.	.	.	.	_	_
chr10:6253270-6255008	1.93869	1.24e-22	-0.608921	0.00669398	.	.	.	.	.	.	.	.	.	.	.	-1	.	.	.	.	.	_	_
chr10:62538292-62539326	-1.29546	1.67e-05	0.359955	0.450479	.	.	.	.	.	.	.	.	.	.	.	-1	.	.	.	.	.	_	_
chr10:63067735-63069004	1.36664	0.000180626	0.0899225	0.875595	.	.	.	.	.	.	.	.	.	.	.	-1	.	.	.	.	.	_	_
chr10:63173753-63174773	1.26792	1.24e-21	-0.235873	0.155242	chr10:63172878-63174764	3.17513	2.53e-30	-1.60574	2.96e-09	.	.	.	.	.	chr10	63173832	rs35447916	3.04972e-41, 1.82736e-18, 6.35473e-43, 2.59618e-78	Fairfax_2014_microarray_monocyte_IFN24, Fairfax_2014_microarray_monocyte_LPS2, Fairfax_2014_microarray_monocyte_LPS24, Fairfax_2014_microarray_monocyte_naive	ENSG00000148572	NRBF2	_	_
chr10:63173753-63174773	1.26792	1.24e-21	-0.235873	0.155242	chr10:63172878-63174764	3.17513	2.53e-30	-1.60574	2.96e-09	.	.	.	.	.	chr10	63173832	rs398013794	3.04972e-41, 1.82736e-18, 6.35473e-43, 2.59618e-78	Fairfax_2014_microarray_monocyte_IFN24, Fairfax_2014_microarray_monocyte_LPS2, Fairfax_2014_microarray_monocyte_LPS24, Fairfax_2014_microarray_monocyte_naive	ENSG00000148572	NRBF2	_	_
chr10:63173753-63174773	1.26792	1.24e-21	-0.235873	0.155242	chr10:63172878-63174764	3.17513	2.53e-30	-1.60574	2.96e-09	.	.	.	.	.	chr10	63173832	rs35447916	2.59e-06	Fairfax_2014_microarray_monocyte_IFN24	ENSG00000171988	JMJD1C	_	_
chr10:63173753-63174773	1.26792	1.24e-21	-0.235873	0.155242	chr10:63172878-63174764	3.17513	2.53e-30	-1.60574	2.96e-09	.	.	.	.	.	chr10	63173832	rs398013794	2.59e-06	Fairfax_2014_microarray_monocyte_IFN24	ENSG00000171988	JMJD1C	_	_
chr10:63431765-63433020	1.18972	8.86e-09	0.40209	0.0793913	.	.	.	.	.	.	.	.	.	.	chr10	63431885	rs7924036	2.51381e-24, 4.48474e-14, 1.94919e-25, 3.61617e-44	Fairfax_2014_microarray_monocyte_IFN24, Fairfax_2014_microarray_monocyte_LPS2, Fairfax_2014_microarray_monocyte_LPS24, Fairfax_2014_microarray_monocyte_naive	ENSG00000148572	NRBF2	_	_
chr10:63431765-63433020	1.18972	8.86e-09	0.40209	0.0793913	.	.	.	.	.	.	.	.	.	.	chr10	63432528	rs3740331	5.54163e-40, 4.14164e-18, 2.3949e-41, 1.69475e-76	Fairfax_2014_microarray_monocyte_IFN24, Fairfax_2014_microarray_monocyte_LPS2, Fairfax_2014_microarray_monocyte_LPS24, Fairfax_2014_microarray_monocyte_naive	ENSG00000148572	NRBF2	_	_
chr10:63431765-63433020	1.18972	8.86e-09	0.40209	0.0793913	.	.	.	.	.	.	.	.	.	.	chr10	63432779	rs12762599	3.81151e-13, 5.57316e-10, 1.10346e-12, 1.13885e-23	Fairfax_2014_microarray_monocyte_IFN24, Fairfax_2014_microarray_monocyte_LPS2, Fairfax_2014_microarray_monocyte_LPS24, Fairfax_2014_microarray_monocyte_naive	ENSG00000148572	NRBF2	_	_
chr10:63431765-63433020	1.18972	8.86e-09	0.40209	0.0793913	.	.	.	.	.	.	.	.	.	.	chr10	63432671	rs10761767	1.15e-06	Fairfax_2014_microarray_monocyte_naive	ENSG00000148572	NRBF2	_	_
chr10:63431765-63433020	1.18972	8.86e-09	0.40209	0.0793913	.	.	.	.	.	.	.	.	.	.	chr10	63432528	rs3740331	7.83e-06	Fairfax_2014_microarray_monocyte_IFN24	ENSG00000171988	JMJD1C	_	_
chr10:6493324-6494354	1.64579	6.4e-10	-0.611216	0.0471362	.	.	.	.	.	.	.	.	.	.	.	-1	.	.	.	.	.	_	_
chr10:6737667-6739027	2.09063	6.44e-19	-0.498302	0.0438487	.	.	.	.	.	.	.	.	.	.	.	-1	.	.	.	.	.	_	_
chr10:67839580-67840660	0.172789	0.496775	-1.11967	9.83e-06	.	.	.	.	.	.	.	.	.	.	chr10	67839728	rs7074303	1.08287e-06, 1.31241e-30, 4.11032e-17, 1.3272e-09	Alasoo_2018_ge_macrophage_IFNg, Fairfax_2014_microarray_monocyte_IFN24, Fairfax_2014_microarray_monocyte_LPS24, Fairfax_2014_microarray_monocyte_naive	ENSG00000096717	SIRT1	_	_
chr10:67839580-67840660	0.172789	0.496775	-1.11967	9.83e-06	.	.	.	.	.	.	.	.	.	.	chr10	67840244	rs36073718	1.07782e-06, 1.28627e-30, 4.12369e-17, 1.32531e-09	Alasoo_2018_ge_macrophage_IFNg, Fairfax_2014_microarray_monocyte_IFN24, Fairfax_2014_microarray_monocyte_LPS24, Fairfax_2014_microarray_monocyte_naive	ENSG00000096717	SIRT1	_	_
chr10:67839580-67840660	0.172789	0.496775	-1.11967	9.83e-06	.	.	.	.	.	.	.	.	.	.	chr10	67839597	rs117109244	3.40522e-13, 9.65793e-06	Fairfax_2014_microarray_monocyte_IFN24, Fairfax_2014_microarray_monocyte_LPS24	ENSG00000096717	SIRT1	_	_
chr10:67839580-67840660	0.172789	0.496775	-1.11967	9.83e-06	.	.	.	.	.	.	.	.	.	.	chr10	67839695	rs11598252	1.73e-06	Fairfax_2014_microarray_monocyte_IFN24	ENSG00000096717	SIRT1	_	_
chr10:67839580-67840660	0.172789	0.496775	-1.11967	9.83e-06	.	.	.	.	.	.	.	.	.	.	chr10	67839857	rs150856057	3.39857e-13, 9.72031e-06	Fairfax_2014_microarray_monocyte_IFN24, Fairfax_2014_microarray_monocyte_LPS24	ENSG00000096717	SIRT1	_	_
chr10:68166717-68168084	1.04301	0.000496509	0.558534	0.0980285	.	.	.	.	.	.	.	.	.	.	chr10	68166836	rs10997967	1.17812e-06, 2.19835e-08	Fairfax_2014_microarray_monocyte_IFN24, Fairfax_2014_microarray_monocyte_naive	ENSG00000122912	SLC25A16	_	_
chr10:68166717-68168084	1.04301	0.000496509	0.558534	0.0980285	.	.	.	.	.	.	.	.	.	.	chr10	68167255	rs10997968	1.19099e-06, 2.19025e-08	Fairfax_2014_microarray_monocyte_IFN24, Fairfax_2014_microarray_monocyte_naive	ENSG00000122912	SLC25A16	_	_
chr10:6818760-6820021	1.25001	3.58e-09	-0.945423	5.35e-05	.	.	.	.	.	.	.	.	.	.	.	-1	.	.	.	.	.	_	_
chr10:6926972-6928568	-1.26131	8.9e-11	0.00996463	0.980592	chr10:6927089-6929153	-1.88121	3.54e-15	-0.0833935	0.870631	.	.	.	.	.	.	-1	.	.	.	.	.	_	_
chr10:69421594-69422626	-1.4891	4.85e-05	1.10148	0.0115443	.	.	.	.	.	.	.	.	.	.	chr10	69422487	rs6480406	6.25e-06	Nedelec_2016_ge_macrophage_naive	ENSG00000075073	TACR2	_	_
chr10:69471932-69473262	-1.28707	2.33e-08	1.38582	1.76e-08	.	.	.	.	.	.	.	.	.	.	.	-1	.	.	.	.	.	_	_
chr10:69483297-69484718	-0.843512	2.28e-08	1.0901	3.54e-12	chr10:69483329-69484068	-1.27112	0.00436728	1.09107	0.0292589	.	.	.	.	.	chr10	69483567	rs10823396	5.48e-06	Nedelec_2016_ge_macrophage_naive	ENSG00000075073	TACR2	_	_
chr10:70162168-70163514	3.00172	1.54e-33	-1.09831	7.01e-06	chr10:70161226-70163226	3.39072	2.49e-33	-2.35237	3.11e-19	.	.	.	.	.	chr10	70162442	rs181244323	1.9078e-06, 1.08638e-10	Fairfax_2014_microarray_monocyte_IFN24, Fairfax_2014_microarray_monocyte_naive	ENSG00000079332	SAR1A	YES	_
chr10:70162168-70163514	3.00172	1.54e-33	-1.09831	7.01e-06	chr10:70161226-70163226	3.39072	2.49e-33	-2.35237	3.11e-19	.	.	.	.	.	chr10	70162677	rs76788836	2.17e-06	Alasoo_2018_ge_macrophage_IFNg+Salmonella	ENSG00000099282	TSPAN15	YES	_
chr10:70162168-70163514	3.00172	1.54e-33	-1.09831	7.01e-06	chr10:70161226-70163226	3.39072	2.49e-33	-2.35237	3.11e-19	.	.	.	.	.	chr10	70163499	rs75668113	1.5e-06	Fairfax_2014_microarray_monocyte_IFN24	ENSG00000156521	TYSND1	_	_
chr10:70191824-70193802	1.41704	6.5e-09	0.229524	0.508044	chr10:70192038-70193831	1.94292	1.77e-13	-0.180257	0.635578	.	.	.	.	.	chr10	70192566	rs10762348	6.05565e-09, 7.19188e-07, 3.41068e-17	Alasoo_2018_ge_macrophage_naive, Fairfax_2014_microarray_monocyte_IFN24, Fairfax_2014_microarray_monocyte_naive	ENSG00000079332	SAR1A	YES	_
chr10:70191824-70193802	1.41704	6.5e-09	0.229524	0.508044	chr10:70192038-70193831	1.94292	1.77e-13	-0.180257	0.635578	.	.	.	.	.	chr10	70192622	rs7100385	2.96228e-08, 3.92406e-12, 3.33579e-06, 1.95003e-21	Alasoo_2018_ge_macrophage_naive, Fairfax_2014_microarray_monocyte_IFN24, Fairfax_2014_microarray_monocyte_LPS2, Fairfax_2014_microarray_monocyte_naive	ENSG00000079332	SAR1A	YES	_
chr10:70191824-70193802	1.41704	6.5e-09	0.229524	0.508044	chr10:70192038-70193831	1.94292	1.77e-13	-0.180257	0.635578	.	.	.	.	.	chr10	70192691	rs6480445	3.59708e-08, 2.56202e-08, 1.58758e-19	Alasoo_2018_ge_macrophage_naive, Fairfax_2014_microarray_monocyte_IFN24, Fairfax_2014_microarray_monocyte_naive	ENSG00000079332	SAR1A	YES	_
chr10:70191824-70193802	1.41704	6.5e-09	0.229524	0.508044	chr10:70192038-70193831	1.94292	1.77e-13	-0.180257	0.635578	.	.	.	.	.	chr10	70192622	rs7100385	2.77e-09	Fairfax_2014_microarray_monocyte_naive	ENSG00000099284	H2AFY2	_	_
chr10:70191824-70193802	1.41704	6.5e-09	0.229524	0.508044	chr10:70192038-70193831	1.94292	1.77e-13	-0.180257	0.635578	.	.	.	.	.	chr10	70192691	rs6480445	3.08e-07	Fairfax_2014_microarray_monocyte_naive	ENSG00000099284	H2AFY2	_	_
chr10:70191824-70193802	1.41704	6.5e-09	0.229524	0.508044	chr10:70192038-70193831	1.94292	1.77e-13	-0.180257	0.635578	.	.	.	.	.	chr10	70192284	rs7908356	4.75e-06	Fairfax_2014_microarray_monocyte_IFN24	ENSG00000156521	TYSND1	_	_
chr10:70191824-70193802	1.41704	6.5e-09	0.229524	0.508044	chr10:70192038-70193831	1.94292	1.77e-13	-0.180257	0.635578	.	.	.	.	.	chr10	70193251	rs112477935	4.53e-06	Fairfax_2014_microarray_monocyte_IFN24	ENSG00000156521	TYSND1	_	_
chr10:70191824-70193802	1.41704	6.5e-09	0.229524	0.508044	chr10:70192038-70193831	1.94292	1.77e-13	-0.180257	0.635578	.	.	.	.	.	chr10	70193489	rs12262702	4.46e-06	Fairfax_2014_microarray_monocyte_IFN24	ENSG00000156521	TYSND1	_	_
chr10:70191824-70193802	1.41704	6.5e-09	0.229524	0.508044	chr10:70192038-70193831	1.94292	1.77e-13	-0.180257	0.635578	.	.	.	.	.	chr10	70193725	rs4083803	9.73e-06	Fairfax_2014_microarray_monocyte_naive	ENSG00000180644	PRF1	YES	_
chr10:70191824-70193802	1.41704	6.5e-09	0.229524	0.508044	chr10:70192038-70193831	1.94292	1.77e-13	-0.180257	0.635578	.	.	.	.	.	chr10	70192691	rs6480445	9.46204e-06, 9.4621e-09, 9.98909e-07	Alasoo_2018_ge_macrophage_IFNg+Salmonella, Fairfax_2014_microarray_monocyte_naive, Nedelec_2016_ge_macrophage_Salmonella	ENSG00000180817	PPA1	YES	YES
chr10:70191824-70193802	1.41704	6.5e-09	0.229524	0.508044	chr10:70192038-70193831	1.94292	1.77e-13	-0.180257	0.635578	.	.	.	.	.	chr10	70192566	rs10762348	2.82334e-26, 2.16448e-11	Fairfax_2014_microarray_monocyte_naive, Nedelec_2016_ge_macrophage_naive	ENSG00000180817	PPA1	YES	YES
chr10:70191824-70193802	1.41704	6.5e-09	0.229524	0.508044	chr10:70192038-70193831	1.94292	1.77e-13	-0.180257	0.635578	.	.	.	.	.	chr10	70192622	rs7100385	1.18e-07	Fairfax_2014_microarray_monocyte_naive	ENSG00000180817	PPA1	YES	YES
chr10:70272479-70273719	1.40689	1.38e-09	-0.284064	0.337343	.	.	.	.	.	.	.	.	.	.	.	-1	.	.	.	.	.	_	_
chr10:70328571-70329764	1.66004	8.85e-16	-0.0687465	0.832922	.	.	.	.	.	.	.	.	.	.	chr10	70329090	rs4747001	1.63e-16	Fairfax_2014_microarray_monocyte_naive	ENSG00000172731	LRRC20	_	_
chr10:70354584-70355988	1.14398	1.13e-09	-0.0876181	0.778664	chr10:70352183-70356772	1.34856	1.04e-09	0.454899	0.0818423	.	.	.	.	.	chr10	70355549	rs10740339	1.36645e-09, 8.12038e-07, 7.61768e-16	Fairfax_2014_microarray_monocyte_IFN24, Fairfax_2014_microarray_monocyte_LPS24, Fairfax_2014_microarray_monocyte_naive	ENSG00000180817	PPA1	YES	YES
chr10:70354584-70355988	1.14398	1.13e-09	-0.0876181	0.778664	chr10:70352183-70356772	1.34856	1.04e-09	0.454899	0.0818423	.	.	.	.	.	chr10	70354797	rs10823524	1.82482e-07, 3.43646e-12	Fairfax_2014_microarray_monocyte_LPS24, Fairfax_2014_microarray_monocyte_naive	ENSG00000180817	PPA1	YES	YES
chr10:70357232-70358392	1.52351	2.52e-09	-0.312405	0.372951	.	.	.	.	.	.	.	.	.	.	chr10	70357238	rs1904585	6.56562e-06, 2.40921e-07, 9.81564e-13	Fairfax_2014_microarray_monocyte_IFN24, Fairfax_2014_microarray_monocyte_LPS24, Fairfax_2014_microarray_monocyte_naive	ENSG00000180817	PPA1	YES	YES
chr10:70357232-70358392	1.52351	2.52e-09	-0.312405	0.372951	.	.	.	.	.	.	.	.	.	.	chr10	70357832	rs4747012	2.76331e-07, 1.5385e-13	Fairfax_2014_microarray_monocyte_IFN24, Fairfax_2014_microarray_monocyte_naive	ENSG00000180817	PPA1	YES	YES
chr10:7045835-7047107	-1.15104	2.51e-05	0.0859537	0.869476	.	.	.	.	.	.	.	.	.	.	.	-1	.	.	.	.	.	_	_
chr10:70664029-70665427	-1.28799	7.62e-11	1.23016	1.21e-08	.	.	.	.	.	.	.	.	.	.	.	-1	.	.	.	.	.	_	_
chr10:71344479-71345830	-1.82205	2.64e-24	2.02946	4.37e-28	.	.	.	.	.	.	.	.	.	.	.	-1	.	.	.	.	.	_	_
chr10:71513278-71514338	1.37414	4.32e-11	-0.46499	0.0583507	.	.	.	.	.	.	.	.	.	.	.	-1	.	.	.	.	.	_	_
chr10:71627296-71628721	-0.997688	0.000353048	1.33925	4.02e-06	.	.	.	.	.	.	.	.	.	.	chr10	71627371	rs67455069	5.94e-09	Fairfax_2014_microarray_monocyte_naive	ENSG00000107736	CDH23	_	_
chr10:71627296-71628721	-0.997688	0.000353048	1.33925	4.02e-06	.	.	.	.	.	.	.	.	.	.	chr10	71627371	rs766102932	5.94e-09	Fairfax_2014_microarray_monocyte_naive	ENSG00000107736	CDH23	_	_
chr10:71627296-71628721	-0.997688	0.000353048	1.33925	4.02e-06	.	.	.	.	.	.	.	.	.	.	chr10	71627604	rs10999922	9.48e-17	Fairfax_2014_microarray_monocyte_naive	ENSG00000107736	CDH23	_	_
chr10:71627296-71628721	-0.997688	0.000353048	1.33925	4.02e-06	.	.	.	.	.	.	.	.	.	.	chr10	71627647	rs7068154	9.84e-18	Fairfax_2014_microarray_monocyte_naive	ENSG00000107736	CDH23	_	_
chr10:71627296-71628721	-0.997688	0.000353048	1.33925	4.02e-06	.	.	.	.	.	.	.	.	.	.	chr10	71628655	rs4747172	7.5e-09	Fairfax_2014_microarray_monocyte_naive	ENSG00000107736	CDH23	_	_
chr10:71637724-71639058	-0.444604	0.0155067	1.20058	3.52e-12	.	.	.	.	.	.	.	.	.	.	chr10	71638271	rs2894167	2.17e-07	Fairfax_2014_microarray_monocyte_LPS24	ENSG00000107736	CDH23	_	_
chr10:71637724-71639058	-0.444604	0.0155067	1.20058	3.52e-12	.	.	.	.	.	.	.	.	.	.	chr10	71638965	rs61650587	7.4e-18	Fairfax_2014_microarray_monocyte_naive	ENSG00000107736	CDH23	_	_
chr10:71637724-71639058	-0.444604	0.0155067	1.20058	3.52e-12	.	.	.	.	.	.	.	.	.	.	chr10	71639057	rs72813980	1.27e-17	Fairfax_2014_microarray_monocyte_naive	ENSG00000107736	CDH23	_	_
chr10:71727337-71729423	1.01204	2.02e-08	-0.369689	0.104645	.	.	.	.	.	.	.	.	.	.	.	-1	.	.	.	.	.	_	_
chr10:71797386-71798578	-1.28015	1.49e-07	-0.13567	0.759282	.	.	.	.	.	.	.	.	.	.	chr10	71797917	rs11000003	2.29e-17	Fairfax_2014_microarray_monocyte_naive	ENSG00000107736	CDH23	_	_
chr10:71797386-71798578	-1.28015	1.49e-07	-0.13567	0.759282	.	.	.	.	.	.	.	.	.	.	chr10	71798273	rs7068357	2.3e-17	Fairfax_2014_microarray_monocyte_naive	ENSG00000107736	CDH23	_	_
chr10:71801091-71802117	-1.7411	1.98e-14	-0.0141358	0.977048	.	.	.	.	.	.	.	.	.	.	chr10	71801641	rs6480557	3.01e-17	Fairfax_2014_microarray_monocyte_naive	ENSG00000107736	CDH23	_	_
chr10:71801091-71802117	-1.7411	1.98e-14	-0.0141358	0.977048	.	.	.	.	.	.	.	.	.	.	chr10	71801819	rs6480558	1.89e-16	Fairfax_2014_microarray_monocyte_naive	ENSG00000107736	CDH23	_	_
chr10:71801091-71802117	-1.7411	1.98e-14	-0.0141358	0.977048	.	.	.	.	.	.	.	.	.	.	chr10	71801150	rs566039783	2.31e-06	Fairfax_2014_microarray_monocyte_LPS2	ENSG00000197746	PSAP	_	_
chr10:71803788-71804841	-1.71602	2.81e-11	0.25084	0.543396	.	.	.	.	.	.	.	.	.	.	chr10	71803797	rs12415169	2.91e-17	Fairfax_2014_microarray_monocyte_naive	ENSG00000107736	CDH23	_	_
chr10:71803788-71804841	-1.71602	2.81e-11	0.25084	0.543396	.	.	.	.	.	.	.	.	.	.	chr10	71803815	rs1292972245	1.89e-17	Fairfax_2014_microarray_monocyte_naive	ENSG00000107736	CDH23	_	_
chr10:71803788-71804841	-1.71602	2.81e-11	0.25084	0.543396	.	.	.	.	.	.	.	.	.	.	chr10	71803815	rs776612703	1.89e-17	Fairfax_2014_microarray_monocyte_naive	ENSG00000107736	CDH23	_	_
chr10:71803788-71804841	-1.71602	2.81e-11	0.25084	0.543396	.	.	.	.	.	.	.	.	.	.	chr10	71803815	rs59916449	1.89e-17	Fairfax_2014_microarray_monocyte_naive	ENSG00000107736	CDH23	_	_
chr10:71803788-71804841	-1.71602	2.81e-11	0.25084	0.543396	.	.	.	.	.	.	.	.	.	.	chr10	71803978	rs10823850	1.9e-16	Fairfax_2014_microarray_monocyte_naive	ENSG00000107736	CDH23	_	_
chr10:71803788-71804841	-1.71602	2.81e-11	0.25084	0.543396	.	.	.	.	.	.	.	.	.	.	chr10	71803982	rs1387691666	4.98e-06	Fairfax_2014_microarray_monocyte_naive	ENSG00000107736	CDH23	_	_
chr10:71803788-71804841	-1.71602	2.81e-11	0.25084	0.543396	.	.	.	.	.	.	.	.	.	.	chr10	71803982	rs1428423650	4.98e-06	Fairfax_2014_microarray_monocyte_naive	ENSG00000107736	CDH23	_	_
chr10:71803788-71804841	-1.71602	2.81e-11	0.25084	0.543396	.	.	.	.	.	.	.	.	.	.	chr10	71803982	rs769610184	4.98e-06	Fairfax_2014_microarray_monocyte_naive	ENSG00000107736	CDH23	_	_
chr10:71803788-71804841	-1.71602	2.81e-11	0.25084	0.543396	.	.	.	.	.	.	.	.	.	.	chr10	71803982	rs869292497	4.98e-06	Fairfax_2014_microarray_monocyte_naive	ENSG00000107736	CDH23	_	_
chr10:71803788-71804841	-1.71602	2.81e-11	0.25084	0.543396	.	.	.	.	.	.	.	.	.	.	chr10	71803982	rs35814351	4.98e-06	Fairfax_2014_microarray_monocyte_naive	ENSG00000107736	CDH23	_	_
chr10:71803788-71804841	-1.71602	2.81e-11	0.25084	0.543396	.	.	.	.	.	.	.	.	.	.	chr10	71804082	rs7896487	5.64e-07	Fairfax_2014_microarray_monocyte_naive	ENSG00000107736	CDH23	_	_
chr10:71803788-71804841	-1.71602	2.81e-11	0.25084	0.543396	.	.	.	.	.	.	.	.	.	.	chr10	71804696	rs2121534	6.75e-08	Fairfax_2014_microarray_monocyte_naive	ENSG00000107736	CDH23	_	_
chr10:71803788-71804841	-1.71602	2.81e-11	0.25084	0.543396	.	.	.	.	.	.	.	.	.	.	chr10	71804746	rs4747196	2.39e-16	Fairfax_2014_microarray_monocyte_naive	ENSG00000107736	CDH23	_	_
chr10:71805532-71807296	-1.29334	1.95e-07	0.295693	0.409474	.	.	.	.	.	.	.	.	.	.	chr10	71806446	rs4747197	2.73e-17	Fairfax_2014_microarray_monocyte_naive	ENSG00000107736	CDH23	_	_
chr10:71805532-71807296	-1.29334	1.95e-07	0.295693	0.409474	.	.	.	.	.	.	.	.	.	.	chr10	71806573	rs60173750	1.78e-37	Fairfax_2014_microarray_monocyte_naive	ENSG00000107736	CDH23	_	_
chr10:71805532-71807296	-1.29334	1.95e-07	0.295693	0.409474	.	.	.	.	.	.	.	.	.	.	chr10	71806573	rs766311469	1.78e-37	Fairfax_2014_microarray_monocyte_naive	ENSG00000107736	CDH23	_	_
chr10:71805532-71807296	-1.29334	1.95e-07	0.295693	0.409474	.	.	.	.	.	.	.	.	.	.	chr10	71806573	rs796931058	1.78e-37	Fairfax_2014_microarray_monocyte_naive	ENSG00000107736	CDH23	_	_
chr10:71805532-71807296	-1.29334	1.95e-07	0.295693	0.409474	.	.	.	.	.	.	.	.	.	.	chr10	71806579	rs11323009	2.03e-11	Fairfax_2014_microarray_monocyte_naive	ENSG00000107736	CDH23	_	_
chr10:71805532-71807296	-1.29334	1.95e-07	0.295693	0.409474	.	.	.	.	.	.	.	.	.	.	chr10	71806579	rs763723698	2.03e-11	Fairfax_2014_microarray_monocyte_naive	ENSG00000107736	CDH23	_	_
chr10:71805532-71807296	-1.29334	1.95e-07	0.295693	0.409474	.	.	.	.	.	.	.	.	.	.	chr10	71806579	rs796131563	2.03e-11	Fairfax_2014_microarray_monocyte_naive	ENSG00000107736	CDH23	_	_
chr10:71805532-71807296	-1.29334	1.95e-07	0.295693	0.409474	.	.	.	.	.	.	.	.	.	.	chr10	71806782	rs10823851	2.71e-17	Fairfax_2014_microarray_monocyte_naive	ENSG00000107736	CDH23	_	_
chr10:71805532-71807296	-1.29334	1.95e-07	0.295693	0.409474	.	.	.	.	.	.	.	.	.	.	chr10	71807005	rs1992823	2.69e-11	Fairfax_2014_microarray_monocyte_naive	ENSG00000107736	CDH23	_	_
chr10:71805532-71807296	-1.29334	1.95e-07	0.295693	0.409474	.	.	.	.	.	.	.	.	.	.	chr10	71807021	rs9415051	2.14e-37	Fairfax_2014_microarray_monocyte_naive	ENSG00000107736	CDH23	_	_
chr10:71811344-71812964	-1.27015	7.06e-06	0.583986	0.10089	.	.	.	.	.	.	.	.	.	.	chr10	71811824	rs140848302	6.95e-08	Fairfax_2014_microarray_monocyte_naive	ENSG00000107736	CDH23	_	_
chr10:71811344-71812964	-1.27015	7.06e-06	0.583986	0.10089	.	.	.	.	.	.	.	.	.	.	chr10	71811862	rs41281340	4.83e-10	Fairfax_2014_microarray_monocyte_naive	ENSG00000107736	CDH23	_	_
chr10:71811344-71812964	-1.27015	7.06e-06	0.583986	0.10089	.	.	.	.	.	.	.	.	.	.	chr10	71812008	rs45583140	1.6e-06	Fairfax_2014_microarray_monocyte_naive	ENSG00000107736	CDH23	_	_
chr10:71811344-71812964	-1.27015	7.06e-06	0.583986	0.10089	.	.	.	.	.	.	.	.	.	.	chr10	71812124	rs11000014	2.32e-11	Fairfax_2014_microarray_monocyte_naive	ENSG00000107736	CDH23	_	_
chr10:71811344-71812964	-1.27015	7.06e-06	0.583986	0.10089	.	.	.	.	.	.	.	.	.	.	chr10	71812126	rs11000015	4.81e-10	Fairfax_2014_microarray_monocyte_naive	ENSG00000107736	CDH23	_	_
chr10:71817534-71818836	-0.934691	2.44e-07	1.50345	1.17e-16	chr10:71818099-71819053	-0.0774088	0.876367	1.21606	0.000191807	.	.	.	.	.	chr10	71817747	rs56145765	2.93e-06	Fairfax_2014_microarray_monocyte_naive	ENSG00000107736	CDH23	_	_
chr10:71817534-71818836	-0.934691	2.44e-07	1.50345	1.17e-16	chr10:71818099-71819053	-0.0774088	0.876367	1.21606	0.000191807	.	.	.	.	.	chr10	71817747	rs398014079	2.93e-06	Fairfax_2014_microarray_monocyte_naive	ENSG00000107736	CDH23	_	_
chr10:71817534-71818836	-0.934691	2.44e-07	1.50345	1.17e-16	chr10:71818099-71819053	-0.0774088	0.876367	1.21606	0.000191807	.	.	.	.	.	chr10	71817869	rs9415054	1.43e-37	Fairfax_2014_microarray_monocyte_naive	ENSG00000107736	CDH23	_	_
chr10:71817534-71818836	-0.934691	2.44e-07	1.50345	1.17e-16	chr10:71818099-71819053	-0.0774088	0.876367	1.21606	0.000191807	.	.	.	.	.	chr10	71818375	rs147455651	3.99e-07	Fairfax_2014_microarray_monocyte_naive	ENSG00000107736	CDH23	_	_
chr10:71817534-71818836	-0.934691	2.44e-07	1.50345	1.17e-16	chr10:71818099-71819053	-0.0774088	0.876367	1.21606	0.000191807	.	.	.	.	.	chr10	71818395	rs762573	4.87e-10	Fairfax_2014_microarray_monocyte_naive	ENSG00000107736	CDH23	_	_
chr10:71817534-71818836	-0.934691	2.44e-07	1.50345	1.17e-16	chr10:71818099-71819053	-0.0774088	0.876367	1.21606	0.000191807	.	.	.	.	.	chr10	71818402	rs10762482	6.14e-06	Fairfax_2014_microarray_monocyte_naive	ENSG00000107736	CDH23	_	_
chr10:71817534-71818836	-0.934691	2.44e-07	1.50345	1.17e-16	chr10:71818099-71819053	-0.0774088	0.876367	1.21606	0.000191807	.	.	.	.	.	chr10	71818746	rs885828	1.3e-15	Fairfax_2014_microarray_monocyte_naive	ENSG00000107736	CDH23	_	_
chr10:71880668-71882021	-1.05253	1.08e-09	-0.0453806	0.890498	chr10:71881087-71884121	-1.13583	2.05e-05	0.439035	0.209171	.	.	.	.	.	.	-1	.	.	.	.	.	_	_
chr10:7206077-7207449	-0.0597833	0.845317	1.02779	8.68e-07	chr10:7205845-7206863	-0.0414402	0.939999	0.932692	0.0156649	.	.	.	.	.	.	-1	.	.	.	.	.	_	_
chr10:72470327-72471543	-0.460214	0.188549	1.14851	0.000347145	.	.	.	.	.	.	.	.	.	.	chr10	72470622	rs2395233	1.72e-06	Fairfax_2014_microarray_monocyte_IFN24	ENSG00000107745	MICU1	_	_
chr10:72470327-72471543	-0.460214	0.188549	1.14851	0.000347145	.	.	.	.	.	.	.	.	.	.	chr10	72471236	rs7070240	2.19e-06	Fairfax_2014_microarray_monocyte_IFN24	ENSG00000107745	MICU1	_	_
chr10:72470327-72471543	-0.460214	0.188549	1.14851	0.000347145	.	.	.	.	.	.	.	.	.	.	chr10	72470622	rs2395233	8.99193e-07, 2.5027e-08, 9.21973e-06	Fairfax_2014_microarray_monocyte_IFN24, Fairfax_2014_microarray_monocyte_LPS2	ENSG00000148719	DNAJB12	_	_
chr10:72470327-72471543	-0.460214	0.188549	1.14851	0.000347145	.	.	.	.	.	.	.	.	.	.	chr10	72471236	rs7070240	1.1868e-06, 2.52169e-08, 9.04409e-06	Fairfax_2014_microarray_monocyte_IFN24, Fairfax_2014_microarray_monocyte_LPS2	ENSG00000148719	DNAJB12	_	_
chr10:72753568-72754993	-1.04808	0.000139861	0.931179	0.00324662	.	.	.	.	.	.	.	.	.	.	chr10	72754857	rs7086453	1.89e-06	Fairfax_2014_microarray_monocyte_IFN24	ENSG00000107745	MICU1	_	_
chr10:72753568-72754993	-1.04808	0.000139861	0.931179	0.00324662	.	.	.	.	.	.	.	.	.	.	chr10	72754857	rs7086453	3.22613e-06, 1.12953e-07	Fairfax_2014_microarray_monocyte_IFN24, Fairfax_2014_microarray_monocyte_LPS2	ENSG00000148719	DNAJB12	_	_
chr10:7287232-7288318	-0.674303	0.0354237	1.0798	0.00093902	.	.	.	.	.	.	.	.	.	.	chr10	7287924	rs61834653	7.38e-06	Alasoo_2018_ge_macrophage_IFNg+Salmonella	ENSG00000198879	SFMBT2	_	_
chr10:7313943-7315162	1.3889	0.0023538	0.423933	0.487702	.	.	.	.	.	.	.	.	.	.	.	-1	.	.	.	.	.	_	_
chr10:7442701-7443742	1.62033	4.9e-07	-0.569424	0.124991	.	.	.	.	.	.	.	.	.	.	chr10	7442872	rs912754	2.16e-12	Fairfax_2014_microarray_monocyte_LPS24	ENSG00000198879	SFMBT2	_	_
chr10:7442701-7443742	1.62033	4.9e-07	-0.569424	0.124991	.	.	.	.	.	.	.	.	.	.	chr10	7443597	rs541852965	3.05e-14	Fairfax_2014_microarray_monocyte_LPS24	ENSG00000198879	SFMBT2	_	_
chr10:7442701-7443742	1.62033	4.9e-07	-0.569424	0.124991	.	.	.	.	.	.	.	.	.	.	chr10	7443597	rs5782973	3.05e-14	Fairfax_2014_microarray_monocyte_LPS24	ENSG00000198879	SFMBT2	_	_
chr10:7442701-7443742	1.62033	4.9e-07	-0.569424	0.124991	.	.	.	.	.	.	.	.	.	.	chr10	7443597	rs397688480	3.05e-14	Fairfax_2014_microarray_monocyte_LPS24	ENSG00000198879	SFMBT2	_	_
chr10:74543626-74544794	2.50412	1.35e-16	-1.2973	2.02e-05	chr10:74543805-74544878	2.92418	3.86e-19	-2.3657	1.51e-13	.	.	.	.	.	chr10	74543785	rs149438115	1.50077e-07, 1.80783e-07	Fairfax_2014_microarray_monocyte_naive	ENSG00000035403	VCL	_	_
chr10:74584928-74586038	2.36767	1.89e-13	-0.819213	0.0182932	chr10:74584287-74586073	2.31577	1.96e-18	-1.65967	2.01e-10	.	.	.	.	.	chr10	74585378	rs146323969	9.97e-06	Fairfax_2014_microarray_monocyte_naive	ENSG00000035403	VCL	_	_
chr10:75375094-75376539	0.0157009	0.955827	-1.14623	8.85e-08	.	.	.	.	.	.	.	.	.	.	.	-1	.	.	.	.	.	_	_
chr10:77007554-77008873	1.70753	4.81e-07	-0.358725	0.408912	.	.	.	.	.	.	.	.	.	.	.	-1	.	.	.	.	.	_	_
chr10:77622511-77623566	1.21203	9.46e-10	-0.606292	0.00778952	chr10:77622364-77623643	1.74201	1.72e-10	-1.05319	0.000241463	.	.	.	.	.	chr10	77622781	rs2395501	5.34462e-06, 2.11077e-06	Fairfax_2014_microarray_monocyte_IFN24	ENSG00000156113	KCNMA1	_	_
chr10:77622511-77623566	1.21203	9.46e-10	-0.606292	0.00778952	chr10:77622364-77623643	1.74201	1.72e-10	-1.05319	0.000241463	.	.	.	.	.	chr10	77623380	rs2255727	5.54757e-06, 2.17732e-06	Fairfax_2014_microarray_monocyte_IFN24	ENSG00000156113	KCNMA1	_	_
chr10:77622511-77623566	1.21203	9.46e-10	-0.606292	0.00778952	chr10:77622364-77623643	1.74201	1.72e-10	-1.05319	0.000241463	.	.	.	.	.	chr10	77623452	rs2255725	5.57688e-06, 2.18915e-06	Fairfax_2014_microarray_monocyte_IFN24	ENSG00000156113	KCNMA1	_	_
chr10:77622511-77623566	1.21203	9.46e-10	-0.606292	0.00778952	chr10:77622364-77623643	1.74201	1.72e-10	-1.05319	0.000241463	.	.	.	.	.	chr10	77623525	rs12416554	1.13467e-09, 1.24326e-11, 2.71978e-06, 5.61358e-07, 2.26216e-06, 8.42608e-07	Fairfax_2014_microarray_monocyte_IFN24, Fairfax_2014_microarray_monocyte_LPS2, Nedelec_2016_ge_macrophage_Listeria, Nedelec_2016_ge_macrophage_Salmonella, Nedelec_2016_ge_macrophage_naive	ENSG00000156113	KCNMA1	_	_
chr10:77624840-77626092	1.51961	9.98e-08	0.000537601	0.999264	.	.	.	.	.	.	.	.	.	.	chr10	77625205	rs4979900	1.71744e-11, 9.32074e-14, 1.65001e-07, 9.72836e-09, 8.50943e-08, 2.74644e-08	Fairfax_2014_microarray_monocyte_IFN24, Fairfax_2014_microarray_monocyte_LPS2, Nedelec_2016_ge_macrophage_Listeria, Nedelec_2016_ge_macrophage_Salmonella, Nedelec_2016_ge_macrophage_naive	ENSG00000156113	KCNMA1	_	_
chr10:77624840-77626092	1.51961	9.98e-08	0.000537601	0.999264	.	.	.	.	.	.	.	.	.	.	chr10	77625312	rs2619621	6.23042e-06, 2.49606e-06	Fairfax_2014_microarray_monocyte_IFN24	ENSG00000156113	KCNMA1	_	_
chr10:77624840-77626092	1.51961	9.98e-08	0.000537601	0.999264	.	.	.	.	.	.	.	.	.	.	chr10	77626023	rs5786299	8.25e-06	Fairfax_2014_microarray_monocyte_IFN24	ENSG00000156113	KCNMA1	_	_
chr10:77624840-77626092	1.51961	9.98e-08	0.000537601	0.999264	.	.	.	.	.	.	.	.	.	.	chr10	77626023	rs796911454	8.25e-06	Fairfax_2014_microarray_monocyte_IFN24	ENSG00000156113	KCNMA1	_	_
chr10:77629437-77630821	1.4664	3.94e-10	0.109891	0.758661	.	.	.	.	.	.	.	.	.	.	chr10	77630070	rs10824556	2.50935e-06, 9.85935e-07	Fairfax_2014_microarray_monocyte_IFN24	ENSG00000156113	KCNMA1	_	_
chr10:78080688-78082001	-1.02562	0.00651044	0.918698	0.0379641	.	.	.	.	.	.	.	.	.	.	.	-1	.	.	.	.	.	_	_
chr10:78203335-78204966	-1.35558	8.79e-08	0.674377	0.0381669	.	.	.	.	.	.	.	.	.	.	.	-1	.	.	.	.	.	_	_
chr10:78214660-78216482	-1.24866	9.76e-12	0.315851	0.218026	chr10:78214386-78217218	-1.78052	7.23e-23	0.32602	0.212734	.	.	.	.	.	.	-1	.	.	.	.	.	_	_
chr10:78235864-78237160	-1.1484	2.34e-05	0.99295	0.00141011	.	.	.	.	.	.	.	.	.	.	.	-1	.	.	.	.	.	_	_
chr10:78249833-78251407	-1.09005	7.06e-13	0.489286	0.0125181	.	.	.	.	.	.	.	.	.	.	.	-1	.	.	.	.	.	_	_
chr10:78291931-78293354	-1.25106	4.58e-06	-0.141835	0.785657	.	.	.	.	.	.	.	.	.	.	.	-1	.	.	.	.	.	_	_
chr10:78543233-78544321	1.86047	1.55e-09	-1.10092	0.00103443	.	.	.	.	.	.	.	.	.	.	.	-1	.	.	.	.	.	_	_
chr10:78556372-78557656	-1.10027	6.72e-06	-0.167727	0.704211	.	.	.	.	.	.	.	.	.	.	.	-1	.	.	.	.	.	_	_
chr10:78640747-78642392	-1.00877	0.000710779	0.556984	0.156821	.	.	.	.	.	.	.	.	.	.	.	-1	.	.	.	.	.	_	_
chr10:78776426-78777587	-1.2672	5.32e-09	0.404848	0.210295	.	.	.	.	.	.	.	.	.	.	.	-1	.	.	.	.	.	_	_
chr10:78925467-78926518	1.22183	4.41e-09	-0.484099	0.0487317	.	.	.	.	.	.	.	.	.	.	.	-1	.	.	.	.	.	_	_
chr10:79129058-79130080	-1.00154	5.2e-07	0.743426	0.00144904	.	.	.	.	.	.	.	.	.	.	.	-1	.	.	.	.	.	_	_
chr10:79179961-79180961	-1.04626	3e-06	0.411543	0.185288	.	.	.	.	.	.	.	.	.	.	.	-1	.	.	.	.	.	_	_
chr10:79270294-79271577	-1.37852	2.98e-07	0.454482	0.207277	chr10:79264422-79276262	-1.33956	1.02e-07	1.05697	8.92e-05	.	.	.	.	.	.	-1	.	.	.	.	.	_	_
chr10:79273863-79275119	-1.33851	1.62e-11	0.836349	0.000233773	chr10:79264422-79276262	-1.33956	1.02e-07	1.05697	8.92e-05	.	.	.	.	.	chr10	79274626	rs76370547	1.23e-07	Fairfax_2014_microarray_monocyte_IFN24	ENSG00000108175	ZMIZ1	_	_
chr10:79273863-79275119	-1.33851	1.62e-11	0.836349	0.000233773	chr10:79264422-79276262	-1.33956	1.02e-07	1.05697	8.92e-05	.	.	.	.	.	chr10	79274626	rs368766243	1.23e-07	Fairfax_2014_microarray_monocyte_IFN24	ENSG00000108175	ZMIZ1	_	_
chr10:79273863-79275119	-1.33851	1.62e-11	0.836349	0.000233773	chr10:79264422-79276262	-1.33956	1.02e-07	1.05697	8.92e-05	.	.	.	.	.	chr10	79274913	rs1250542	1.22e-07	Fairfax_2014_microarray_monocyte_IFN24	ENSG00000108175	ZMIZ1	_	_
chr10:79285742-79287217	-1.07588	1.38e-08	0.216973	0.435759	chr10:79280712-79299669	-1.27122	7.24e-07	0.965662	0.000520411	.	.	.	.	.	chr10	79286508	rs1250567	2.5e-08	Fairfax_2014_microarray_monocyte_IFN24	ENSG00000108175	ZMIZ1	_	_
chr10:79285742-79287217	-1.07588	1.38e-08	0.216973	0.435759	chr10:79280712-79299669	-1.27122	7.24e-07	0.965662	0.000520411	.	.	.	.	.	chr10	79286696	rs1250566	1.92e-06	Fairfax_2014_microarray_monocyte_IFN24	ENSG00000108175	ZMIZ1	_	_
chr10:79344975-79346022	-1.17467	1.45e-09	1.38503	9.11e-12	chr10:79344830-79345609	-1.36964	0.000290435	1.51181	0.000110351	.	.	.	.	.	chr10	79345928	rs4246944	1.78101e-06, 2.68161e-07	Fairfax_2014_microarray_monocyte_IFN24, Fairfax_2014_microarray_monocyte_LPS24	ENSG00000108179	PPIF	_	_
chr10:79344975-79346022	-1.17467	1.45e-09	1.38503	9.11e-12	chr10:79344830-79345609	-1.36964	0.000290435	1.51181	0.000110351	.	.	.	.	.	chr10	79345928	rs4246944	8.54e-06	Fairfax_2014_microarray_monocyte_naive	ENSG00000165424	ZCCHC24	_	_
chr10:80158270-80160068	-1.14948	2.16e-10	0.437412	0.0614195	.	.	.	.	.	.	.	.	.	.	chr10	80158372	rs12781912	2.43615e-08, 5.02805e-06, 1.45216e-12	Fairfax_2014_microarray_monocyte_IFN24, Fairfax_2014_microarray_monocyte_LPS2, Fairfax_2014_microarray_monocyte_naive	ENSG00000122359	ANXA11	_	_
chr10:80158270-80160068	-1.14948	2.16e-10	0.437412	0.0614195	.	.	.	.	.	.	.	.	.	.	chr10	80158373	rs3890076	2.43501e-08, 5.03585e-06, 1.46868e-12	Fairfax_2014_microarray_monocyte_IFN24, Fairfax_2014_microarray_monocyte_LPS2, Fairfax_2014_microarray_monocyte_naive	ENSG00000122359	ANXA11	_	_
chr10:80158270-80160068	-1.14948	2.16e-10	0.437412	0.0614195	.	.	.	.	.	.	.	.	.	.	chr10	80158285	rs2573346	1.08e-07	Fairfax_2014_microarray_monocyte_LPS2	ENSG00000122359	ANXA11	_	_
chr10:80158270-80160068	-1.14948	2.16e-10	0.437412	0.0614195	.	.	.	.	.	.	.	.	.	.	chr10	80158408	rs12781934	4.82154e-06, 1.80314e-06	Fairfax_2014_microarray_monocyte_LPS24, Fairfax_2014_microarray_monocyte_naive	ENSG00000122359	ANXA11	_	_
chr10:80158270-80160068	-1.14948	2.16e-10	0.437412	0.0614195	.	.	.	.	.	.	.	.	.	.	chr10	80158606	rs3889823	5.98e-07	Fairfax_2014_microarray_monocyte_naive	ENSG00000122359	ANXA11	_	_
chr10:80158270-80160068	-1.14948	2.16e-10	0.437412	0.0614195	.	.	.	.	.	.	.	.	.	.	chr10	80158826	rs3851053	3.06199e-10, 7.02326e-06	Fairfax_2014_microarray_monocyte_naive	ENSG00000122359	ANXA11	_	_
chr10:80158270-80160068	-1.14948	2.16e-10	0.437412	0.0614195	.	.	.	.	.	.	.	.	.	.	chr10	80160044	rs2784773	2.1e-07	Fairfax_2014_microarray_monocyte_naive	ENSG00000122359	ANXA11	_	_
chr10:80158270-80160068	-1.14948	2.16e-10	0.437412	0.0614195	.	.	.	.	.	.	.	.	.	.	chr10	80158826	rs3851053	6.2e-08	Fairfax_2014_microarray_monocyte_IFN24	ENSG00000122378	PRXL2A	_	YES
chr10:80158270-80160068	-1.14948	2.16e-10	0.437412	0.0614195	.	.	.	.	.	.	.	.	.	.	chr10	80160044	rs2784773	2.44e-06	Fairfax_2014_microarray_monocyte_naive	ENSG00000122378	PRXL2A	_	YES
chr10:80187034-80188764	-1.24331	1.24e-10	0.600169	0.0108838	chr10:80187144-80190648	-0.979964	2.88e-07	0.866646	1.89e-05	.	.	.	.	.	chr10	80187084	rs2789695	5.5e-06	Fairfax_2014_microarray_monocyte_LPS2	ENSG00000122359	ANXA11	_	_
chr10:80187034-80188764	-1.24331	1.24e-10	0.600169	0.0108838	chr10:80187144-80190648	-0.979964	2.88e-07	0.866646	1.89e-05	.	.	.	.	.	chr10	80188001	rs2819947	5.77e-06	Fairfax_2014_microarray_monocyte_LPS2	ENSG00000122359	ANXA11	_	_
chr10:80187034-80188764	-1.24331	1.24e-10	0.600169	0.0108838	chr10:80187144-80190648	-0.979964	2.88e-07	0.866646	1.89e-05	.	.	.	.	.	chr10	80187100	rs34162901	3.13e-12	Fairfax_2014_microarray_monocyte_naive	ENSG00000122359	ANXA11	_	_
chr10:80187034-80188764	-1.24331	1.24e-10	0.600169	0.0108838	chr10:80187144-80190648	-0.979964	2.88e-07	0.866646	1.89e-05	.	.	.	.	.	chr10	80187641	rs61860045	3.33e-12	Fairfax_2014_microarray_monocyte_naive	ENSG00000122359	ANXA11	_	_
chr10:80187034-80188764	-1.24331	1.24e-10	0.600169	0.0108838	chr10:80187144-80190648	-0.979964	2.88e-07	0.866646	1.89e-05	.	.	.	.	.	chr10	80187659	rs72353987	3.35e-12	Fairfax_2014_microarray_monocyte_naive	ENSG00000122359	ANXA11	_	_
chr10:80187034-80188764	-1.24331	1.24e-10	0.600169	0.0108838	chr10:80187144-80190648	-0.979964	2.88e-07	0.866646	1.89e-05	.	.	.	.	.	chr10	80187659	rs71482766	3.35e-12	Fairfax_2014_microarray_monocyte_naive	ENSG00000122359	ANXA11	_	_
chr10:80187034-80188764	-1.24331	1.24e-10	0.600169	0.0108838	chr10:80187144-80190648	-0.979964	2.88e-07	0.866646	1.89e-05	.	.	.	.	.	chr10	80187659	rs71976093	3.35e-12	Fairfax_2014_microarray_monocyte_naive	ENSG00000122359	ANXA11	_	_
chr10:80187034-80188764	-1.24331	1.24e-10	0.600169	0.0108838	chr10:80187144-80190648	-0.979964	2.88e-07	0.866646	1.89e-05	.	.	.	.	.	chr10	80188299	rs34870056	9.22e-07	Fairfax_2014_microarray_monocyte_naive	ENSG00000122359	ANXA11	_	_
chr10:80187034-80188764	-1.24331	1.24e-10	0.600169	0.0108838	chr10:80187144-80190648	-0.979964	2.88e-07	0.866646	1.89e-05	.	.	.	.	.	chr10	80188405	rs111837235	7.88502e-10, 6.80962e-06	Fairfax_2014_microarray_monocyte_naive	ENSG00000122359	ANXA11	_	_
chr10:80187034-80188764	-1.24331	1.24e-10	0.600169	0.0108838	chr10:80187144-80190648	-0.979964	2.88e-07	0.866646	1.89e-05	.	.	.	.	.	chr10	80188405	rs111837235	1.84658e-07, 1.48296e-06, 1.93955e-06	Fairfax_2014_microarray_monocyte_IFN24, Fairfax_2014_microarray_monocyte_LPS24, Fairfax_2014_microarray_monocyte_naive	ENSG00000122378	PRXL2A	_	YES
chr10:80249553-80250607	-0.5192	0.326952	-1.76592	0.0171726	.	.	.	.	.	.	.	.	.	.	.	-1	.	.	.	.	.	_	_
chr10:80391953-80393214	1.15521	1.87e-07	-0.184452	0.560548	chr10:80391745-80393040	1.37593	6.71e-06	-1.04879	0.00125877	.	.	.	.	.	chr10	80392706	rs7907298	1.88502e-13, 4.24745e-12, 4.22429e-14	Fairfax_2014_microarray_monocyte_IFN24, Fairfax_2014_microarray_monocyte_LPS24, Fairfax_2014_microarray_monocyte_naive	ENSG00000122378	PRXL2A	_	YES
chr10:80391953-80393214	1.15521	1.87e-07	-0.184452	0.560548	chr10:80391745-80393040	1.37593	6.71e-06	-1.04879	0.00125877	.	.	.	.	.	chr10	80392882	rs7916349	2.85628e-15, 6.89117e-16, 2.03276e-16	Fairfax_2014_microarray_monocyte_IFN24, Fairfax_2014_microarray_monocyte_LPS24, Fairfax_2014_microarray_monocyte_naive	ENSG00000122378	PRXL2A	_	YES
chr10:80391953-80393214	1.15521	1.87e-07	-0.184452	0.560548	chr10:80391745-80393040	1.37593	6.71e-06	-1.04879	0.00125877	.	.	.	.	.	chr10	80392919	rs7907575	2.85436e-15, 6.85731e-16, 2.01948e-16	Fairfax_2014_microarray_monocyte_IFN24, Fairfax_2014_microarray_monocyte_LPS24, Fairfax_2014_microarray_monocyte_naive	ENSG00000122378	PRXL2A	_	YES
chr10:80540585-80541772	1.86423	2.39e-21	-1.14425	1.13e-08	.	.	.	.	.	.	.	.	.	.	.	-1	.	.	.	.	.	_	_
chr10:8182310-8183989	-0.618498	0.0030031	1.07437	2.29e-07	.	.	.	.	.	.	.	.	.	.	.	-1	.	.	.	.	.	_	_
chr10:84291037-84292436	1.14845	1.03e-05	-0.491976	0.119347	.	.	.	.	.	.	.	.	.	.	chr10	84292391	rs10788337	9.13994e-07, 2.29046e-18	Alasoo_2018_ge_macrophage_IFNg, Fairfax_2014_microarray_monocyte_IFN24	ENSG00000107771	CCSER2	YES	_
chr10:84295747-84297072	1.00149	0.00353959	-0.0893919	0.871769	.	.	.	.	.	.	.	.	.	.	chr10	84296580	rs61864977	4.99e-17	Fairfax_2014_microarray_monocyte_IFN24	ENSG00000107771	CCSER2	YES	_
chr10:84308297-84309775	1.56349	6.5e-17	-0.872244	1.27e-05	.	.	.	.	.	.	.	.	.	.	chr10	84308624	rs10887274	3.23822e-09, 1.95247e-25, 2.75755e-07	Alasoo_2018_ge_macrophage_IFNg, Fairfax_2014_microarray_monocyte_IFN24, Fairfax_2014_microarray_monocyte_naive	ENSG00000107771	CCSER2	YES	_
[truncated: 11,488 more rows]

## Sheet: Table S2
eRNA.id	baseMean	log2FoldChange_HDvsUT	lfcSE	stat	pvalue	padj	Annotation	Distance to TSS	expressed.nGene
[truncated: 880 more rows]

## Sheet: Table S3
Category	Prop._SNPs	Prop._h2	Prop._h2_std_error	Enrichment	Enrichment_std_error	Enrichment_p	FDR	phenotype
[truncated: 462 more rows]

[truncated: 5 more sheets: Table S4, Tabe S5, Table S6, Table S7, Table S8]
